# Supplementary material for: Right ventricular pressure overload directly affects left ventricular torsion mechanics in patients with precapillary pulmonary hypertension
Source: PLoS One. 2020 May 12;15(5):e0232544. doi: 10.1371/journal.pone.0232544 (PMC7217436; doi:10.1371/journal.pone.0232544)
Supplement: S1 Data — (XLSX) [file pone.0232544.s001.xlsx]

## Sheet: Tabelle1
nr	sex	height	weight	bsa	LVOTdiam	AOroot	AVsep	LAdiam	IVSd	LVIDd	LVPWd	IVSs	LVIDs	LVPWs	EDVteich	ESVteich	EF	FS	SV	LVDMassI_ASE	TAPSE	Emax	DcT	DcSlope	Amax	E2A	Eprime	E2Eprime	MCO	LVOTvmax	LVOT_VTI	LVOT_SV	LVOT_SI	LVOT_CO	LVOT_CI	AVvmax	AVvmean	AVpgmax	AVpgmean	AV_VTI	AVAvmax	AVAvti	IVRT	AVET	LIMP	TRvmax	TRpgmax	RVSP	RAP
1	female	160	78	1.81	21	27	19	49	13	52	10	13	30	15	128	34	74	43	94	131.87	21	0.78	172	4.5	0.69	1.12	0.13	6.07	452	1.13	27.8	94	51.93	5.82	3.22	1.33	1.01	7.04	4.41	33.6	2.9	2.8	97	323	0.4	3.04	36.85	46.85	10
2	male	178	108	2.25	21	32	25	42	12	62	9	14	36	14	192	56	71	41	136	126.79	30	0.72	189	3.8	0.71	1.02	0.11	6.35	383	1.15	26.6	96	42.77	7.54	3.35	1.43	1.09	8.19	5.12	30.3	2.9	3.2	69	277	0.38	N/A	N/A	N/A	10
3	female	156	53	1.51	20	29	19	48	14	42	14	15	25	15	79	22	72	40	56	149.46	15	1.34	296	4.5	1.51	0.88	0.13	10.47	489	0.9	21.3	69	45.51	5.35	3.54	1.65	1.21	10.83	6.29	36.7	1.8	1.9	88	332	0.47	4.24	71.75	91.75	20
4	female	178	87	2.05	20	35	17	47	14	46	10	14	22	15	96	15	84	53	81	99.06	28	0.85	220	3.9	0.76	1.12	0.1	8.53	512	1.02	25.4	76	37.17	4.74	2.31	1.14	0.84	5.17	3.1	27.9	2.7	2.7	111	314	0.63	3.44	47.33	57.33	10
5	male	190	81	2.09	24	35	24	39	10	59	9	12	35	13	172	50	71	41	122	108.54	N/A	0.7	168	4.2	0.41	1.73	N/A	N/A	466	1.03	22.6	104	49.68	5.23	2.5	0.99	0.71	3.92	2.21	20.6	4.8	5	106	309	0.51	2.21	19.48	29.48	10
6	male	176	68	1.83	N/A	36	42	23	9	48	11	12	32	15	108	39	63	34	68	90.54	N/A	0.66	199	3.3	0.57	1.15	N/A	N/A	314	N/A	N/A	N/A	N/A	N/A	N/A	1.13	0.82	5.13	2.97	21.5	N/A	N/A	74	249	0.26	2.9	33.59	43.59	10
7	female	158	64	1.65	20	26	19	34	9	45	8	10	27	12	92	26	72	41	66	72.06	19	0.79	180	4.4	0.74	1.09	0.14	5.69	323	1.11	22.4	67	40.9	6.91	4.19	1.4	1.16	7.8	5.59	28.4	2.4	2.4	83	254	0.27	3.47	48.17	53.17	5
8	male	180	105	2.24	23	34	26	42	13	65	10	15	35	17	215	50	77	47	166	146.67	31	0.93	228	4.1	0.47	1.99	0.16	5.66	600	1.13	27.2	115	51.41	6.66	2.97	1.35	1	7.32	4.33	31.9	3.5	3.6	92	314	0.91	3.31	43.79	58.79	15
9	male	175	94	2.09	21	28	19	49	13	42	14	13	30	21	80	36	56	29	45	103.21	18	0.91	157	5.9	0.24	3.87	0.16	5.72	337	0.65	13.5	49	23.28	3.31	1.59	1.1	0.72	4.86	2.36	20	2.1	2.4	51	268	0.26	3.13	39.19	49.19	10
10	female	163	149	2.42	19	27	18	44	12	48	10	12	15	13	109	6	94	68	102	81.89	23	0.92	N/A	N/A	1.25	0.74	0.11	8.75	235	0.97	N/A	N/A	N/A	N/A	N/A	1.53	N/A	9.41	N/A	N/A	N/A	N/A	N/A	226	0.04	4.15	68.78	83.78	15
11	male	183	76	1.98	N/A	29	24	33	10	44	10	13	28	14	86	30	65	36	57	76.39	18	0.66	146	4.5	0.83	0.79	0.18	3.69	291	0.83	13.8	N/A	N/A	N/A	N/A	0.92	0.68	3.38	2	15.5	N/A	N/A	90	218	0.33	4.46	79.65	89.65	10
12	female	155	49	1.45	16	26	19	37	11	41	7	11	20	13	76	12	84	53	64	81.79	19	1.18	224	5.3	0.71	1.67	0.15	7.82	794	N/A	N/A	N/A	N/A	N/A	N/A	N/A	N/A	N/A	N/A	N/A	N/A	N/A	N/A	N/A	N/A	4.93	97.29	107.29	10
13	female	165	85	1.92	19	28	19	34	11	37	9	10	26	10	59	25	58	30	34	60.99	21	0.63	216	2.9	0.68	0.92	0.09	7.14	383	0.84	17.1	48	25.02	3.09	1.61	1.14	0.8	5.24	2.83	23.2	2.1	2.1	143	268	0.43	5.39	116.09	136.09	20
14	female	164	85	1.91	19	26	20	39	8	49	9	10	30	14	112	34	69	39	78	77.73	24	0.78	162	4.8	0.88	0.89	0.11	7.12	484	0.84	21.7	62	32.6	4.17	2.19	1.33	0.99	7.04	4.21	33.9	1.8	1.8	83	332	0.46	2.54	25.88	35.88	10
15	male	165	71	1.78	18	30	17	54	15	55	11	15	43	15	146	82	44	22	65	170.45	25	N/A	N/A	N/A	N/A	N/A	N/A	N/A	N/A	1.3	26.2	68	38.28	6.56	3.69	2.19	1.47	19.15	9.57	47.6	1.5	1.4	60	318	N/A	3.32	44.04	54.04	10
16	female	176	67	1.82	N/A	25	16	30	8	44	7	8	26	10	87	24	72	41	63	55.23	23	0.86	157	5.5	0.73	1.18	0.17	5.17	420	1	22.3	N/A	N/A	N/A	N/A	1.19	0.9	5.65	3.54	25.5	N/A	N/A	115	286	0.47	2.09	17.41	22.41	5
17	female	157	47	1.44	N/A	27	18	38	10	30	10	9	14	10	36	5	86	54	31	59.66	31	0.74	409	1.8	1.07	0.69	N/A	N/A	434	1.3	24.9	N/A	N/A	N/A	N/A	1.62	1.07	10.49	5.3	31.1	N/A	N/A	N/A	272	0.59	5.54	122.69	137.69	15
18	female	162	61	1.65	N/A	27	15	33	9	37	8	9	25	8	60	22	63	33	37	56.12	N/A	0.57	268	2.2	0.63	0.91	0.14	4.17	N/A	0.85	N/A	N/A	N/A	N/A	N/A	1.15	N/A	5.32	N/A	N/A	N/A	N/A	106	277	N/A	3.6	51.84	61.84	10
19	female	161	77	1.81	19	26	19	39	10	44	9	12	26	13	85	26	70	39	60	74	19	0.46	135	3.7	0.56	0.83	0.14	3.3	448	1	21.3	59	32.38	4.54	2.51	1.62	1.17	10.5	5.94	31.9	1.7	1.8	N/A	291	0.54	1.98	15.73	25.73	10
20	female	173	61	1.73	20	27	19	29	7	43	9	9	25	9	85	22	74	42	63	61.83	26	0.81	166	4.9	0.49	1.68	0.18	4.41	503	0.89	20.3	61	35.1	4.22	2.44	0.93	0.75	3.5	2.36	22.3	2.8	2.7	83	309	0.63	2.16	18.72	28.72	10
21	female	168	70	1.79	N/A	30	16	39	8	37	12	14	19	12	59	12	80	48	48	65.4	16	N/A	N/A	N/A	N/A	N/A	N/A	N/A	N/A	0.85	19.2	N/A	N/A	N/A	N/A	1.03	0.83	4.27	2.91	21.1	N/A	N/A	92	245	N/A	3.26	42.55	52.55	10
22	female	176	91	2.07	20	28	21	39	12	50	10	12	29	16	119	33	72	42	86	97.15	31	0.73	273	2.7	0.88	0.83	0.08	9.01	484	1.39	35	112	54.19	6.51	3.15	1.91	1.44	14.52	8.88	51.2	2.3	2.2	106	346	0.4	2.09	17.55	22.55	5
23	male				22	25	19	39	12	59	9	14	33	15	176	44	75	45	132	N/A	26	0.7	244	2.9	0.91	0.77	N/A	N/A	383	1.02	18.2	68	N/A	7.24	N/A	1.58	1.26	10.02	6.66	27.9	2.4	2.4	70	232	0.65	3.41	61.96	71.96	10
24	female	156	97	1.95	N/A	33	22	38	11	59	8	12	33	15	171	45	74	43	126	109.37	29	0.92	203	4.5	0.94	0.98	N/A	N/A	461	1.09	26.9	N/A	N/A	N/A	N/A	1.66	1.06	11.07	5.18	31.8	N/A	N/A	78	304	0.52	3.4	46.31	51.31	5
25	male	173	85	1.99	23	32	23	38	11	51	10	9	38	11	126	61	52	27	65	103.21	N/A	0.85	132	6.4	0.46	1.86	0.14	5.99	438	1	21.6	93	46.53	5.87	2.95	1.11	0.86	4.94	3.16	23.5	3.9	3.9	97	272	0.61	2.26	20.41	30.41	10
26	female	156	50	1.47	18	23	16	25	9	39	10	11	23	13	64	18	71	40	46	77.27	14	0.49	297	1.7	0.73	0.68	0.06	8.3	434	0.92	19.5	51	34.87	3.3	2.25	1.21	0.78	5.82	2.77	20.4	2	2.5	97	304	0.42	3.66	53.72	63.72	10
27	male	178	82	2	20	27	18	33	9	41	10	10	30	10	75	34	55	28	41	61.22	N/A	0.61	174	3.5	0.7	0.88	0.12	5.18	329	1.12	19.5	59	29.72	6.06	3.03	1.4	1.03	7.8	4.71	22.9	2.4	2.6	90	225	0.46	N/A	N/A	N/A	10
28	male	176	83	2	N/A	35	21	47	17	38	14	15	13	20	63	4	93	65	58	112.16	18	0.56	329	1.7	1.04	0.54	0.1	5.73	341	0.94	18.2	N/A	N/A	N/A	N/A	1.21	0.98	5.82	3.98	23.9	N/A	N/A	111	258	0.32	4.54	82.45	92.45	10
29	male	176	81	1.97	20	35	20	63	14	50	15	17	31	21	118	37	68	38	81	157.89	14	N/A	N/A	N/A	N/A	N/A	N/A	N/A	N/A	0.87	20.5	62	31.57	3.58	1.82	1.8	N/A	12.95	N/A	N/A	1.5	N/A	N/A	309	N/A	2.04	16.59	31.59	15
30	male	183	80	2.02	23	33	19	43	11	53	9	11	37	11	134	60	55	29	74	101.59	23	0.68	175	3.9	0.45	1.51	0.15	4.42	507	1.2	24.9	105	51.83	4.63	2.29	1.24	0.78	6.16	2.89	26.4	4.1	4	111	351	0.45	2.22	19.79	29.79	10
31	male	184	86	2.09	20	36	23	34	13	52	9	14	31	12	128	37	71	41	91	109.85	21	0.61	172	3.5	0.47	1.28	0.13	4.62	614	0.8	17	56	26.57	3.2	1.53	0.9	0.65	3.22	1.81	19.7	2.9	2.8	88	263	1.33	3.7	54.65	64.65	10
32	female	153	80	1.77	N/A	29	14	30	12	30	12	12	13	20	35	4	88	57	31	63.56	14	0.55	99	5.5	0.73	0.75	N/A	N/A	397	0.74	15.4	N/A	N/A	N/A	N/A	0.89	0.55	3.15	1.4	14	N/A	N/A	97	235	0.69	5.02	100.04	121	20
33	female	156	75	1.75	18	26	16	50	11	43	9	11	28	9	82	29	64	35	53	80.73	23	0.81	184	4.4	0.78	1.04	0.05	16.2	507	0.86	24.6	64	36.47	3.52	2.01	1.05	0.76	4.42	2.51	27.7	2.1	2.3	69	346	0.47	3.91	61.02	66.02	5
34	male	176	80	1.96	N/A	29	24	37	12	46	14	14	25	19	96	23	76	44	73	114.69	11	0.61	241	2.5	0.57	1.07	N/A	N/A	383	N/A	N/A	N/A	N/A	N/A	N/A	0.85	0.67	2.91	1.95	18.2	N/A	N/A	N/A	249	0.54	3.4	46.11	56.11	10
35	female	166	56	1.62	20	30	21	41	11	43	8	10	33	11	82	43	48	24	39	85.93	14	0.59	139	4.2	0.39	1.49	0.11	5.33	466	0.9	18	58	35.69	3.88	2.39	1.09	0.8	4.79	2.81	21.4	2.7	2.7	111	268	0.74	3.91	61.29	71.29	10
36	female	164	88	1.94	20	29	19	40	11	42	9	14	21	16	80	15	82	50	66	70.43	20	0.63	151	4.2	0.8	0.79	0.11	5.59	388	1.22	24.6	73	37.81	5.89	3.04	1.46	1.01	8.54	4.51	26.9	2.5	2.7	92	281	0.38	4.37	76.45	86.45	10
37	female	165	66	1.73	18	25	19	36	8	40	8	12	19	9	71	11	84	52	60	56.39	21	0.76	306	2.5	0.58	1.31	N/A	N/A	429	0.97	21.4	56	32.33	3.89	2.25	1.51	1.12	9.12	5.48	33	1.7	1.7	83	291	0.48	4.57	83.36	93.36	10
38	female	171	64	1.75	18	26	20	43	11	53	9	14	32	11	136	40	71	41	97	115.37	32	0.91	171	5.3	0.4	2.28	0.17	5.29	429	1.3	27.6	70	39.75	3.88	2.22	1.62	1.16	10.5	6.01	38.1	2	1.8	65	309	0.39	1.98	15.63	25.63	10
39	female	157	103	2.01	N/A	26	17	36	11	37	9	11	14	14	59	5	91	62	54	56.99	17	0.62	166	3.7	0.83	0.75	N/A	N/A	397	0.96	19.3	N/A	N/A	N/A	N/A	1.14	0.88	5.17	3.28	21.1	N/A	N/A	111	245	0.62	4.86	94.64	114.64	20
40	female	157	104	2.02	20	29	19	39	12	46	9	13	29	11	98	31	68	38	67	84.3	19	1.03	239	4.3	0.92	1.11	N/A	N/A	369	1.14	24.2	76	37.41	6.07	3	1.19	0.86	5.69	3.27	23	3	3.3	88	272	0.36	4.56	83.06	93.06	10
41	female	164	73	1.79	20	29	16	40	9	44	7	8	31	14	87	37	58	30	51	63.97	19	1.35	105	12.9	0.51	2.67	0.09	15.27	318	1.04	23.3	72	40.37	6.44	3.6	1.31	0.95	6.86	3.93	25	2.5	2.9	120	254	0.25	3.69	54.34	64.34	10
42	female	155	69	1.68	17	25	17	44	8	39	10	10	24	13	68	20	71	40	48	63.53	19	1.2	231	5.2	0.98	1.23	0.12	9.68	360	1.31	27.9	62	36.88	5.27	3.13	1.74	1.27	12.13	7.14	35.6	1.7	1.7	N/A	304	0.18	3.27	42.82	52.82	10
43	female	161	60	1.63	N/A	25	18	32	10	26	8	11	18	11	25	9	63	33	16	34.86	16	0.51	335	1.5	0.93	0.54	N/A	N/A	406	0.51	9	N/A	N/A	N/A	N/A	1.12	0.69	5.06	2.37	16.6	N/A	N/A	134	208	0.96	4.35	75.74	90.74	15
44	male	181	80	2	20	33	24	34	11	51	9	13	35	12	124	51	59	32	73	98.2	27	0.62	242	2.5	0.62	1	0.13	4.92	388	0.96	19.1	62	30.89	4.75	2.38	1.1	0.77	4.86	2.63	18.9	2.8	3.3	92	240	0.62	3.5	49.1	59.1	10
45	female	0	0		N/A	27	19	43	10	46	10	13	25	16	95	21	77	46	74	N/A	16	N/A	N/A	N/A	N/A	N/A	N/A	N/A	N/A	0.86	23	N/A	N/A	N/A	N/A	1.42	1.03	8.09	4.75	39.1	N/A	N/A	60	355	N/A	4.26	72.48	82.48	10
46	female	168	90	2	18	25	12	40	13	38	14	12	18	18	61	9	85	53	52	91.51	22	0.61	230	2.6	0.77	0.79	0.14	4.27	383	1.02	21.2	56	28.14	4.55	2.27	1.38	0.98	7.6	4.25	29.3	2	1.9	97	304	0.26	3.49	48.78	58.78	10
47	female	1644	86	10.23	19	32	21	42	12	45	10	13	23	13	92	19	79	48	73	17.19	18	0.75	181	4.1	0.8	0.94	0.17	4.37	480	0.96	26.2	76	7.4	4.5	0.44	1.2	0.9	5.73	3.45	29.8	2.3	2.5	111	328	0.46	3.06	37.47	47.47	10
48	female	159	73	1.76	20	28	18	47	15	41	13	15	24	14	73	19	73	42	53	122.1	20	0.98	260	3.8	1.01	0.97	0.07	13.29	439	0.86	19.2	59	33.58	4.29	2.44	1.17	0.85	5.49	3.15	25.8	2.3	2.3	97	318	0.38	4.63	85.66	90.66	5
49	female	157	63	1.63	18	27	16	29	9	40	11	11	26	15	69	24	65	35	45	77.34	9	0.43	113	3.8	0.56	0.77	N/A	N/A	401	0.59	10.4	27	16.53	2.37	1.45	1.08	0.72	4.63	2.36	16.6	1.4	1.6	N/A	231	0.74	4.97	98.69	113.69	15
50	female	160	54	1.55	21	27	19	31	8	45	9	8	28	11	91	31	67	37	61	73.52	28	0.88	137	6.4	0.46	1.92	0.14	6.22	388	0.86	17.2	57	36.76	4.66	3.01	1.3	0.88	6.77	3.62	25.2	2.2	2.3	51	286	0.35	2.44	23.81	33.81	10
51	female	168	79	1.89	21	31	19	49	11	46	11	13	24	17	98	20	80	49	79	99.35	25	0.67	297	2.3	0.78	0.86	0.1	6.44	429	1.21	23	79	41.91	6.36	3.36	1.81	1.36	13.11	7.93	35.8	2.3	2.2	N/A	272	0.58	3.65	53.41	58.41	5
52	female	170	112	2.21	20	33	23	48	13	45	12	17	24	20	91	21	77	45	70	96.32	13	0.83	200	4.2	0.96	0.86	0.12	6.81	466	1	22	66	30.06	5.4	2.44	1.41	1.03	7.99	4.59	30	2.1	2.2	N/A	277	0.68	3.47	48.17	63.17	15
53	female	150	51	1.44	17	32	18	43	13	39	11	14	24	16	65	21	68	37	44	107.75	12	0.42	368	1.2	0.72	0.59	0.07	6.35	277	0.79	N/A	N/A	N/A	N/A	N/A	1.25	N/A	6.28	N/A	N/A	N/A	N/A	N/A	175	0.58	4.89	95.61	N/A	N/A
54	male	185	72	1.95	25	35	27	45	14	54	13	18	33	19	143	45	69	39	99	158.76	26	0.59	172	3.4	0.51	1.17	0.17	3.55	434	0.87	17.8	87	44.54	4.48	2.3	1.09	0.71	4.71	2.35	20.4	3.9	4.3	97	300	0.45	2.2	19.33	29.33	10
55	male	187	74	1.99	21	33	24	40	14	56	15	15	38	20	156	60	61	33	96	187.02	31	0.88	161	5.5	0.41	2.14	0.16	5.58	424	1.07	20.8	75	37.66	4.6	2.31	1.4	1.02	7.8	4.51	30.1	2.8	2.5	78	295	0.44	2.11	17.84	27.84	10
56	female	162	75	1.8	20	28	15	42	12	50	9	11	31	12	119	37	69	39	82	109.42	23	0.92	194	4.7	0.88	1.04	0.08	11.85	446	0.82	20.8	63	34.89	4.32	2.4	1.15	0.82	5.33	2.99	27.7	2.2	2.3	N/A	341	0.31	3.43	47.14	57.14	10
57	male	182	84	2.05	21	30	23	50	15	55	11	14	26	15	149	25	83	53	124	149.49	24	0.52	201	2.6	0.64	0.82	0.11	4.87	420	1.23	27.6	95	46.11	4.98	2.43	1.23	0.84	6.07	3.23	26.6	3.4	3.6	92	332	0.26	1.44	8.29	18.29	10
58	female	155	67	1.66	18	30	21	37	11	36	9	12	15	14	55	6	89	59	49	66.15	16	0.45	88	5.1	0.88	0.51	0.09	5.09	415	0.83	18	46	27.63	4.03	2.43	1.19	0.86	5.68	3.39	19.9	1.8	2.3	97	235	0.76	5.05	105.91	120.91	15
59	female	167	71	1.8	19	28	19	34	14	36	13	12	24	15	54	21	61	32	33	95.56	21	0.7	257	2.7	0.98	0.72	0.11	6.49	480	0.82	19.3	53	29.65	3.42	1.9	1.21	0.84	5.82	3.12	24.4	1.9	2.2	78	291	0.65	N/A	N/A	N/A	5
60	male	182	72	1.92	20	29	25	36	11	49	10	14	36	12	111	54	52	27	58	97.52	27	0.98	193	5.1	0.51	1.92	0.17	5.68	443	1.13	25.1	77	40.07	3.99	2.08	1.34	0.92	7.14	3.83	28.5	2.6	2.7	88	309	0.43	2.59	26.83	36.83	10
61	female	159	51	1.51	19	34	15	40	10	27	7	10	7	11	26	1	97	73	25	33.74	10	0.44	313	1.4	1.11	0.4	N/A	N/A	415	0.87	16.8	47	31.14	3.87	2.56	1.67	1.21	11.11	6.43	27.9	1.5	1.7	N/A	254	0.64	5.12	104.96	124.96	20
62	female	160	80	1.83	N/A	25	19	37	14	46	10	14	22	18	97	17	82	51	80	114.26	14	0.64	229	2.8	0.85	0.75	0.09	6.83	420	0.93	N/A	N/A	N/A	N/A	N/A	1.4	N/A	7.8	N/A	N/A	N/A	N/A	111	254	0.65	3.55	50.3	60.3	10
63	female	160	79	1.82	19	27	19	38	12	42	12	12	26	14	77	24	69	38	53	96.34	12	0.86	158	5.4	0.6	1.43	0.13	6.81	411	1.1	23.1	66	36.13	4.43	2.43	1.51	1	9.1	4.6	29.5	2.1	2.2	74	291	0.41	2.22	19.79	29.79	10
64	female	169	70	1.8	N/A	25	18	29	8	35	11	13	21	11	52	14	74	42	38	54.6	N/A	0.85	264	3.2	0.8	1.07	N/A	N/A	369	N/A	N/A	N/A	N/A	N/A	N/A	1.29	0.9	6.69	3.63	22.8	N/A	N/A	74	249	0.48	4.67	87.22	97.22	10
65	female	171	80	1.92	N/A	28	23	36	10	45	10	11	28	12	92	29	68	38	63	81.59	13	N/A	N/A	N/A	N/A	N/A	N/A	N/A	N/A	N/A	N/A	N/A	N/A	N/A	N/A	N/A	N/A	N/A	N/A	N/A	N/A	N/A	N/A	N/A	N/A	N/A	N/A	N/A	5
[truncated: 5 more columns]
