# Supplementary material for: Right ventricular pressure overload directly affects left ventricular torsion mechanics in patients with precapillary pulmonary hypertension
Source: PLoS One. 2020 May 12;15(5):e0232544. doi: 10.1371/journal.pone.0232544 (PMC7217436; doi:10.1371/journal.pone.0232544)
Supplement: S2 Data — (XLSX) [file pone.0232544.s002.xlsx]

## Sheet: Tabelle1
patient	group_txt	PH	Diameter1	Diameter2	EI	LVlength	age	ID
1	PAH	yes	58.13	27.54	2.111	65.22	33	PASTUTA08417
2	LD-PH	yes	45.99	41.51	1.108	65.77	57	MUSTAMA07613
3	PAH	yes	56.43	38.47	1.467	72.67	70	HRNIMO42596
4	Control	no	45.62	46.01	0.992	89.88	33	SCHMMA81619
5	Control	no	54.88	50.99	1.076	84.94	29	SCHMJO23349
6	Control	no	52.27	45.79	1.142	81.64	41	BIALAPA56439
7	Control	no	56.91	55.86	1.019	78.69	45	SCHWAMA63442
8	Control	no	51.09	44.35	1.152	98.09	43	WACHTUW23222
9	PAH	yes	57.68	45.24	1.275	73.76	72	BACKERI90446
10	PAH	yes	30.59	20.47	1.494	68.75	81	FABIIR90354
11	Control	no	60.42	46.4	1.302	86.39	46	LILISRA66153
12	LD-PH	yes	47.7	33.06	1.443	47.8	56	IRSLIAN12700
13	CTEPH	yes	57.36	34.46	1.665	67.96	79	KERSTME37777
14	LD-PH	yes	53.74	36.14	1.487	73.71	77	BUSSEEM90577
15	CTEPH	yes	58.47	43.62	1.34	69.34	68	MAUCHBE33618
16	PAH	yes	53.75	36.38	1.477	67.96	35	MAYERME60826
19	Control	no	49.16	47.56	1.034	79.32	26	NOSKEAN44857
20	CTEPH	yes	40.29	35.78	1.126	67.93	48	RAUSCMI94046
21	PAH	yes	45.24	25.9	1.747	65.13	46	REINSDI11044
22	CTEPH	yes	58.77	42.6	1.38	80.57	35	REMMEG64096
23	PAH	yes	39.9	20.49	1.947	57.89	65	SCHMALI83869
24	LD-PH	yes	56.81	43.13	1.317	74.51	64	SCHMIRO74244
25	PAH	yes	58.79	50.09	1.174	64.87	54	SCHMIER02303
26	CTEPH	yes	40.56	33.17	1.223	67.57	55	SIMONMA07158
27	PHT	yes	44.99	39.57	1.137	77.94	72	VOLLECH31831
28	CTEPH	yes	57.18	34.95	1.636	70.59	62	WEISHA62333
29	CTEPH	yes	47.42	49.64	0.955	68.58	45	ZIMMEAN89362
30	PHT	yes	49.45	38.54	1.283	75.59	48	ANSCHMI05552
31	PAH	yes	51.9	41.8	1.242	67.73	58	BECKEMO45677
32	LD-PH	yes	53.98	49.82	1.084	73.73	54	BOETTMA25404
33	PAH	yes	66.54	55.34	1.202	85.8	33	BONAVSV73351
34	PAH	yes	46.68	25.56	1.826	76.14	33	CLINCAL01783
35	CTEPH	yes	48.02	24.19	1.985	67.48	44	CESARSA62608
36	Control	no	41.92	38.92	1.077	75.21	37	KAISERA34955
37	PAH	yes	56.27	24.34	2.312	71.98	48	DURSUSE19862
38	PAH	yes	40.81	21.97	1.858	67.67	52	WOLSFME30778
39	CTEPH	yes	29.41	29.3	1.004	72.57	79	HAFNECH14587
40	CTEPH	yes	35.93	20.5	1.753	60.72	74	WAGNEMA32229
41	Control	no	48.22	45.09	1.069	86.76	25	HOPPNJO88312
42	CTEPH	yes	54.88	44.74	1.227	66.71	37	ADAMSI88646
43	LD-PH	yes	50.58	50.35	1.005	69.43	47	HEINRGE37569
44	CTEPH	yes	51.52	40.77	1.264	72.14	73	SCHLEHI71526
45	Control	no	39.99	39.16	1.021	63.81	54	SCHMICH96807
46	CTEPH	yes	52.98	46.02	1.151	61.42	72	SCHOOBR81035
47	PAH	yes	54.64	39.24	1.392	69.06	21	BOHNEST42841
48	PAH	yes	55.75	38.94	1.432	72.21	23	DEINJA05456
49	LD-PH	yes	49.13	45.82	1.072	67.2	69	DCKNA70407
50	CTEPH	yes	61.4	49.76	1.234	69.17	78	DPREPE97473
51	CTEPH	yes	51.4	34.3	1.499	69.03	49	GAGLIMA78289
52	PAH	yes	57.7	27.95	2.064	65.98	45	PETERB81041
53	PAH	yes	43.91	42.93	1.023	61.17	76	LUTZAM58952
54	Control	no	55.66	46.15	1.206	62.5	67	HARIGRE86237
55	CTEPH	yes	45.78	38.98	1.174	85.7	47	GREULKA72623
56	PAH	yes	66.32	47.04	1.41	71.01	69	KOCHDI58064
57	CTEPH	yes	43.78	42.52	1.03	69.73	48	LINDNJ46817
58	CTEPH	yes	61.62	35.03	1.759	74.15	55	SCHIEUR65898
59	CTEPH	yes	44.89	45.04	0.997	71.13	51	SCHLAAN87174
60	CTEPH	yes	47.47	33.15	1.432	60.1	73	SCHNAAN00101
61	PAH	yes	49.85	32.14	1.551	73.79	36	NKRABVA85749
62	PAH	yes	43.47	32.83	1.324	59.57	86	RTHIIR88353
63	Control	no	47.29	42.48	1.113	74.55	48	ECKERPE93901
64	Control	no	48.03	45.59	1.054	73.59	32	GROTEKA20335
65	CTEPH	yes	34.96	24.76	1.412	46.06	58	LONTZGE83845
