# Supplementary material for: Right ventricular pressure overload directly affects left ventricular torsion mechanics in patients with precapillary pulmonary hypertension
Source: PLoS One. 2020 May 12;15(5):e0232544. doi: 10.1371/journal.pone.0232544 (PMC7217436; doi:10.1371/journal.pone.0232544)
Supplement: S3 Data — (XLSX) [file pone.0232544.s003.xlsx]

## Sheet: Tabelle1
	ID	patient	TwistMax	TwistMaxPos	TwistRateMax	TwistRateMaxPos	TorsionMax	TorsionRateMax
1	ADAMSI88646	42	2.56284	801	70.6776	146	0.0384176	1.05948
2	ANSCHMI05552	30	8.92463	428	53.4571	150	0.118066	0.707198
3	BACKERI90446	9	16.3345	542	135.138	309	0.221454	1.83213
4	BECKEMO45677	31	0.779493	575	56.2889	898	0.0115088	0.831078
5	BIALAPA56439	6	1.69921	277	26.0366	230	0.0208135	0.31892
6	BOETTMA25404	32	19.6571	440	143.119	264	0.266609	1.94113
7	BOHNEST42841	47	8.11388	260	140.856	823	0.11749	2.03962
8	BONAVSV73351	33	4.6114	192	53.6975	115	0.0537459	0.625845
9	BUSSEEM90577	14	6.26845	185	85.3122	529	0.085042	1.1574
10	CESARSA62608	35	8.88211	338	94.9406	113	0.131626	1.40694
11	CLINCAL01783	34	5.89485	797	49.2144	553	0.0774212	0.646367
12	DCKNA70407	49	3.93143	851	52.3242	721	0.0585034	0.778633
13	DEINJA05456	48	13.7191	346	54.8605	120	0.189989	0.759736
14	DPREPE97473	50	8.47422	552	60.5061	133	0.122513	0.874744
15	DURSUSE19862	37	1.87566	867	48.1869	481	0.0260581	0.669449
16	ECKERPE93901	63	12.9767	503	125.013	193	0.174068	1.67691
17	FABIIR90354	10	15.8576	402	278.535	302	0.230655	4.05142
18	GAGLIMA78289	51	4.09577	249	46.7405	120	0.0593332	0.677104
19	GREULKA72623	55	4.44155	509	56.7549	49	0.0518267	0.66225
20	GROTEKA20335	64	5.56597	428	71.3043	724	0.0756349	0.96894
21	HAFNECH14587	39	23.0056	766	227.824	196	0.317012	3.13936
22	HARIGRE86237	54	17.9455	350	111.438	221	0.287128	1.783
23	HEINRGE37569	43	15.3003	494	121.014	123	0.220369	1.74297
24	HOPPNJO88312	41	15.3031	329	81.4028	157	0.176385	0.938253
25	HRNIMO42596	3	10.2186	235	144.847	55	0.140617	1.99322
26	IRSLIAN12700	12	20.1711	452	92.986	274	0.421989	1.94531
27	KAISERA34955	36	18.4756	410	210.014	158	0.245654	2.79237
28	KERSTME37777	13	9.9691	441	89.4348	408	0.146691	1.31599
29	KOCHDI58064	56	7.67965	325	34.0766	224	0.108149	0.479884
30	LILISRA66153	11	9.04866	420	48.4841	209	0.104742	0.561224
31	LINDNJ46817	57	2.88063	105	54.7244	943	0.0413113	0.784804
32	LONTZGE83845	65	12.9723	311	108.355	159	0.281638	2.35248
33	LUTZAM58952	53	10.1298	395	75.8653	215	0.165601	1.24024
34	MAUCHBE33618	15	14.0766	426	121.067	279	0.203009	1.74599
35	MAYERME60826	16	8.7672	419	41.9211	207	0.129005	0.616849
36	MUSTAMA07613	2	3.88943	624	201.018	474	0.0591369	3.05637
37	NKRABVA85749	61	12.1194	417	76.8489	108	0.164242	1.04145
38	NOSKEAN44857	19	12.8593	307	89.2346	196	0.16212	1.12499
39	PASTUTA08417	1	2.92029	755	76.4091	682	0.0447759	1.17156
40	PETERB81041	52	11.1009	618	81.7619	273	0.168247	1.23919
41	RAUSCMI94046	20	8.52856	634	94.6698	108	0.125549	1.39364
42	REINSDI11044	21	5.93692	239	69.1295	95	0.091155	1.06141
43	REMMEG64096	22	0.0002	1	35.319	817	2.48231e-06	0.438364
44	RTHIIR88353	62	11.4105	482	50.7429	383	0.191547	0.85182
45	SCHIEUR65898	58	2.90093	473	44.4086	902	0.0391224	0.598902
46	SCHLAAN87174	59	11.1525	337	77.4324	211	0.156791	1.0886
47	SCHLEHI71526	44	11.9188	443	125.173	183	0.165217	1.73514
48	SCHMALI83869	23	15.662	436	89.3955	188	0.270548	1.54423
49	SCHMICH96807	45	23.2791	390	206.321	184	0.364819	3.23336
50	SCHMIER02303	25	10.291	464	62.8693	52	0.158641	0.969158
51	SCHMIRO74244	24	8.09431	374	83.6418	193	0.108634	1.12256
52	SCHMJO23349	5	5.86193	320	33.6116	85	0.0690126	0.39571
53	SCHMMA81619	4	15.6996	263	121.144	110	0.174673	1.34784
54	SCHNAAN00101	60	3.64129	483	56.0995	1	0.0605872	0.933436
55	SCHOOBR81035	46	7.46817	239	93.7228	84	0.121592	1.52593
56	SCHWAMA63442	7	2.14211	759	64.519	470	0.0272221	0.819913
57	SIMONMA07158	26	26.7777	419	213.958	278	0.396296	3.16646
58	VOLLECH31831	27	26.4025	310	113.915	69	0.338755	1.46157
59	WACHTUW23222	8	12.8769	311	79.0786	240	0.131277	0.806184
60	WAGNEMA32229	40	20.0682	479	147.338	163	0.330503	2.42652
61	WEISHA62333	28	10.7247	458	95.9222	291	0.15193	1.35886
62	WOLSFME30778	38	8.54157	507	97.1935	219	0.126224	1.43629
63	ZIMMEAN89362	29	5.07654	497	38.4826	432	0.0740237	0.561135
