# Supplementary material for: Right ventricular pressure overload directly affects left ventricular torsion mechanics in patients with precapillary pulmonary hypertension
Source: PLoS One. 2020 May 12;15(5):e0232544. doi: 10.1371/journal.pone.0232544 (PMC7217436; doi:10.1371/journal.pone.0232544)
Supplement: S4 Data — (CSV) [file pone.0232544.s004.csv]

	time	ADAMSI88646	ANSCHMI05552	BACKERI90446	BECKEMO45677	BIALAPA56439	BOETTMA25404	BOHNEST42841	BONAVSV73351	BUSSEEM90577	CESARSA62608	CLINCAL01783	DCKNA70407	DPREPE97473	DEINJA05456	DURSUSE19862	ECKERPE93901	FABIIR90354	GAGLIMA78289	GREULKA72623	GROTEKA20335	HRNIMO42596	HAFNECH14587	HARIGRE86237	HEINRGE37569	HOPPNJO88312	IRSLIAN12700	KAISERA34955	KERSTME37777	KERTHCL69099	KOCHDI58064	KOPOSWL15274	LILISRA66153	LINDNJ46817	LONTZGE83845	LUTZAM58952	MAUCHBE33618	MAYERME60826	MUSTAMA07613	NKRABVA85749	NOSKEAN44857	PASTUTA08417	PETERB81041	RPKERE07769	RTHIIR88353	RAUSCMI94046	REINSDI11044	REMMEG64096	SCHMJO23349
1	1	-1e-04	9.999996e-05	-0.0082	0.0056	0	-0.004600001	0.0023	-0.0008000001	0.0066	-0.0055	-0.0071	-0.0035	0	8e-04	-0.0068	-0.0037	0.009500001	-0.0064	0.0052	-0.003	-0.0013	-0.0109	0.0039	-0.0082	-6e-04	0.007	-0.009700001	0.0081	1.5603	-0.0042	0	-8e-04	-0.0014	0.0044	-0.0039	0.0001999998	-4e-04	-0.0327	0	-0.0017	-0.0049	-0.0044	-0.0029	-0.0022	-0.0003999999	-0.009799999	2e-04	-6e-04
2	2	-0.0707073405784362	-0.0119365600347983	-0.0501827926768	-0.0202148782411705	-0.0101979903377073	-0.00420768747828581	0.00881295232283508	-0.0155230283463515	0.0178607025870828	-0.0378195588710194	-0.0282884361633494	-0.0185802465289667	-0.0300945406484552	0.00851957731851251	-0.0617048767610148	0.00858071382819181	-0.0276689036916658	-0.0212413778209913	0.0157287203240311	-0.0880523851047702	0.0244899566080416	-0.115220403145183	0.0186102590597349	-0.0651008259306407	-0.00913814589925386	-0.0557564565745525	-0.0446542007659481	0.0283880787369925	1.59750919804856	-0.00600530091682631	-0.0757119229734662	-0.0415453335493275	0.023341200353799	0.0294482152371718	-0.0096204226563891	-0.0120842865035021	-0.0129444972115708	-0.0627047640146245	-0.0495281034310289	-0.0334057940395884	-0.0284826772554819	-0.0139233882911415	-0.0269273540482188	-0.00889745816347738	-0.018897631512512	-0.00717369185657787	-0.00886826264080146	0.0063109024260067
3	3	-0.141203270465175	-0.0239239872855178	-0.0925769945817074	-0.0461473596698937	-0.0203162538347739	-0.00382411899606559	0.0153510834962183	-0.0300997901100351	0.0292067280080118	-0.0700822884333915	-0.0494965903845598	-0.033427862799483	-0.0601894345014724	0.0163545137962815	-0.11653651378807	0.0207533556955546	-0.0650823798217865	-0.0360591456815539	0.0265050858673806	-0.172175257431636	0.0508062282856908	-0.219449046352729	0.0340162432164218	-0.122367234187111	-0.0176302595474565	-0.118148205372846	-0.0797747397692807	0.0489626459222544	1.63396730294046	-0.00781861444538161	-0.151477756836965	-0.0823448361144908	0.0481830948537805	0.0545980136090222	-0.0153075084840511	-0.0243096625243507	-0.0256122412040942	-0.0931587887922517	-0.0990173717150684	-0.0653295123942097	-0.0521091967934722	-0.0234815111698081	-0.051245457750036	-0.0156255517860854	-0.0373930354891831	-0.00474823857376002	-0.0179517455174865	0.0132791482847951
4	4	-0.211476378968524	-0.0358131490480796	-0.13579401494283	-0.0723150474737205	-0.0302750636505593	-0.00345804059283332	0.0219395723706979	-0.0443840189083832	0.0407233990966325	-0.10223135937847	-0.0707441807214922	-0.0478102185530984	-0.0902850347636156	0.0244201685925633	-0.171221671347205	0.0327098536412595	-0.10298499882882	-0.0508296936212592	0.0377767418493675	-0.254439104202695	0.0781751301025551	-0.323494169685005	0.0508136775670128	-0.180364807095241	-0.0260303086935563	-0.179810538618623	-0.115227957247382	0.0701101900040551	1.66892322151903	-0.00964795319739477	-0.227351412480533	-0.123252676711328	0.0732263776461287	0.0799509782502325	-0.0209279206542593	-0.0364172179798929	-0.0385264787585238	-0.124511335095883	-0.148428969705129	-0.0976890793788967	-0.0758234008964797	-0.0331091032235247	-0.076145060759048	-0.0224149163269548	-0.0558839841941725	-0.00272449301215063	-0.0270656688659377	0.0203620810091465
5	5	-0.281415255396784	-0.047554912578405	-0.180245262988274	-0.0988355448402043	-0.0399946929444228	-0.00311819730808294	0.028603597796822	-0.0582294482587275	0.052496038686792	-0.134209942397607	-0.0920509252320076	-0.0614946835313625	-0.120381694639446	0.0328319008666144	-0.225687109704461	0.0443421357044779	-0.141621332151222	-0.0655294116796785	0.0497913334893093	-0.333914412640039	0.107122977128242	-0.427264013204373	0.0696982872084598	-0.239459126980861	-0.0342922610865027	-0.240378748535624	-0.151180192437637	0.092117199430664	1.70162586062763	-0.0115013297845948	-0.303386800794206	-0.164323024355676	0.0985717428770262	0.10560869229548	-0.0264483223382866	-0.0483480425874744	-0.0518104566558121	-0.157211663688521	-0.197724062254222	-0.130702419308683	-0.0996691318470126	-0.042840899039816	-0.101916912728853	-0.0292961872452161	-0.0743682499916394	-0.00130330903235414	-0.0362252529220388	0.0276170440318427
6	6	-0.350908489058263	-0.0591001451324151	-0.226342147946149	-0.125826454956896	-0.049395546591474	-0.00281333418130844	0.0353683386251387	-0.0714898116784011	0.0646099696123359	-0.165961208182156	-0.113436541973967	-0.0742486274758249	-0.150479767333528	0.0417050697776912	-0.279859589125877	0.0555421299243799	-0.181235951227447	-0.0801346898963831	0.062796506006525	-0.409671669965764	0.138176084432359	-0.530666816973197	0.0913269306926522	-0.300015776169799	-0.0423700844752441	-0.299488127347592	-0.18779778457743	0.115270162650351	1.73132412710959	-0.0133867568187107	-0.379637832668017	-0.205608560610831	0.124319884692656	0.131672738879447	-0.0318353767074058	-0.060043226064442	-0.0655874216769118	-0.191709035333166	-0.246863814215357	-0.164587285792325	-0.12369023192758	-0.0527116332062078	-0.12885176331305	-0.0363	-0.092843605245743	-0.000685540494974735	-0.0454457179216728	0.0351013807645369
7	7	-0.419843144407461	-0.070399713966031	-0.274496079044561	-0.153344113535347	-0.0584243185255653	-0.00255219625200378	0.0422589737061962	-0.0840188426847356	0.0771505610570455	-0.19742832742347	-0.134920749005231	-0.0858394201280352	-0.180579606050423	0.0511550344850501	-0.333665869877494	0.066201764340137	-0.222073230256488	-0.0946219183109444	0.0770399046203329	-0.480940980284374	0.171949598654511	-0.633610821053841	0.115815309931052	-0.362400336987888	-0.0502161107484084	-0.356773967278265	-0.225247072904146	0.139855568111384	1.75729178389947	-0.0153122469114712	-0.456158418991999	-0.247122286153665	0.150571497239201	0.158244701136811	-0.0370557411304087	-0.0714438581281425	-0.0799806206027765	-0.228452710792824	-0.295809390441547	-0.199531489509217	-0.147930543420689	-0.0627560403102247	-0.157240362165235	-0.0434462870837381	-0.111307822320642	-0.00107204126061668	-0.0547422841007235	0.0428631141744585
8	8	-0.488099807272151	-0.081404486335174	-0.325096037162355	-0.181100464688201	-0.0670855738937438	-0.00234352855966294	0.0493006818905427	-0.0956702747950635	0.0902293275335932	-0.228554470812902	-0.156523264383663	-0.0960344312295429	-0.210681563994694	0.0612971541479477	-0.387032712225351	0.0762129669909203	-0.2642797889059	-0.108967486962934	0.0927691745500517	-0.548490688038885	0.209424847709775	-0.736004265508671	0.14288228586965	-0.426978391760954	-0.0577693293787752	-0.411892361622402	-0.263692994578275	0.166159904262034	1.77929022521391	-0.0172858126746056	-0.533002470656188	-0.288834221043261	0.177427274662844	0.185424416352031	-0.042065386087448	-0.0824910284959228	-0.0951084138844432	-0.267891950830493	-0.3445219557858	-0.2356588690689	-0.17243390860885	-0.0730088549393917	-0.187319314036475	-0.0507121691220659	-0.129758673580496	-0.00264827295026035	-0.0641309440748079	0.0509144446031714
9	9	-0.55555734319989	-0.0920653294957653	-0.37798386322621	-0.208687210211775	-0.0753915882440894	-0.00219607614377988	0.0565186420287263	-0.106297841526717	0.104027490429331	-0.259282809041804	-0.17826380616712	-0.104629405533745	-0.240785994370903	0.0722467573026924	-0.43988687643549	0.0854766199250565	-0.307746723000103	-0.123147785891922	0.110231961015	-0.613949089543993	0.251677500972641	-0.83775539040005	0.172237589337147	-0.494115522814829	-0.0649622219075714	-0.464783529433554	-0.303220263019667	0.19446965955057	1.79752589869386	-0.0193154667198425	-0.610223898550619	-0.330712236619556	0.20498791110977	0.213273913930661	-0.0467874628596943	-0.093127989813174	-0.110954865779168	-0.310476016209178	-0.392962675101129	-0.273085030165845	-0.19724416977457	-0.0835048116812339	-0.21884314147132	-0.0580640637739196	-0.148175957881066	-0.00539998914040771	-0.0736481720994947	0.0592589673548586
10	10	-0.622094617725067	-0.102330254933237	-0.432436290001377	-0.235695926775468	-0.0833546371246824	-0.00211858404384857	0.0639341510845597	-0.115755276397028	0.118737762018861	-0.289556512801531	-0.200162092413465	-0.111739073660073	-0.270893250383614	0.0840981882524283	-0.492155122773949	0.0939942642630312	-0.352323895161348	-0.137139205137482	0.129646343569462	-0.678953886467612	0.299783227909992	-0.938772435790341	0.203592482147414	-0.564174042517738	-0.0717272260075794	-0.515593320097565	-0.343791437446736	0.225028039305873	1.81222157021018	-0.0214081160917923	-0.687876613565327	-0.372724204222489	0.233345397972136	0.24181867490409	-0.0511388435594746	-0.103317473106634	-0.127356310614624	-0.35665411101243	-0.441092713240543	-0.311925578494526	-0.222404227451884	-0.0942783512716389	-0.251313483191516	-0.0654683886982357	-0.166440683803169	-0.00917349630444698	-0.0833525578344682	0.0679002777337026
11	11	-0.687590496382076	-0.112123739453854	-0.487704027085734	-0.261718191048681	-0.090986645356143	-0.00211979729936298	0.0715323828984398	-0.123896938481452	0.134552854576784	-0.31931910152409	-0.222237841180559	-0.117678915295872	-0.301003685237389	0.096888261556239	-0.54376421150677	0.101830789433404	-0.397861168011885	-0.150921815757064	0.150977451885074	-0.745142780477657	0.354817697988708	-1.03896364174191	0.236870142603847	-0.637063640999309	-0.0779967793515808	-0.564472168668554	-0.385358821340598	0.257721548508566	1.8236000056337	-0.0235522613113023	-0.766014526590343	-0.414840222005014	0.262425457925968	0.27108268644508	-0.0550364002991162	-0.113032522345964	-0.144141501983671	-0.406737927905495	-0.488873235057053	-0.352283010089113	-0.247917619610244	-0.105323239978481	-0.284229744742993	-0.0728915615539503	-0.184400096950012	-0.0138122503807333	-0.0933037906754007	0.0768419710352634
12	12	-0.751917696129549	-0.121358680066583	-0.543037784077161	-0.286431599970904	-0.0982866458848655	-0.00220846094981708	0.0792788726706587	-0.130740222266695	0.151665480377701	-0.348529819269713	-0.244510770526263	-0.122767536280526	-0.33111765213679	0.110644020642741	-0.594640915136913	0.109052071352215	-0.444208404173968	-0.164518968061331	0.174062007286224	-0.814153473242044	0.417212624519756	-1.13825424151679	0.272420507451633	-0.711782515556772	-0.0837078265061703	-0.611570510200633	-0.42787471818237	0.292261184425688	1.83188397532089	-0.025721215264255	-0.844691548515704	-0.457041095541014	0.292004444304069	0.301089935726399	-0.0583970051909463	-0.122246275570106	-0.161139193479169	-0.460606291293696	-0.53626540540367	-0.39383251989157	-0.273735099188675	-0.116551333631094	-0.317091331671683	-0.0803	-0.201901413657942	-0.0191597073076222	-0.103561560017966	0.0860871481395628
13	13	-0.81492118406759	-0.129947893025749	-0.597688270573534	-0.310203526330256	-0.105237342059076	-0.00239332003470483	0.0871389595862391	-0.136682487095161	0.170268351696213	-0.377169687507139	-0.267000598508439	-0.127323542453423	-0.361235504286381	0.125392508940549	-0.644740101744223	0.115723985935508	-0.491216808667794	-0.17798216766205	0.198735723398766	-0.887587862736776	0.484664083751913	-1.23665351819289	0.310644733185461	-0.787219465687627	-0.0888840956505195	-0.657038779747922	-0.47129143145317	0.32835672037697	1.83731223821863	-0.0278878365132043	-0.923961590231446	-0.499310844705643	0.321853399736487	0.331864409920807	-0.061137537291034	-0.130931870818	-0.178178138834092	-0.518053066509396	-0.583230389133404	-0.435737650211945	-0.299803720227563	-0.127864657129343	-0.349409782125276	-0.0876922485611832	-0.218791850263309	-0.0250593230234691	-0.114185555257836	0.0956370839529066
14	14	-0.876438102281382	-0.137804194585682	-0.650906196172734	-0.333732988479314	-0.111820386889254	-0.00268311959352021	0.0950779828302036	-0.142175114147735	0.190554105298418	-0.405221327387537	-0.289726596682526	-0.131665539653948	-0.391357594890724	0.141160769878279	-0.694104661924063	0.121912409099324	-0.538851909999716	-0.191363400015337	0.224834313848554	-0.965512153792865	0.554141841547871	-1.33419669414471	0.351943976300022	-0.862263290889377	-0.0936276454206096	-0.701027056125357	-0.515561264634112	0.365717929682146	1.84017544355946	-0.0300249836207044	-1.0038785626276	-0.541633489991754	0.351743366853274	0.363430095066256	-0.0631768745784491	-0.139062446128589	-0.195120700506619	-0.578872118884958	-0.629729351099268	-0.477131791561101	-0.326070536767293	-0.139165235373087	-0.380940817469874	-0.0951953592257472	-0.234918623102462	-0.0313548791842386	-0.125235465790685	0.105492631942805
15	15	-0.93630559240431	-0.144840401000707	-0.702187284549575	-0.357721116222614	-0.118017433385882	-0.00308639137462925	0.103061281587575	-0.147669484605301	0.212620743118861	-0.432667360062082	-0.312681449125826	-0.136112133721488	-0.421484277154382	0.157975846884549	-0.742794678263425	0.127683216759705	-0.587279198817145	-0.204714650577307	0.252193492261445	-1.04591019349573	0.622615658246206	-1.43091899918338	0.396536059086344	-0.935802790659521	-0.0980433451470791	-0.7436409168994	-0.560614330590678	0.40405458566095	1.84077474899741	-0.0321055151493094	-1.0844963765942	-0.583993078476118	0.381445388284479	0.395741043179844	-0.0644386465154858	-0.146611139540813	-0.211957239969347	-0.642857313752751	-0.67572345615427	-0.517148334449901	-0.352482602848252	-0.15035509326219	-0.411666412158296	-0.102968510847801	-0.250128948511749	-0.0379216283044805	-0.136725599637388	0.115654645576768
16	16	-0.994360796069765	-0.150969328525154	-0.752082951656969	-0.382869039364699	-0.123810892111266	-0.00360454490431675	0.111054195043375	-0.153616979648743	0.236286805069673	-0.459490406681944	-0.335816745437537	-0.140977939702995	-0.451615904281916	0.175864783387972	-0.790870233349302	0.133102284832693	-0.636684332801515	-0.218087904804078	0.280648972263291	-1.12661750418915	0.687055294185496	-1.52685566312001	0.443500765903743	-1.00672676449556	-0.102236064160566	-0.784898750217909	-0.606134870347755	0.443076461633113	1.83941131218648	-0.0341022896615733	-1.16586894302129	-0.62637464253204	0.410730506660153	0.428492524570295	-0.0648471732401812	-0.153552629673782	-0.228708585797646	-0.709802516445136	-0.721173869151422	-0.555008354840158	-0.378986972510826	-0.161336255696513	-0.44157708067914	-0.111170882281455	-0.26429228578605	-0.0446920799757445	-0.148453628583122	0.126123979163226
17	17	-1.05046396653462	-0.156117124723378	-0.801428882343777	-0.409877887710105	-0.129193886756765	-0.00423036254333418	0.119022062382628	-0.160468980458944	0.261319495016724	-0.485673088398297	-0.359080553744194	-0.146367270399311	-0.48175282947789	0.194854050541626	-0.838391409768687	0.13823548923433	-0.68725296963427	-0.231535148151764	0.310053317152087	-1.20546960821691	0.745317039128409	-1.62204191576574	0.491481831764925	-1.0739269539956	-0.106310671791709	-0.824808819637469	-0.651654058011176	0.48252548046308	1.83638629078068	-0.0359881657200501	-1.24805017279889	-0.668764467286874	0.439369764610346	0.461319965740772	-0.0643267748905726	-0.159900658580079	-0.24539556656689	-0.779501592294475	-0.766041754943735	-0.591030437937704	-0.405530699795401	-0.172010747575919	-0.470663337521008	-0.119961652380818	-0.277448155643044	-0.0516048132547801	-0.160152653453029	0.136916334830419
18	18	-1.1045861778757	-0.160280904718514	-0.851060765474427	-0.439401989509919	-0.134167480982122	-0.0049561089011312	0.126930043985998	-0.168676868216789	0.287486016825883	-0.511198026362311	-0.382420942172333	-0.152074207885699	-0.511895405946868	0.214904391599572	-0.885418290108573	0.143137721908604	-0.739170766996845	-0.245108366076482	0.340354666254985	-1.28030261038606	0.799138488559022	-1.71651298693168	0.539122103133392	-1.13675141217173	-0.110371407912748	-0.863379388714662	-0.696700755129232	0.522314709088833	1.83198312459771	-0.037736001887294	-1.33109397681705	-0.711148918912382	0.467199227949721	0.493858793194445	-0.0628017716046971	-0.165710161673009	-0.262039010852449	-0.851748406633137	-0.810288278384218	-0.626280214487864	-0.432060838742363	-0.182292575638029	-0.498915199152187	-0.1295	-0.289714578320133	-0.0585984071983361	-0.171555763992807	0.148100111613564
19	19	-1.15673168088094	-0.163481305016112	-0.901814289913348	-0.471494731276314	-0.138732925717767	-0.00577404858715739	0.134738305275964	-0.178692024103161	0.314553574363023	-0.53604784172516	-0.405785978848488	-0.157867905962651	-0.542043986893411	0.23585074590115	-0.932010956955954	0.147802073212543	-0.792610706610226	-0.258859544034347	0.371534816760663	-1.34965447884645	0.851319133411556	-1.81030410642897	0.585116923317293	-1.19549426833922	-0.114455208951905	-0.900618721006075	-0.740803823250212	0.562413938186221	1.8262253551662	-0.0393186838481336	-1.41505426596579	-0.753514363580334	0.494377946425187	0.525744433434477	-0.0601964916077277	-0.171038041307922	-0.278660554662853	-0.926336946266517	-0.853874604325883	-0.661837640258695	-0.45852642847511	-0.192154160184417	-0.526288505008807	-0.139829290706814	-0.301209995847119	-0.0656114408631617	-0.182396049948161	0.159755394078866
20	20	-1.20690473244559	-0.165738977424269	-0.954525144524971	-0.505792960731766	-0.14289147189413	-0.00667644621086237	0.142401470907201	-0.190965829298946	0.342289835922404	-0.560205155638014	-0.429123731899195	-0.163517518430661	-0.572198925522081	0.257513853530052	-0.978229492897822	0.15220003612577	-0.84733609515435	-0.272840667481475	0.403575603423928	-1.41412686783303	0.904658491091662	-1.90345050406873	0.629532458580423	-1.25056719681216	-0.118472811986171	-0.936535080068291	-0.783492123922406	0.602792995334449	1.81893908692143	-0.0407141241015431	-1.49998495113515	-0.795844291003368	0.521165064602282	0.556612312964037	-0.0564361005344706	-0.175941199840167	-0.295295519486334	-1.00310647278227	-0.896761912554691	-0.698782671018255	-0.484892371941965	-0.201585695904489	-0.552683490232757	-0.150529636923888	-0.312052850253802	-0.0725824933060058	-0.192406601064791	0.171962266792527
21	21	-1.25510958946486	-0.167074573751086	-1.01002901817372	-0.54192516479159	-0.146643982722513	-0.00765556638169575	0.149873877199947	-0.205949664985026	0.370525031979857	-0.583649711339118	-0.452382269450989	-0.168792199090222	-0.602360575037443	0.279714454569972	-1.02413398052117	0.156303080983268	-0.902621687823515	-0.287103721873983	0.436458860999584	-1.4746988107163	0.961956079004995	-1.99598740966209	0.673903130557598	-1.30238187190462	-0.122321065320634	-0.971141085190112	-0.824294519963212	0.643421708112721	1.80994549532045	-0.0419111147527444	-1.58593994321517	-0.838105524818682	0.547819757378009	0.586118475019973	-0.051447319524167	-0.180476539625094	-0.311990647649135	-1.08200912854167	-0.938913945589673	-0.738195262534603	-0.51113117744803	-0.21057738167229	-0.577995285647657	-0.161065337787555	-0.322361583569983	-0.0794460618927497	-0.201335140482438	0.184800806051381
22	22	-1.3012994001758	-0.167508745804662	-1.06916059886585	-0.579519830371098	-0.149988626205198	-0.00870367370910711	0.15710986047444	-0.224090317156877	0.399214482303536	-0.606336323960868	-0.475509659630404	-0.173461101741828	-0.632529288644057	0.302273289104604	-1.06978450241299	0.160082678120016	-0.957713635081418	-0.301673493768763	0.470166424242435	-1.5323493408667	1.02601141455721	-2.08791539850618	0.719835373016207	-1.35134996793069	-0.125896817260385	-1.00447516996251	-0.862908217583274	0.684269904100239	1.79906575582033	-0.0428998693021039	-1.67297315309588	-0.880258900692272	0.574601199649371	0.614316484171863	-0.0451570389245897	-0.184700963018052	-0.328793031331108	-1.16301435589869	-0.980299892653614	-0.780906069371414	-0.53721540115824	-0.219119416361866	-0.602119022077127	-0.170900692434148	-0.332254637825464	-0.0861152833888092	-0.209460630473694	0.198287113302311
23	23	-1.34516687768527	-0.167062144166409	-1.1323794139225	-0.61821440546718	-0.152922425898845	-0.00981303280254613	0.164063757050922	-0.245407959547843	0.428328391813686	-0.628207024168331	-0.498453970563976	-0.177293381755399	-0.662705419546488	0.32501109721764	-1.1152409382338	0.163510297870996	-1.01185808739176	-0.316463773287455	0.504680127948935	-1.58805749165472	1.09902470422553	-2.17902232704334	0.768935619723636	-1.39788315920445	-0.129096916829303	-1.03658524197233	-0.899664600159967	0.725307411545591	1.78612104387814	-0.0436706012499882	-1.76113849166731	-0.922265246475541	0.601768566313369	0.641618992654864	-0.0374921490835119	-0.188671372374392	-0.345749762712105	-1.24609159720733	-1.02088963968099	-0.826418430838861	-0.563117599237528	-0.227201998847265	-0.624949830428167	-0.1795	-0.341850455050045	-0.0924963304442226	-0.217731116456067	0.212219064918027
24	24	-1.38632199042814	-0.165738991027711	-1.19920869400827	-0.657828387721176	-0.155442401191974	-0.0109759082714624	0.17068990324963	-0.269156041056742	0.457836965430553	-0.649203738478089	-0.52116327037824	-0.18013700792361	-0.692889072871749	0.347748618992775	-1.16049134972925	0.166557410571188	-1.06430119521825	-0.331360040148656	0.539998479816877	-1.64280229645083	1.18047561926623	-2.26901538736384	0.822805533726557	-1.44239312003999	-0.13184133871489	-1.06751922325684	-0.935044360379369	0.766513023312985	1.77093254621504	-0.0442135240967638	-1.8504898698195	-0.964085411292914	0.629581032267005	0.668451557782023	-0.0283795403487056	-0.192444670049463	-0.362907844875996	-1.33121029482156	-1.0606530726063	-0.873795701736312	-0.588810327850831	-0.234815328002532	-0.646382948552772	-0.186569042916192	-0.351266584700552	-0.098495371878875	-0.227137306803447	0.226348047283226
25	25	-1.42437467268058	-0.163485897595892	-1.26902801675026	-0.698350885594844	-0.15754557149202	-0.0121845647253055	0.176942635390803	-0.294507974305827	0.487710408074384	-0.669268393406722	-0.54358562719973	-0.18212994703058	-0.723068296385447	0.370312023150912	-1.2053463751499	0.169195486555575	-1.11433948509745	-0.346247774062705	0.576183983695116	-1.69763306745064	1.26907226337201	-2.35760161780438	0.882212626542441	-1.48529152475137	-0.134133986546704	-1.09732503585333	-0.969528190927561	0.807896969329409	1.75344557756335	-0.0445188513427974	-1.94106659080209	-1.00568140401893	0.658297772407284	0.695239736866383	-0.0177465341281554	-0.196068694192053	-0.38024554172354	-1.41833989109536	-1.099560077364	-0.922100950224626	-0.614266143163082	-0.241948981464263	-0.666313930912946	-0.192779536792803	-0.360525435095173	-0.104018576512652	-0.238669909889722	0.240425446782603
26	26	-1.45893485871875	-0.160236853558836	-1.34121695977562	-0.739777476959868	-0.159230425451788	-0.013431266773525	0.182776360154725	-0.320637171917356	0.517919991919824	-0.688342915470813	-0.565669109154982	-0.183476849809541	-0.753213915299021	0.392761394778698	-1.24958973434529	0.171395999333019	-1.16209716997475	-0.361012454739942	0.613314495629103	-1.75417646824221	1.36352268925671	-2.44448805670169	0.946143623292887	-1.52698651474906	-0.135997798098917	-1.12605060179905	-1.00359678449062	0.849476366810873	1.73403675314856	-0.0445767964884555	-2.03280117103093	-1.04701696710437	0.688169173657226	0.722409087220991	-0.00554269331739342	-0.199516819095459	-0.397549625262519	-1.50744982838272	-1.13758053988858	-0.970397630717681	-0.639457601339216	-0.248584311584561	-0.684638390283621	-0.199044680534661	-0.369471178439699	-0.108972113165438	-0.253319634088782	0.25420271098768
27	27	-1.48974878548946	-0.155925848604431	-1.41515510071145	-0.782103739687936	-0.160500920699007	-0.0147082790255707	0.188162398457245	-0.346717046513584	0.548484797236059	-0.706369231186943	-0.587367082527849	-0.184382366993727	-0.783295432363686	0.415474625086974	-1.29300514716495	0.173134843882184	-1.20837567010917	-0.37553956189071	0.651467871664288	-1.81434248560003	1.46253494963418	-2.52938174239247	1.01335627243307	-1.56778898025008	-0.137455711145701	-1.15374346674425	-1.03773083375464	0.891268332973393	1.71317630332983	-0.0443775730341045	-2.12557871983003	-1.08805598488368	0.719210840639809	0.75038516615889	0.00824988045634582	-0.20272587746481	-0.41457378550492	-1.59850954903762	-1.17468434611452	-1.01805690840538	-0.664357254033003	-0.254696845176387	-0.70125193943973	-0.206277673046595	-0.377928393177961	-0.1132650287937	-0.272077187774516	0.267682840582755
28	28	-1.51730105254853	-0.150486872420561	-1.49022201718488	-0.825326833195354	-0.161362287093301	-0.016007866090892	0.193110840919054	-0.371921010716767	0.57948993343899	-0.723289267071693	-0.608694034765146	-0.185051149316369	-0.813282350330656	0.438852307452722	-1.33537633345842	0.174401120827849	-1.25399630564652	-0.389714575225346	0.69072196784612	-1.88004306191048	1.56497295063307	-2.61198971321346	1.08260832241818	-1.60790274554626	-0.138530663461228	-1.18044225434306	-1.07241103140568	0.933289985032983	1.69133445846634	-0.0439066731514592	-2.21928413248631	-1.12876234169131	0.751183876836275	0.779593530993127	0.0236465011423367	-0.205632449780326	-0.431071712462729	-1.6914883858732	-1.2108413819763	-1.06531076907232	-0.688936052753942	-0.260261985739943	-0.716050191156205	-0.215391713233432	-0.385721657753785	-0.116859786232339	-0.295672917002009	0.281693662960038
29	29	-1.54232511794594	-0.143853914695113	-1.56582615185479	-0.869500431347017	-0.161819754494297	-0.0173226838771427	0.197637187686104	-0.39542247714916	0.611025340937646	-0.739044949641644	-0.629703664328624	-0.1856878475107	-0.843144171951146	0.463295035252922	-1.37648701307524	0.175186385457227	-1.2997803967326	-0.403422974454193	0.73115464022005	-1.95319013955997	1.67042978220107	-2.69201900750136	1.15278899245542	-1.64752613338924	-0.139237387663412	-1.20617651644557	-1.10811806652445	0.975558440205658	1.66898144891725	-0.0431128981470398	-2.31380230428665	-1.16909937046263	0.783836645943104	0.810406931202263	0.0406624826898548	-0.208173116522226	-0.446797096147933	-1.786341163724	-1.2460215334084	-1.11254057707224	-0.713160994323195	-0.265255136775435	-0.728970200569845	-0.2273	-0.392675550611002	-0.119766001744407	-0.323350749705233	0.297231803213829
30	30	-1.56555462985492	-0.135961238019089	-1.64173532375324	-0.914748870878221	-0.161878560825692	-0.0186478324312903	0.201756938904346	-0.416394858433018	0.643180960141055	-0.753578236354108	-0.650450313295327	-0.186497112309952	-0.87285039997637	0.489203401864556	-1.41612090586494	0.175482193057532	-1.34654926351325	-0.416550239287591	0.772843477109151	-2.03558598260049	1.77871161085915	-2.76917666359288	1.22365911191647	-1.68685746653066	-0.139530381257091	-1.23097539855066	-1.14515421759135	1.01809044791054	1.64654057119383	-0.0419278737757371	-2.40901813051796	-1.20902653599084	0.816917511656775	0.842745396634793	0.0593131390481746	-0.210284458170731	-0.461531008308437	-1.88299383004748	-1.28019468634531	-1.16012769675886	-0.736998475296784	-0.269651701783066	-0.740182078944852	-0.242570046429627	-0.398614650193437	-0.121994911130772	-0.353827949062461	0.315293886438431
31	31	-1.58772323644872	-0.126816052794571	-1.71796104377484	-0.961200944106531	-0.161545160949031	-0.0199793536921425	0.205485594719733	-0.434011567190596	0.676046731458246	-0.766852506888331	-0.670988323742297	-0.187648932117138	-0.902370537157542	0.516978000664603	-1.45406173167706	0.175280098915976	-1.39512422613427	-0.428989240967888	0.815730557530999	-2.12635339430245	1.8896246290958	-2.84316971982476	1.29533419058497	-1.72609506772218	-0.13933730229233	-1.25486804615719	-1.18316556866582	1.06080444436958	1.62368041191919	-0.0402831278273458	-2.50481650646711	-1.24850164718325	0.850174837673767	0.876298749182057	0.0796136771766812	-0.211903055206059	-0.475363365812473	-1.9813689145418	-1.31333072672149	-1.20844498985089	-0.760414892230729	-0.27342708426304	-0.749937342163467	-0.260386622319638	-0.403363667131449	-0.123557750192296	-0.385821161096844	0.336876330464241
32	32	-1.60956458590057	-0.116596447955542	-1.79451945082292	-1.00898544334952	-0.160828515509465	-0.021313291588723	0.208838655278218	-0.447466973093113	0.709700255329058	-0.778889955102194	-0.69137203774658	-0.188960185531094	-0.931674086245877	0.547019425030045	-1.49009321036113	0.174571658319772	-1.44628080922617	-0.44072190367487	0.859402582709749	-2.22184556275122	2.00297502939954	-2.91373847467873	1.36793077022867	-1.76543725971542	-0.138585685569471	-1.27788360476405	-1.22164737815602	1.10338856945239	1.59946053471406	-0.0381101880916609	-2.60108232742101	-1.28748250666635	0.883356987690562	0.910754992896581	0.101576047919631	-0.212966703283698	-0.48857893510419	-2.0813889469051	-1.34539954047144	-1.25736555780902	-0.783376641681051	-0.276556881352876	-0.75848759111577	-0.279588811645857	-0.406798913759254	-0.124465754729847	-0.418047031831525	0.362464070733948
33	33	-1.63167618354882	-0.1055049469931	-1.8714266838008	-1.05822639333919	-0.159737893959326	-0.0226456900500553	0.211831620725751	-0.456533143669844	0.743953237874724	-0.789722779306802	-0.711655797385217	-0.190041568246954	-0.960730549992591	0.579728268337863	-1.52400091861568	0.173348426556133	-1.49995207041792	-0.451789125329435	0.903388703409841	-2.31828796062689	2.1188181615304	-2.98087848367414	1.44156897184136	-1.80508236526203	-0.137203065888855	-1.30005121883054	-1.26009490447012	1.14549803209624	1.57292312753742	-0.0353405823584774	-2.69770048866656	-1.32592697477068	0.916212325403639	0.945802131830882	0.125208431230528	-0.213440215933835	-0.501465537814913	-2.18297645683556	-1.37637101352963	-1.30599379402569	-0.805850120203771	-0.279028683942947	-0.766084426691844	-0.299015698384107	-0.408926396978144	-0.124730160544288	-0.449222207289655	0.390929632586292
34	34	-1.65386143079413	-0.0937440733983384	-1.9486988816118	-1.10868468642327	-0.158282565750943	-0.0239725930051632	0.214479991208285	-0.461618604708536	0.778361083678558	-0.799383177813258	-0.731893944735255	-0.190501192580695	-0.989509431148896	0.615411760678908	-1.55567841626318	0.171605865586593	-1.5553313521113	-0.462232857362149	0.947218070395722	-2.41190606060951	2.23841091020759	-3.04470351207015	1.51647290939478	-1.84522870711366	-0.135124806205564	-1.32139913283783	-1.29800340601628	1.1867880412384	1.54311037834824	-0.0319058384175901	-2.79455588549064	-1.36379793929008	0.948526498942922	0.981128170037486	0.150518796422069	-0.21331491715905	-0.51431099557597	-2.2860539740313	-1.40621503183054	-1.35336865361101	-0.827801724354912	-0.280848892437368	-0.772979449781771	-0.317506366510213	-0.409772176875277	-0.124362203436486	-0.47806333349438	0.420828602595828
35	35	-1.67563661112846	-0.0815163506623541	-2.02635219800951	-1.15950890042027	-0.156471617111707	-0.0252900443830702	0.216799266871773	-0.463164625705524	0.812468776722875	-0.807903348932668	-0.752140821873734	-0.189947170848294	-1.01798023246601	0.653488192704	-1.58518469517542	0.169370828393877	-1.61158686059654	-0.472095051203573	0.990419834431834	-2.49892533537913	2.36337188460521	-3.1053279692385	1.5929843773497	-1.8859806895871	-0.132417595426969	-1.34195304661477	-1.33486814120266	1.22691380581615	1.50906505098539	-0.0277374840587941	-2.89153341318015	-1.40106714558643	0.980316029321922	1.01642235378828	0.177515112806952	-0.212583244645295	-0.527403130018688	-2.39054402819048	-1.43490148130865	-1.39852909167507	-0.849197850690493	-0.282025551156006	-0.77940592907567	-0.3338999	-0.40936231353781	-0.123363541947285	-0.50328709511571	0.450716567337105
36	36	-1.69651761521308	-0.0690243022762422	-2.10441145080921	-1.20978870361693	-0.15430824499227	-0.0265940881128	0.218804833304843	-0.461612476157147	0.84582130098999	-0.815315490976137	-0.7724507708777	-0.187987615365727	-1.04611245669514	0.692883640702946	-1.61259275338201	0.166685287106844	-1.66788680216388	-0.481417658284272	1.03252314628262	-2.57557484380262	2.49531976654365	-3.1628662645509	1.67145150002236	-1.92647313922133	-0.129257007069293	-1.36173821340913	-1.37018936780739	1.26553053476676	1.47032793722676	-0.0227670470718841	-2.98851796702199	-1.43770724064703	1.01168569778841	1.05150107363994	0.206205349697874	-0.211237636078524	-0.541029528393097	-2.49636914901125	-1.46240024789845	-1.44057138167348	-0.870005791853253	-0.282566704418729	-0.78535339811882	-0.347357954932827	-0.407722867052899	-0.121685907967169	-0.524035722838984	0.479149422375767
37	37	-1.71602033370926	-0.0564682826927509	-2.18292467286498	-1.2586137643	-0.151788641715504	-0.0278807681233761	0.2205002449579	-0.45740342555974	0.877963640462217	-0.82165180225477	-0.792878133824195	-0.184230638448971	-1.0738756065875	0.7325189621802	-1.63797558891254	0.163591310786451	-1.72339938310354	-0.49024263003481	1.07306046548058	-2.63965312951624	2.63587323784333	-3.21743280737909	1.7522222625548	-1.96526888369121	-0.125821905069224	-1.3807798864687	-1.40370416688012	1.30229806944191	1.42784779241561	-0.0169286171124443	-3.08539444230305	-1.47369087145919	1.04274046285428	1.08641608220941	0.236598573962788	-0.209270529144689	-0.555348514785098	-2.60345176922991	-1.48868121753441	-1.47963770293661	-0.890209191662031	-0.282480396545404	-0.790638262724116	-0.358332475802199	-0.404879897507704	-0.119264816831696	-0.540930011014481	0.505180801396871
38	38	-1.73373236556396	-0.0439066115448836	-2.26194374449905	-1.30507597963232	-0.148908591203551	-0.0291461283438223	0.221867096750851	-0.450978743409642	0.90848770612493	-0.826944481079671	-0.813477252790264	-0.178284352414002	-1.10123918489432	0.771315014640215	-1.66140619979664	0.160130968493653	-1.77733517653376	-0.498611917885751	1.11188837832123	-2.6929801149469	2.78551949984196	-3.26914200709479	1.83516850079083	-2.00092335767526	-0.12229115336345	-1.39910331904126	-1.43548437160429	1.33717959490585	1.38282043118471	-0.0102441830442861	-3.18204773431022	-1.50898824908165	1.07358528303142	1.12124462587678	0.268725619864439	-0.206674361529744	-0.570174941342184	-2.71170797224349	-1.51371427615101	-1.51678402580136	-0.90980597969314	-0.281774671855899	-0.795073237963565	-0.367597979205158	-0.400859463484547	-0.116035775305068	-0.554911668463954	0.529373163955854
39	39	-1.74968641703332	-0.0311703295462342	-2.34152054603363	-1.34881064918041	-0.145663877378552	-0.0303862127031621	0.222884597131264	-0.442779699203188	0.937562286635631	-0.831225725761945	-0.83430246985295	-0.169756869576796	-1.1281726943668	0.808192655587443	-1.68295758406392	0.156346329289406	-1.82935140693308	-0.506567473267657	1.1494556440301	-2.73801071916379	2.93912130240829	-3.31810827306973	1.91862143395929	-2.031991995852	-0.118840975077711	-1.41673376437458	-1.46562713862396	1.37062369572791	1.33644166816684	-0.00284357924382532	-3.2783627383304	-1.54354874003064	1.10432511683173	1.15606395102214	0.3026373167977	-0.203441340560229	-0.585267245410738	-2.8210436814688	-1.53746900920024	-1.55309706484419	-0.928794566163156	-0.280457574879997	-0.798471038909178	-0.375928981738745	-0.395675590924845	-0.111934290151486	-0.566922404009153	0.552573790201958
40	40	-1.76408573471769	-0.0180700694076184	-2.42170695779096	-1.39070228414422	-0.142051032300722	-0.0315970651304193	0.223531954546705	-0.433247562436715	0.965743798580911	-0.834527734612697	-0.855408127089297	-0.158409584190158	-1.15464563775616	0.842072742526338	-1.70270273974398	0.152279462234667	-1.87937307983872	-0.514151247611094	1.18627412305453	-2.77719986123612	3.08979708454166	-3.36444601467564	2.00060125900806	-2.05703023289997	-0.115497930983564	-1.43369692062105	-1.49422962458323	1.40312254184148	1.28990731799477	0.00513675641035091	-3.37422434965048	-1.57731112759216	1.1350649227671	1.1909513040256	0.338385236458605	-0.199534979364313	-0.600383864337147	-2.93136390802992	-1.55990540562466	-1.58966353464152	-0.947173361288656	-0.278549601282369	-0.800647774525846	-0.3841	-0.389301186221131	-0.106895868135152	-0.57790392647183	0.575629960284427
41	41	-1.77713391264807	-0.00441646383985179	-2.50255486009325	-1.43181027819644	-0.138076241762265	-0.0327747295546172	0.223788377444741	-0.422823602606561	0.993595849943592	-0.836882705943032	-0.876847397088062	-0.144796055300707	-1.18062751781361	0.871876132961352	-1.72071466486644	0.147972436390392	-1.92732883142092	-0.521405192346623	1.22285567584185	-2.81300246023309	3.23066475163705	-3.40826964128424	2.07912817288501	-2.07459350349769	-0.112061521044971	-1.45002248446827	-1.52138898612615	1.43516830317996	1.24436037518706	0.013560386039656	-3.46951746355735	-1.61021411195184	1.16590965934943	1.22598393126723	0.376020950543187	-0.194862615702872	-0.615283235467794	-3.04257366305093	-1.58097207569571	-1.6275701497698	-0.964940775286216	-0.276117273418893	-0.801539489802846	-0.392748794709656	-0.381700379582624	-0.100857251997238	-0.588797944673735	0.599388762483408
42	42	-1.78903454485546	0.00997985444624988	-2.58408153153131	-1.47319402500976	-0.133752406325283	-0.0339152541937906	0.223633074272939	-0.411949089209062	1.02168204870649	-0.8383199853668	-0.89863292582731	-0.129724991692785	-1.20608783729037	0.896788497645146	-1.73706635746091	0.143467320817535	-1.9731472978499	-0.528358455541371	1.2597121628394	-2.84764089732283	3.35484220908945	-3.44969556969073	2.15246136166959	-2.08341095560606	-0.108312276574802	-1.46574226617924	-1.5472023798968	1.46725314967673	1.20029611821063	0.0222908717655034	-3.56412697533792	-1.64219662133934	1.1969632869986	1.26124242802881	0.415596030747477	-0.189325070325398	-0.629736116854061	-3.1545779576559	-1.60061696952483	-1.66772545838138	-0.982095218372411	-0.273237746492711	-0.801231422909176	-0.401966103083205	-0.372837301218545	-0.0937779980035362	-0.600518471114673	0.624482809059201
43	43	-1.79998681975171	0.025308252739871	-2.66583126218166	-1.51591291825688	-0.129092562504748	-0.0350150802273259	0.223045253478865	-0.401050471536765	1.05056600285243	-0.838822287118955	-0.920727404262599	-0.114005225240286	-1.23099609893765	0.917660946812298	-1.75183081555699	0.138794494345638	-2.01675711529591	-0.53498687867987	1.29735544449452	-2.88196291235268	3.45742797479293	-3.48885970442119	2.22142030180768	-2.08407272743458	-0.104030728885928	-1.48088809518639	-1.57174573841327	1.4998692512652	1.15777537383413	0.031191775709306	-3.65793778027907	-1.67323367970836	1.2282902970859	1.29683374894742	0.457154558066014	-0.182823163981381	-0.643644369872964	-3.26728180296891	-1.61878803722341	-1.70976412118462	-0.998635100763818	-0.269988175706965	-0.799818144876347	-0.41170590645983	-0.362676081338112	-0.0856377343491034	-0.613392339297093	0.650919399065483
44	44	-1.81016080634283	0.0417580983301959	-2.74700584791464	-1.56102629784422	-0.124109746815634	-0.0360713521947417	0.222004123510088	-0.390289511616021	1.08081132036423	-0.838334296503906	-0.943090442279879	-0.0984455878171032	-1.25532180550667	0.935990453658937	-1.76508013421238	0.133935471766423	-2.05811823998154	-0.541252432107991	1.33629738125453	-2.91631294317065	3.54366985362166	-3.52590890782373	2.2883783393733	-2.07829841354796	-0.0989974565008071	-1.49549180092215	-1.59488190622054	1.53350877787875	1.11685094573153	0.040126659992477	-3.7508347736677	-1.70337552871312	1.2599035193307	1.33287732330457	0.50063746764832	-0.175257717420315	-0.656989016024234	-3.38059021011404	-1.63543322890289	-1.7527661942649	-1.01455883267701	-0.266445716264798	-0.797394226735866	-0.421922186178716	-0.351180850150544	-0.076416774067787	-0.627185624542414	0.678592490316136
45	45	-1.81971475671557	0.0595187187398511	-2.82679943730864	-1.60919908512478	-0.118816341212243	-0.0370812876793114	0.220496821198386	-0.379599749363829	1.11294246522571	-0.836799589078336	-0.965681649765098	-0.0838549112971309	-1.27903445974864	0.953275410614694	-1.7768550654749	0.128859002650841	-2.09739567374555	-0.547117086139882	1.37704983018992	-2.9510346728948	3.62205783274114	-3.56099016433449	2.35573065378658	-2.06782347844688	-0.093040192431305	-1.50958521281893	-1.61635070506528	1.56866380485281	1.07757563757681	0.0489590867364296	-3.84270285079071	-1.73268181138519	1.29181229130934	1.36949265484449	0.545910629024411	-0.166529551391689	-0.669752172596998	-3.49440819021537	-1.65050049467466	-1.7958094496327	-1.02986498475762	-0.262687523369352	-0.794054125486591	-0.432568923579044	-0.338315737865062	-0.0660954301934363	-0.641641993524834	0.707396040625042
46	46	-1.82880688909288	0.0787042383479795	-2.90440617894207	-1.65975480547546	-0.113220508735391	-0.0380421042643084	0.218542513519498	-0.368907247794162	1.14693417758591	-0.834161740398928	-0.988460636604203	-0.0710420275542628	-1.30210356441477	0.971014210109198	-1.78715769648395	0.123533836531323	-2.1348369098604	-0.55254281108969	1.41994871374208	-2.98647178464319	3.70108332485155	-3.59425045838962	2.42587242446762	-2.05438338663202	-0.0861223558482926	-1.52320012900791	-1.63589046774937	1.60564751185569	1.04000142074522	0.0576280432823498	-3.93342690693498	-1.76121217075613	1.32402595059815	1.40679924731143	0.592838215456128	-0.156539486644995	-0.68191595688038	-3.60864070290045	-1.66393778465014	-1.83797166241509	-1.04455289701317	-0.258790752223769	-0.789868877163785	-0.4436001	-0.324056404911892	-0.0546540157598995	-0.65650511291855	0.737223905847218
47	47	-1.83759542169776	0.0991972597015401	-2.97902022139334	-1.71173208042234	-0.107328739082583	-0.0389510195330063	0.216168454925524	-0.358138069920994	1.18235570070582	-0.830364326022362	-1.01138701268314	-0.060768239561103	-1.32449862225628	0.99070524457208	-1.79598772676474	0.117928722940297	-2.17068966678467	-0.557491577271563	1.46468191768985	-3.02296796153384	3.78923774265309	-3.62583677442525	2.50113913666715	-2.03971360260405	-0.0782316228451195	-1.53636682410364	-1.65323952707467	1.64422232694217	1.00397098755662	0.0663784892015715	-4.02289183738741	-1.78900264067544	1.35655383477345	1.44491660444963	0.641284400205306	-0.145233585703289	-0.693463037726937	-3.72319072683061	-1.67569304894076	-1.87852511371999	-1.05862213980667	-0.254824976872855	-0.784857628036424	-0.454966070702278	-0.308432534918961	-0.0420728686732391	-0.671518649397759	0.767887082717131
48	48	-1.84622028150831	0.120835975189586	-3.0498360992324	-1.76416953149151	-0.101147517742155	-0.0398052510686785	0.213401899868855	-0.347218278758296	1.21876681916629	-0.825350921505323	-1.03442038788787	-0.0530574275964652	-1.34618916978355	1.01384690643297	-1.8033448558425	0.112012411410192	-2.20520166297693	-0.561925354999648	1.51078815794337	-3.0608342851358	3.89501249884594	-3.65589609687753	2.58192635414385	-2.02554959086367	-0.0693556695151346	-1.5491133952915	-1.66813621584306	1.68404503384877	0.96884284420624	0.0755329600352866	-4.1109825374349	-1.81584022990073	1.3894052814116	1.4839619237084	0.691113356533782	-0.132746122020795	-0.704446774514864	-3.83795867938303	-1.68571423765792	-1.91746206986601	-1.07207228354362	-0.250787657925196	-0.779032559646269	-0.466602686632628	-0.291489620095677	-0.0283386765370052	-0.68642626963666	0.798964170597798
49	49	-1.85469256858921	0.143458577201169	-3.11643552568376	-1.81610578020908	-0.0946833301669273	-0.0406020164545983	0.210270102801882	-0.336073937320041	1.25572731754813	-0.81906510240449	-1.05752037210433	-0.0473520703815135	-1.36715042827383	1.0419375881215	-1.80922878324244	0.105753651473437	-2.23862061689575	-0.565806114588093	1.55780615041276	-3.09974189596833	4.02505915978106	-3.68457541018262	2.66631007859008	-2.01362681591154	-0.0594821719516873	-1.56146777242182	-1.68031888210527	1.72477241631198	0.933907222576095	0.0854139913325588	-4.19758390667285	-1.8413625913617	1.4225896280889	1.52386421844683	0.742223582537387	-0.119260304648991	-0.715059996424222	-3.95284480796787	-1.69394930091304	-1.95494135123817	-1.0849028986295	-0.24663635647267	-0.77240585353508	-0.478442172659314	-0.273273154628506	-0.0134528632938836	-0.701021123412443	0.829993330401211
50	50	-1.86296803930736	0.166903258125343	-3.17951487624755	-1.86672563075449	-0.0879422923007772	-0.0413385332740393	0.206800318176998	-0.324631108620201	1.29279698043221	-0.811450444276547	-1.08064657521847	-0.0430788757821359	-1.3873696460624	1.07607704886012	-1.8136392084898	0.0991211926624612	-2.27091393585033	-0.569095826351045	1.60527461100815	-3.13877767631439	4.17624992864924	-3.71202169877664	2.7522299282637	-2.00568074224834	-0.0485988062481269	-1.57345788534499	-1.68968452049098	1.76606125806833	0.898454354548207	0.0963441186424505	-4.28260417302261	-1.86520535068825	1.4561162123817	1.56422787335305	0.794855743439455	-0.10495934274471	-0.72551186507659	-4.06774935999524	-1.70034618881754	-1.99112177822153	-1.09711355546982	-0.242328211614022	-0.764989691244617	-0.490416753650596	-0.253828632703914	0.00258106186186652	-0.715301404089943	0.860512723039357
51	51	-1.87100223641342	0.191008210351159	-3.23996990300928	-1.91591070314137	-0.0809292398202573	-0.042012019110275	0.203019800446592	-0.312815855672749	1.3295753137642	-0.802450522678177	-1.10375860711623	-0.0396645516642208	-1.40683560172385	1.11566538933583	-1.8165758311098	0.0920839748581337	-2.30086703203994	-0.571757485194474	1.65273225563967	-3.17700707240922	4.34222047570266	-3.73838194709575	2.83762557884554	-2.00302711315794	-0.0366988365709884	-1.58511166391134	-1.69667980118261	1.80756834285432	0.861774472004597	0.108645877514026	-4.36602947227873	-1.88700473319758	1.49000668086978	1.60462510791743	0.849446951288513	-0.0900264454647814	-0.736011542093547	-4.18257258287528	-1.70485285148282	-2.02616171391005	-1.10870382447007	-0.237820362448	-0.756832555442835	-0.502458654474737	-0.233201548508368	0.0197595897359872	-0.729318407133232	0.890060953888154
52	52	-1.87875070265811	0.21561192633456	-3.29869635805447	-1.96375001457324	-0.0736487313131711	-0.0426196915465788	0.198955804063056	-0.300554241491658	1.36600351500703	-0.792023200655665	-1.12681607768358	-0.0365358058936566	-1.42553707383275	1.1596498043312	-1.81803835062766	0.0846531604066277	-2.32695381732279	-0.573766737834578	1.69971813126472	-3.21349553048809	4.51660439579321	-3.76380313957609	2.92096827040767	-2.00488599815828	-0.0238125341836986	-1.59645703797126	-1.7018703608534	1.84895127547044	0.823157806827284	0.122641803496347	-4.44786218444795	-1.90661147538642	1.52434197191686	1.64462814163033	0.90643665510207	-0.0746448219660403	-0.746768189096672	-4.29721472401812	-1.70741723902031	-2.0601591483086	-1.11967327603573	-0.233069948073349	-0.74813322267113	-0.5145001	-0.211437396228336	0.0380792111342203	-0.743123428089866	0.91844901286897
53	53	-1.88620083816969	0.240599266891185	-3.35658999346861	-2.0103326170198	-0.0661053253673222	-0.0431587681662241	0.194634031826607	-0.28777216914981	1.40219702204545	-0.780192007083911	-1.14977859680645	-0.0331193463363315	-1.44346284096369	1.20697748453333	-1.8180264665686	0.0769350501662179	-2.34764820194944	-0.575107759624001	1.74590287242139	-3.24731375376804	4.69303528377282	-3.78843226065381	3.00256005942982	-2.00982470971264	-0.00998521472855552	-1.60751521995772	-1.70582183617662	1.88999453706086	0.781946328130401	0.138654432138478	-4.528104689537	-1.92440726654771	1.55922085397036	1.6838091939821	0.96626430389763	-0.0589976814053178	-0.757900418290968	-4.41157603083388	-1.70798730154141	-2.09309200384788	-1.13002146944976	-0.228034107588814	-0.739129359561194	-0.526515704888638	-0.188555441670047	0.0575364168623073	-0.756767762507405	0.946222978380426
54	54	-1.89357932540946	0.26595114035797	-3.41454656133722	-2.05574756245073	-0.0583036042836992	-0.0436264665524844	0.190065584024993	-0.274394108324602	1.43827266296319	-0.766999324242853	-1.17260691585621	-0.0288443639427808	-1.46060168169126	1.25659562062935	-1.81653979707214	0.0690489639644765	-2.36142409617047	-0.57576488545476	1.79128887022949	-3.27813953013569	4.86602492748737	-3.81240248434726	3.08309686651177	-2.0164103490293	0.00473776261515357	-1.61827950352248	-1.70909986382552	1.93074542070447	0.73817348507479	0.157006298989481	-4.60675936755264	-1.94085452067345	1.59474209899793	1.72174048446311	1.0293693466927	-0.0432380578897466	-0.768851498834133	-4.52555675073272	-1.70651098915755	-2.12492400693675	-1.13974726817162	-0.222669980093143	-0.730058632801612	-0.538649642978872	-0.164405317822151	0.0781393966345813	-0.770302705933404	0.974051695280066
55	55	-1.90122161369787	0.291660375488253	-3.47346181374579	-2.10006511992325	-0.0502509415610036	-0.0440200042886332	0.185253550224698	-0.26034377276024	1.47434726584399	-0.752487536040878	-1.19527157821032	-0.0233957726881652	-1.47694237459003	1.30745140330638	-1.81357671031036	0.0611142216289749	-2.36675758419474	-0.57572245021887	1.83592998612989	-3.3068144064696	5.03489804752368	-3.83566515834967	3.16327461225331	-2.02321001731655	0.0203110386681413	-1.62873593018414	-1.71227008047336	1.97128383695593	0.69236568631971	0.177959939984913	-4.6838285985016	-1.95641565175562	1.63100447896722	1.75808192610652	1.09596378756353	-0.0272349353099942	-0.77875959517337	-4.63905718256563	-1.70293625198014	-2.15561888398407	-1.14884844043739	-0.21693470468508	-0.721158709080969	-0.551088477902914	-0.138769165698764	0.0999767092672826	-0.783779239266407	1.00260400842543
56	56	-1.90946369883131	0.317719801035375	-3.53422421704295	-2.1432290014591	-0.0419600901137197	-0.044336598957944	0.180200937606355	-0.245544869399568	1.51053765877159	-0.736699026386374	-1.2177481090483	-0.0169327326825251	-1.49247369823458	1.35849202325154	-1.80913459549081	0.0532501429872857	-2.3636476711359	-0.574964788808348	1.87988008156341	-3.33431152868115	5.20061969336485	-3.85804335787773	3.24368591523152	-2.02879081578264	0.0366905962850841	-1.63887054144676	-1.71587826996248	2.01168969636989	0.645059942791768	0.200986597662687	-4.75931476239062	-1.97155307378622	1.66810676584589	1.79312819766003	1.16457226816207	-0.0107014391551383	-0.786761380087248	-4.75197891376692	-1.69721104012058	-2.18513584300735	-1.15732265829145	-0.210801413093583	-0.712637272658371	-0.564018773292974	-0.111428953421848	0.123170681875981	-0.797239488591046	1.03254876267407
57	57	-1.9186415766062	0.344122245752675	-3.59713965716472	-2.18513066165035	-0.0334444151634025	-0.044573431035859	0.174910753350594	-0.22992110518543	1.54696686712958	-0.719676179187729	-1.24001207296312	-0.00966588982504132	-1.50718443119951	1.40866498257531	-1.80321081565264	0.0455760478669805	-2.3562812330669	-0.573476236115208	1.92319301797092	-3.36160404268172	5.36415630168289	-3.87935746889283	3.32373012164818	-2.03171984563587	0.053852169764176	-1.64866937881441	-1.71964077023106	2.05204290950101	0.59679326541757	0.22499861790994	-4.83322023922646	-1.98663252940268	1.70614773160159	1.82745334266906	1.23296063683895	0.00665090911220419	-0.791993526354334	-4.86422488180725	-1.68928330369031	-2.21330567276569	-1.16516759377821	-0.204315257512022	-0.704461357315918	-0.577627092781266	-0.0821666491133657	0.147843758120858	-0.810715720538572	1.06454866633915
58	58	-1.92909124281895	0.370860538393495	-3.66151567161563	-2.22566139047871	-0.024717281931607	-0.0447256889354843	0.169386004638048	-0.213396187060671	1.58379238739643	-0.701461378353331	-1.26203903454778	-0.00180589001489488	-1.52106335205938	1.45726684660794	-1.79580273383497	0.0382112560956313	-2.34955873606674	-0.571241127031467	1.96592265679325	-3.38966509438268	5.52647430914982	-3.89942787735635	3.40204032445697	-2.0308062543434	0.0717865313940797	-1.65811848379116	-1.7221618380761	2.09242338690394	0.548102187266551	0.248896595058867	-4.90554740901585	-2.00145965174029	1.74522400638626	1.86163261597876	1.29889110855721	0.0251105880294183	-0.793616243415269	-4.97569808789714	-1.67910617306598	-2.2398154509989	-1.17238091894208	-0.197541654706274	-0.696482198319654	-0.5921	-0.0507642208952768	0.174118381662091	-0.824239685435565	1.09884552094061
59	59	-1.94112255010758	0.397928042501158	-3.72656171863767	-2.26471247792588	-0.0157921324024066	-0.0447856011069267	0.163629698649348	-0.195893821968137	1.62118363158934	-0.682097007791566	-1.28380455839525	0.00643662084873351	-1.53409923938879	1.50461220367404	-1.78690771307695	0.031258544441336	-2.34838064621439	-0.568243796449141	2.00812239573143	-3.41946782969539	5.68852941155271	-3.91807496922969	3.47723700648893	-2.02610692792557	0.0904848307848813	-1.66720408143373	-1.72196782238826	2.13291147213418	0.49935460382104	0.271581123441665	-4.97629865176553	-2.01563883162154	1.78529579981716	1.89624127243426	1.36012589827992	0.0449660761338885	-0.7920457741814	-5.08630153324712	-1.66669628023444	-2.26434466656331	-1.17896030582744	-0.190546022552195	-0.688550291302491	-0.607521953947966	-0.0170036368895439	0.202116996159862	-0.837843133608608	1.13499645857337
60	60	-1.95483297453317	0.425343888453867	-3.79148725647282	-2.3021590386494	-0.00668458239258906	-0.0447451557451237	0.157644842565126	-0.177337716850673	1.65931002312607	-0.661625451410823	-1.30528420909851	0.0148509968666632	-1.54628087176231	1.5512002239624	-1.77652311641771	0.024723316776576	-2.35764742958887	-0.564468579260246	2.04980536445234	-3.45172168291949	5.85121660337377	-3.93511913047422	3.54795429900893	-2.01807965379818	0.109938217546667	-1.67591503082493	-1.71758507205819	2.17360837125705	0.450502010384045	0.291952797390529	-5.04547634748226	-2.02877419723779	1.82610719052364	1.93185456688073	1.41442722097013	0.0665058519629992	-0.78956036302262	-5.19593821906771	-1.6521128397304	-2.28657280831522	-1.18490342647871	-0.18339377892564	-0.680516131897339	-0.623568995090268	0.0193038181596748	0.231952480487949	-0.851557815384282	1.17249577573393
61	61	-1.97021675232562	0.453163881496259	-3.85550174336306	-2.33771847668298	0.00258732406232891	-0.0445963410450129	0.151435272392416	-0.157651578651123	1.69834098542438	-0.640088491158938	-1.32645355125053	0.023226592139713	-1.55759702775452	1.59753007766179	-1.76464630689638	0.0185754693878472	-2.38225955226915	-0.559899810356796	2.09091382247101	-3.48578823334413	6.01540957714971	-3.95038074705133	3.61400407772353	-2.00718240757308	0.130139315152767	-1.68424216270248	-1.70753993597655	2.21464498470133	0.401432762283023	0.308912211237652	-5.11308287617276	-2.04047340549993	1.86738310737257	1.96904775416329	1.46022910826557	0.0900183940541358	-0.788588904106932	-5.30451114656943	-1.635415851954	-2.30621740009303	-1.19020795294028	-0.176150341702466	-0.672230215737108	-0.639815059258587	0.0580801786748965	0.263469982461878	-0.865415481089168	1.21083776891879
62	62	-1.9872674329999	0.481446628848155	-3.91781463755039	-2.37101921200255	0.0120054150917029	-0.0443311452015318	0.145028373678205	-0.136759114312332	1.73844593924279	-0.617490768603177	-1.34728814944431	0.0314413425436519	-1.56803648594002	1.64410093496101	-1.75127464755211	0.0127848468459106	-2.42711525811831	-0.554533930204591	2.13138282509078	-3.52059956792915	6.18198200230337	-3.9636802049224	3.6772668783813	-1.99387316486216	0.151148008313113	-1.69217635538894	-1.69035876303399	2.25615448155764	0.352035214845433	0.321359959315231	-5.1791206178438	-2.05053648994185	1.90884847923082	2.00839608733924	1.4997400587307	0.115792180681115	-0.791560291602341	-5.41192331696281	-1.61666531730537	-2.32342902618422	-1.19487172062564	-0.168881128758528	-0.663551737670763	-0.655834082284604	0.0991051267921426	0.296217358800315	-0.879421795038031	1.24952038725267
63	63	-2.00597856607094	0.510250737729363	-3.97771352155004	-2.40168866228303	0.0215515188248884	-0.0439415564096179	0.138477881783559	-0.114584030777144	1.7796650047902	-0.593778761810761	-1.36776356827282	0.0397939592769279	-1.57758802489337	1.69141196604884	-1.73640550142402	0.00732129372152757	-2.49413534851668	-0.548418800671004	2.17114742761495	-3.5550875901741	6.35180754825761	-3.97483789004882	3.73983299118797	-1.9786099012773	0.173117802681377	-1.69970848720681	-1.66456790212118	2.2982700309166	0.302197723398731	0.328200382773327	-5.24359195250209	-2.05905104564885	1.95022823496528	2.050297443478	1.53648577670337	0.144026060712932	-0.800903419676853	-5.51807773145838	-1.59592123618465	-2.33863340526324	-1.19889416309048	-0.161648846980136	-0.654524239038571	-0.6712	0.142157009159907	0.329726969093226	-0.893453388644417	1.28826836471652
64	64	-2.02634757198918	0.539634815359704	-4.03509482277842	-2.4293542451993	0.0312067130879608	-0.0434195628642087	0.131838923167984	-0.0910758472498458	1.82156297512625	-0.568893875234807	-1.38785537232903	0.0487079614822929	-1.58624042318916	1.73996234111408	-1.72003623155126	0.00215465458545948	-2.57638444810158	-0.541615934612748	2.21014268534685	-3.5881842035785	6.52497343105764	-3.98367997320328	3.80379270634925	-1.96185059243035	0.196209131085158	-1.70682943647865	-1.62873862120308	2.34112480186884	0.251802733092361	0.329072954515812	-5.3064992601544	-2.0661282030372	1.99124730344282	2.09448564141984	1.57399333185195	0.17457565873095	-0.819047182498473	-5.62287733122756	-1.57324360899198	-2.35226065395361	-1.20227561795549	-0.154483663224371	-0.645367267656345	-0.685584337582089	0.187014172426685	0.363531172930575	-0.907347068635196	1.32716240902145
65	65	-2.04840547808995	0.569657468958988	-4.09014066944553	-2.45367474612032	0.0409432169808685	-0.0427571527602418	0.125166624290983	-0.0663547041590336	1.8635954452843	-0.542777513328436	-1.40753912620594	0.0586068880678848	-1.59398245940198	1.7902512303455	-1.70217210174199	-0.00274522599153228	-2.66528805249586	-0.534186844989851	2.24830365358979	-3.61891067778512	6.69698311495969	-3.99013347449568	3.8706658276022	-1.94405321393321	0.220582426352052	-1.71353006541153	-1.58323040501062	2.38485196350494	0.20067148750318	0.325229165251197	-5.36784492080746	-2.07187909252316	2.03163061353031	2.1405391278934	1.61578979384482	0.207214454827096	-0.847778908397104	-5.72622401075203	-1.5486924361275	-2.36474088887885	-1.20501643310917	-0.147394253705226	-0.636307401431993	-0.699048977590711	0.23345496324097	0.397162329902329	-0.92093963030897	1.36631437621025
66	66	-2.07220057988819	0.600369416900216	-4.14303483597742	-2.47477114967512	0.050727468830055	-0.0419463142926548	0.118516111612061	-0.0406099861163697	1.90521801029772	-0.515371080544769	-1.42679040258092	0.0699142779418412	-1.60080291210641	1.84276605240498	-1.68290736803463	-0.00740850343868633	-2.75227165732235	-0.526193044762342	2.28556349623103	-3.64744109724777	6.86168395305516	-3.99421107526775	3.93893564674459	-1.92567515671636	0.246397772232949	-1.71979893830035	-1.53075028183814	2.42957268770368	0.148589039215065	0.31813432393807	-5.42763131446802	-2.0764026978297	2.07110309409462	2.18803634962728	1.66540223235035	0.241715929093298	-0.884344940629654	-5.82801877545722	-1.52232771799135	-2.3765042266625	-1.20711695644	-0.140388913449872	-0.627571218273427	-0.71175339193134	0.281257728251256	0.430152957405927	-0.934067868964346	1.40583612232569
67	67	-2.09778131454639	0.631643397407412	-4.19396109680018	-2.49311661843829	0.0605258076313342	-0.040979035656385	0.111942511590725	-0.0140312762390397	1.94588626519986	-0.486615981336925	-1.44559966816363	0.0830536700122993	-1.60669055987702	1.89764224101214	-1.66239237395124	-0.0118653276919772	-2.82876075820389	-0.517696046890252	2.32178812374078	-3.67475123527205	7.01292104473957	-3.99592817865859	4.00607916657986	-1.90692434933553	0.273639871244697	-1.72561995596958	-1.47416466813955	2.47513747743523	0.0953399697303659	0.309253739535022	-5.48586082114282	-2.07971279191838	2.10942141384554	2.23655575335012	1.72534586677289	0.277853561621484	-0.924032263184647	-5.92816260251972	-1.49420945498366	-2.38786899209864	-1.20857753583647	-0.133475937485483	-0.619384258414838	-0.72385705250945	0.330200814106037	0.462264395931563	-0.94656857989993	1.44583840495011
68	68	-2.12519611922709	0.663176071625384	-4.24310322633986	-2.50919316735231	0.0703045723805203	-0.0398473050463702	0.105500950686478	0.0131918423557717	1.98505680838894	-0.456453620158025	-1.46400313016862	0.0984486031873968	-1.6116341812884	1.95461080656295	-1.64077833996073	-0.0161338994178574	-2.88621424767056	-0.508757364333608	2.35675954839489	-3.70183308851287	7.14453948940846	-3.99530018780729	4.06957273606238	-1.88737222271914	0.301834013443595	-1.73097645434286	-1.41633998036872	2.52112906091443	0.0407088605514362	0.300052721000643	-5.5425358208386	-2.08178667047165	2.14653268630141	2.28567578579052	1.79379057664732	0.315400832503582	-0.962120133012047	-6.02655646911612	-1.46439764750458	-2.39860324632234	-1.20939851918707	-0.12666362083923	-0.611894164565201	-0.735519431230512	0.380063031439753	0.493944273359079	-0.958283327965607	1.48636997642802
69	69	-2.15448488881112	0.694656592479857	-4.29064412477284	-2.52348281135964	0.0800314454408791	-0.0385431106575477	0.0992464749207748	0.0408697865508797	2.02253269354756	-0.424825401461189	-1.48204574741173	0.116481266393015	-1.61562255491514	2.01338045680389	-1.61821648653204	-0.0201951598120819	-2.92039006997155	-0.49943851005244	2.39025451098343	-3.72967865362508	7.2519438958953	-3.99234250585295	4.12699697415796	-1.86649016106362	0.330431183707048	-1.73585176934386	-1.36014263497955	2.56711874799584	-0.015517360468376	0.291996577293522	-5.5976586935621	-2.08260149081356	2.18245473094533	2.3349874142309	1.86774001944661	0.354131221831521	-0.993887807061825	-6.12310135242299	-1.43295229595423	-2.40830603085518	-1.20958025438029	-0.119960258538288	-0.605117868834365	-0.7469	0.430709543020998	0.525768340095049	-0.969239094317283	1.52738566012611
70	70	-2.18560816790364	0.725774112896567	-4.33668014432893	-2.53646756540274	0.0896821451115598	-0.0370584406848552	0.0932139033993066	0.0688129732290984	2.05896909033209	-0.391672729699537	-1.49977247870878	0.136958884651668	-1.6186444593318	2.07365989948142	-1.5948580341341	-0.0240228082797188	-2.93553807569932	-0.489800997006777	2.4220497522965	-3.75927992726358	7.33991412623702	-3.98707053593466	4.17808366142756	-1.84374954856537	0.358882366912457	-1.74022923689623	-1.30843904842594	2.61267784853402	-0.0732175304639785	0.28655061737225	-5.65123181932007	-2.08213452257191	2.21720548419662	2.38432717812021	1.94419783822774	0.393844919179333	-1.01467893074287	-6.21769822961692	-1.39993340073276	-2.41657634178184	-1.20912309339955	-0.113374244876793	-0.599059807667837	-0.758140657434775	0.482192584951411	0.558312346546047	-0.979703722450513	1.56883244893066
71	71	-2.21848342287564	0.75621778580124	-4.38114901299497	-2.54861517366946	0.0992353647044711	-0.0353849391952798	0.087391257940972	0.0968318192732448	2.09514981856424	-0.356954882608137	-1.5172282828756	0.159267436913083	-1.62068867311299	2.13515784234201	-1.57085420323583	-0.0275905442258363	-2.9369039687983	-0.479898723336794	2.45192201312417	-3.79161860725325	7.41671698369352	-3.97949968119152	4.22458683310983	-1.8186217694208	0.386638547937227	-1.74409219292364	-1.26377546685027	2.65737767238352	-0.131592351837252	0.285180150195416	-5.70325757811926	-2.08037281984018	2.25080288247461	2.43375571517189	2.02016767604771	0.434571234360293	-1.02291880316286	-6.3102480778745	-1.36540096224031	-2.42301345409249	-1.20803234158092	-0.106919088014017	-0.593724417511122	-0.769313008997245	0.534588861341421	0.592152043118649	-0.989961153096426	1.61065733572796
72	72	-2.25302769216581	0.785676764119606	-4.42397148879403	-2.560011522306	0.108669802355788	-0.0335114997303889	0.0817599614777837	0.124736741566133	2.13185869806571	-0.32081233642741	-1.53445811872801	0.182783231424588	-1.62174397547212	2.19758299313212	-1.54635621430617	-0.0308720670555023	-2.92973345321296	-0.469689195817707	2.47964803425652	-3.82689435536646	7.49062510960436	-3.96964534476261	4.26833898220557	-1.79057820782634	0.413307362994577	-1.74742468989977	-1.2257773910668	2.70078952939891	-0.189760407587719	0.28935048472161	-5.75373834996639	-2.07732067534005	2.28326486219863	2.48334187759628	2.09265337564933	0.476456044153619	-1.02140702819005	-6.40065187437231	-1.32941498087701	-2.42734908371465	-1.20632787479149	-0.100615772924559	-0.589116132377381	-0.780471086861206	0.58797507630146	0.627863180219426	-1.00029532698615	1.65280737335186
73	73	-2.28915801421287	0.813870768810179	-4.46506832974916	-2.57032823068754	0.117964155779715	-0.0314256970169573	0.0763014369417537	0.152338157621195	2.1698795486582	-0.283490973664817	-1.55150694508184	0.206882576433517	-1.62180109481188	2.26064405959822	-1.52151528781404	-0.0338410761737852	-2.91927223288776	-0.459063780551589	2.50501571487464	-3.86398951598651	7.5699111453091	-3.95752292978704	4.31117260171558	-1.7590902479784	0.439310631641765	-1.75021519816812	-1.19250765781924	2.74253117313594	-0.246840280714902	0.300272980951155	-5.80267651486823	-2.07298413653955	2.31460935978801	2.5331545176037	2.15953293813091	0.519646147535108	-1.0132761133726	-6.48881465141101	-1.29203545704301	-2.42965880582236	-1.20403223454825	-0.0944858779203797	-0.585235044584502	-0.791668923200455	0.642427933941958	0.666021508254954	-1.01099018485081	1.69523270336604
74	74	-2.32681304965569	0.840907428748175	-4.50436029388343	-2.57921615220222	0.127095731640451	-0.0291150974782168	0.0709971072648945	0.17953458492953	2.20999619016341	-0.245237982503586	-1.56841972075292	0.230941780187199	-1.62085701122625	2.3240634371238	-1.49648264422837	-0.0364712709857526	-2.91070350278329	-0.447912549288798	2.5280228015509	-3.90165986617336	7.66284773214729	-3.94314825486859	4.35490991083867	-1.72362927407339	0.465333859785972	-1.75245387023124	-1.16201432776583	2.78280972708158	-0.301950554218322	0.31752365883953	-5.85007454999986	-2.06736925090671	2.34485461163263	2.58326248740449	2.22156316172988	0.564288343480559	-1.00165856625865	-6.57469290076005	-1.25332239113843	-2.43007327837379	-1.2011679623682	-0.0885509813134413	-0.58206795283301	-0.802960550188788	0.698024138373349	0.707186635652243	-1.02232966742153	1.73788798352789
75	75	-2.36614663212644	0.867161014949369	-4.54176813921989	-2.58632614023817	0.136037348349886	-0.0265672675373989	0.0658283953792183	0.206556775585434	2.2529919418402	-0.20630055112694	-1.58524140455708	0.254337150932966	-1.61890995563155	2.38779056493685	-1.47138348697119	-0.0387363508964728	-2.9065995220752	-0.436125573779692	2.54885377640658	-3.93866118298698	7.77612710941195	-3.92654706612171	4.40030453237948	-1.68368229588707	0.492062688423051	-1.7541308618844	-1.13234546156476	2.82223743885989	-0.354356392660506	0.340030445603449	-5.89594149493786	-2.06048385010374	2.37405403319503	2.63373464035376	2.28009259773314	0.610529430965767	-0.989686894396361	-6.65827848666346	-1.21333578244466	-2.42872315932708	-1.19775759976834	-0.0828326614157053	-0.579599120231117	-0.8144	0.754840370429118	0.751469261354502	-1.03459771542944	1.78072823001546
76	76	-2.40743596656663	0.893011039861769	-4.57721828524643	-2.59131306369674	0.14476092081823	-0.0237697736177354	0.0607767242167374	0.233713784360964	2.29932526011921	-0.166925867718105	-1.60201695531015	0.276448920661821	-1.61595815894408	2.451961781132	-1.44617843197669	-0.0406100478351001	-2.90603232248254	-0.42359292577463	2.56769963784684	-3.97374924755555	7.90657916430525	-3.90775524824155	4.44612253345215	-1.63938332145008	0.520182758548854	-1.75523632892287	-1.10154911987426	2.86143451969254	-0.404520423152671	0.366719646020833	-5.94029700601432	-2.05235103336357	2.4023287700496	2.68465170297621	2.33646979742759	0.65851620896653	-0.979998298946441	-6.73956396868832	-1.17212016884571	-2.42573672080492	-1.19382368826565	-0.0773524965391328	-0.577812809887032	-0.825991659068031	0.812926458077625	0.798483266969733	-1.04805095112612	1.82370845900679
77	77	-2.45095971948602	0.918837015933385	-4.61068500666175	-2.59403737086515	0.153238363955697	-0.020710182142458	0.0558235167094643	0.261314666028176	2.34857069442026	-0.127361120460308	-1.61879133182794	0.296974281781773	-1.61199985208016	2.51671898703594	-1.42076392220443	-0.0420687210298152	-2.90782876423417	-0.410204677023969	2.58475138427688	-4.00607703845677	8.04723642241924	-3.88680914360784	4.49091342045411	-1.59173045891461	0.550379711159229	-1.7557604271419	-1.06767358385792	2.9010211808012	-0.453490137875876	0.396517564869603	-5.98316170690114	-2.04300165159877	2.42980766741798	2.73613553335597	2.39204331210015	0.708381673201573	-0.972703774363689	-6.81854190640172	-1.12966579097551	-2.42112476067745	-1.18938876937715	-0.072132064905364	-0.576693284908966	-0.837541330867392	0.87225365796098	0.847816779661628	-1.06247412135974	1.86678495592271
78	78	-2.49699655739439	0.945018455612224	-4.64216662908288	-2.59465934015388	0.161441645067683	-0.0173760595347983	0.050950195789411	0.289668475359124	2.40015387715997	-0.0878534975367739	-1.6356094929263	0.316155409428506	-1.60703326595608	2.58220408397533	-1.39503625485602	-0.0430932470949237	-2.91081570755892	-0.395850899278067	2.60020001410187	-4.03628401967149	8.19112342871055	-3.8637450946003	4.53322669978276	-1.54178200512929	0.583289051295453	-1.75569384710566	-1.02939202337497	2.94161763340755	-0.502316992345784	0.428350506927682	-6.02455622127021	-2.03246661658874	2.45661957052177	2.78831689030356	2.44816169303771	0.75993250639156	-0.967110995684427	-6.89520485937073	-1.08595097680811	-2.41472939559244	-1.18447538461981	-0.0671922225252882	-0.576233813226962	-0.848805173132738	0.932778931767744	0.899057926593886	-1.07725347078414	1.90997391692227
79	79	-2.54575195998679	0.971934871346295	-4.67166165996083	-2.59336296126778	0.169347664230339	-0.0137549722179878	0.0461384589781446	0.319084267125862	2.45350044075491	-0.0486501871307282	-1.65251639742103	0.334288249684711	-1.60105663148817	2.64855897327686	-1.3688917271331	-0.0436649483545079	-2.91382001268562	-0.380421664287283	2.61423652572699	-4.06535732742354	8.33126472813581	-3.83859944359867	4.57182996330874	-1.49059625694272	0.618895071262234	-1.75504075985301	-0.987370132008236	2.98384408873325	-0.552052442078054	0.46114477697299	-6.06450117279343	-2.0207768414111	2.48289332458261	2.8413265326295	2.50617167233515	0.812644091352764	-0.962527302912923	-6.96954538716244	-1.04095405431761	-2.40637969288066	-1.17910618037303	-0.0625513573746814	-0.576480121112172	-0.859539343598722	0.994459241186472	0.951794834930203	-1.09176273172905	1.95337609883769
80	80	-2.59665006437553	0.999965775583608	-4.69916860674663	-2.59033222391169	0.176942225159924	-0.00983448661525834	0.0413992489795338	0.34987109610045	2.50803601762169	-0.00999833215121229	-1.66955700412799	0.35166874863308	-1.59406817959272	2.71592555626721	-1.3422266362373	-0.04376514713265	-2.91570897306716	-0.363807043801975	2.62705191755743	-4.09428409793676	8.46156451510226	-3.81140853298267	4.6067287793472	-1.4392315112035	0.656726997079098	-1.7538195074758	-0.942669876206817	3.02832075799997	-0.603747942588352	0.493826679783452	-6.10301718514269	-2.007963444632	2.50875777482212	2.89529521914435	2.56682185488454	0.865977010191184	-0.95826003605344	-7.04155604934392	-0.99465335147807	-2.39590471987285	-1.17330631536066	-0.0582273306743051	-0.577496879488616	-0.8695	1.05725154790572	1.00561570273724	-1.10537563652424	1.99709864200099
81	81	-2.64864204821811	1.02948290861155	-4.72468597689128	-2.58575055384922	0.18421206604921	-0.00560216914984166	0.0367982829784317	0.38233801705494	2.56318824046243	0.0279626359193116	-1.68676861094453	0.368592852356305	-1.58606614118605	2.78444573427306	-1.31493727937023	-0.0433751657534324	-2.91615286102843	-0.3458971095725	2.6388349495787	-4.12405146743499	8.58159082770092	-3.78220870513203	4.63836499165756	-1.38874606476025	0.696304734528175	-1.75204910505845	-0.896353222419827	3.07565626759438	-0.658452566026368	0.525340255332673	-6.14012488198989	-1.99405797302272	2.53434176646193	2.95035370865861	2.62940283874832	0.919391845012822	-0.953629158423147	-7.11122940548226	-0.947027196263576	-2.38315644300059	-1.16710351779188	-0.0542380036449203	-0.579348784974224	-0.878485128885163	1.12111281361404	1.06020791948506	-1.11746591749945	2.04124868674419
82	82	-2.70067249417226	1.06057189798779	-4.74821234779754	-2.57972860315141	0.19114392509097	-0.0010455862449691	0.0324072978295348	0.416794084761387	2.61858933861284	0.0654317802837084	-1.70413863088993	0.385356506937078	-1.57704874718446	2.85423295423733	-1.28691995373352	-0.0424763265409374	-2.91556013872244	-0.326627974995264	2.64960100154049	-4.15564657214206	8.69315602786576	-3.75103630242648	4.66718093374076	-1.34017980208807	0.737148189391594	-1.7497485676854	-0.849482137096379	3.12603277706478	-0.716775177845639	0.555254285706353	-6.17584488700692	-1.97909202687543	2.55977414472364	3.00661090844407	2.69298726392676	0.972349177923679	-0.948286710134262	-7.17855796767388	-0.898053916648202	-2.36836183503801	-1.16052563216825	-0.0506012375072884	-0.582100534186921	-0.886460032058554	1.186	1.11555526185807	-1.1274073257745	2.08592747214244
83	83	-2.75168598489569	1.09295571723053	-4.76975506993913	-2.57223317823086	0.197724372772547	0.00384769567612749	0.0282980303875399	0.453548353991849	2.67425020312725	0.102674486189018	-1.72163450601753	0.40225565845809	-1.56701422850427	2.92510908662966	-1.25807095652879	-0.0410499518192473	-2.91436671496208	-0.306135286670295	2.65907145257147	-4.18991882095755	8.79807809182849	-3.71792766724573	4.6936090188977	-1.29375906813138	0.778783456773245	-1.74693691044109	-0.803118586685582	3.17909189006814	-0.778372663455743	0.583913544110479	-6.21019782386569	-1.96309720648231	2.58515498553998	3.06379243193943	2.7566477704201	1.02430959102975	-0.942241798943743	-7.24353379573953	-0.847711840606024	-2.35205405468637	-1.15360050299131	-0.0473348934821706	-0.585816823744634	-0.893431840138453	1.25186109044951	1.17169662435531	-1.13504779287868	2.13098019195246
84	84	-2.80073651508341	1.12633398924196	-4.789338701128	-2.56321420301849	0.20393576747197	0.00909007651377845	0.0245422175071432	0.492909722915698	2.7302227304757	0.139956138882281	-1.73922362536337	0.419586253002034	-1.55596081606177	2.99672497236349	-1.22828658495768	-0.039084612210176	-2.91300849856024	-0.284608731368678	2.66693918964018	-4.22622412167628	8.89817499582085	-3.68291656687345	4.71785629071449	-1.2485930784314	0.820968544969677	-1.74363314367626	-0.758302188220117	3.23444040487759	-0.842777650196879	0.611711235160233	-6.24320431623807	-1.94610501128937	2.61036776643043	3.12129707618515	2.81945699822858	1.07473612732607	-0.93552116234189	-7.30614869894113	-0.795979296111121	-2.33477521805294	-1.1463559747626	-0.0444568327903283	-0.590560967336307	-0.89940768374314	1.31860815513794	1.22867090147586	-1.14194165997908	2.17590314312884
85	85	-2.8481331338814	1.16040633692427	-4.80698979994302	-2.55262160144522	0.209756048325033	0.0146870342471483	0.0212115960430417	0.535039975568815	2.78655881712821	0.177542123610536	-1.75687337796354	0.437645838240543	-1.54388674077329	3.06872927969376	-1.19746313622181	-0.0366005392025767	-2.91192139832981	-0.262237996812228	2.67289709971511	-4.26300357193581	8.99502750213752	-3.64594823143711	4.73990596492751	-1.2037099975422	0.86375778893384	-1.73985067180762	-0.715280550493059	3.29168511976625	-0.909522765409244	0.639040563470794	-6.27488498779598	-1.92814587703682	2.63519730716563	3.17851317221799	2.88049089920364	1.12344284519443	-0.928151537819	-7.36639448387953	-0.742834611137567	-2.31706744124499	-1.13881989198366	-0.0419838531235698	-0.596377066293599	-0.904394693490896	1.38614428593801	1.28651698771875	-1.15002698077237	2.22016759193139
86	86	-2.89498666821682	1.19487238317968	-4.82273492496305	-2.54040550069796	0.215162945305589	0.0206287085971042	0.0183779028499315	0.579680700232394	2.84331035955481	0.215697825620823	-1.77455115285408	0.45676780338761	-1.53079023355512	3.1407706768754	-1.16553971979446	-0.0336266066625241	-2.91152531204851	-0.239212770722763	2.67663806976479	-4.29868506993788	9.08864020369309	-3.60685915674159	4.75973164545069	-1.15813799001787	0.907224838723145	-1.73558644796223	-0.673314797036359	3.35043283300727	-0.978140636433034	0.666294733657348	-6.30526046221131	-1.90924960149438	2.65942792732115	3.23482905107467	2.93919826004972	1.17095622790969	-0.92015966286537	-7.42426295715559	-0.688256113659441	-2.29937780345055	-1.13102009915603	-0.0399234955328167	-0.603295154586266	-0.9084	1.45437257472247	1.34527377758305	-1.16124180895525	2.26324480461989
87	87	-2.9424209559706	1.22943175091036	-4.83660063476696	-2.52664598259759	0.220134188387493	0.0269031801645521	0.0161128747825096	0.626498948984352	2.90053013569577	0.254688630160184	-1.79222433907107	0.47732083498293	-1.51666952532358	3.21249783216335	-1.13266610439719	-0.0301916886559646	-2.91206045663176	-0.2157227408221	2.67785498675772	-4.33169651388426	9.17837501299573	-3.56547917051998	4.77730696464377	-1.11090522041249	0.951443344394991	-1.73083442294969	-0.631604217752781	3.41029034287377	-1.04809967099779	0.693866950335076	-6.33435136315594	-1.88944597377221	2.68284394647252	3.28963304379195	2.99573742754707	1.2178890657917	-0.911572274971299	-7.47974592537018	-0.632222131650818	-2.28143523687346	-1.12298444078127	-0.0382785348836832	-0.611344943695447	-0.911499644140276	1.52319611336404	1.40496680905861	-1.17752419822441	2.30463064338934
88	88	-2.99155983502368	1.26379397057024	-4.84861348793362	-2.51177597094212	0.224648358886886	0.0334985295503984	0.0144897568230847	0.675161773902605	2.9583042132894	0.294779922475657	-1.80986032565057	0.499675112303823	-1.50152284699497	3.28355941381255	-1.09905674343396	-0.0263246592488447	-2.91365411567499	-0.191957594832055	2.6762460809119	-4.36050608130273	9.26359195168483	-3.52163810050534	4.79262803405724	-1.06103985328015	0.996487076521376	-1.72558854757962	-0.589348102545087	3.47087608419456	-1.11830212993854	0.72215041811916	-6.36217831430178	-1.86876478305619	2.7052296841953	3.34231357599539	3.05034627906853	1.26485414916033	-0.902420372852875	-7.53283519512414	-0.574710993085776	-2.26264052413141	-1.11473914263003	-0.037051706651822	-0.620556145102281	-0.914045307787722	1.59251799373545	1.4654993764757	-1.20081220227651	2.34480497152893
89	89	-3.043527143257	1.29785220677031	-4.8588061918523	-2.49628770071203	0.228693258412846	0.0404028373555492	0.0135879475172386	0.72533622706507	3.01676134762822	0.336237087814283	-1.82742650162864	0.524200814627606	-1.48534842948561	3.35360409007792	-1.06492610761766	-0.0220543925071108	-2.91643182043024	-0.168107020474445	2.67168553726503	-4.38509440073267	9.34365104139976	-3.47516577443076	4.80575378456042	-1.00757005317493	1.04246531935199	-1.71984277266163	-0.545745741316042	3.5320241726403	-1.18735568897001	0.751538341624784	-6.38876193932072	-1.84723584562415	2.72636946006503	3.3925475844962	3.10326269198695	1.31246426833542	-0.892755638668075	-7.58352257301834	-0.515701025938393	-2.24239276065751	-1.10630110224811	-0.0362457463128861	-0.630956660156498	-0.916457583069876	1.66224130770943	1.52670919788679	-1.23293703504502	2.38554224425591
90	90	-3.09933997189843	1.33166159940214	-4.86726792132871	-2.48067340688779	0.232262330895119	0.0476041841809102	0.013488414669392	0.776689360549664	3.07603309153143	0.379325511423101	-1.84489025604134	0.551268121231598	-1.4681445037118	3.42235847344483	-1.03048866766122	-0.0174097624967094	-2.92051910214953	-0.144360705471088	2.66425926674883	-4.40737647738191	9.41803736130989	-3.4258920200293	4.81675403592254	-0.949523984650906	1.08957215691201	-1.71359104900534	-0.499996423968408	3.59375896607524	-1.25386549579858	0.782423906732195	-6.41412286188465	-1.82488904481122	2.74604787637637	3.44093733496796	3.15472454367517	1.36133221363686	-0.88263602126492	-7.63179986565362	-0.455170558182739	-2.2200910418849	-1.09768388269404	-0.0358633893425283	-0.642506060614277	-0.919157062114281	1.73229678574204	1.58843336565969	-1.27333916264362	2.42870509996501
91	91	-3.15867773066555	1.3652828427343	-4.8741182255833	-2.46542532372913	0.23534910145308	0.0550906506273881	0.0142721260844124	0.828888226434303	3.13625099781824	0.424310578549153	-1.86221897792475	0.58124721139312	-1.44990930058984	3.490073167029	-0.995958894277535	-0.0124196432835869	-2.92604149208489	-0.120891969191878	2.65406575465707	-4.42939358566997	9.48709364240397	-3.37364666503405	4.82569860791279	-0.886026124200849	1.13801406221904	-1.70683443839496	-0.451299440404949	3.65611134605581	-1.31643669813064	0.815063656247244	-6.43828170566548	-1.80175427414773	2.76412671801719	3.48827022610169	3.2049675387112	1.4120707753845	-0.872119470876999	-7.67765890110212	-0.393097917792901	-2.19513448875572	-1.08890104284077	-0.0359073712164013	-0.655076317724181	-0.922564337048475	1.80276707204957	1.65050897216217	-1.31910471034552	2.47615617705097
92	92	-3.2203085289965	1.39877663103537	-4.87947694635709	-2.4509139465136	0.237947095206101	0.0628503172958887	0.0160200495671674	0.881599876796902	3.19754661930787	0.471444909575988	-1.87938005631492	0.614506912023692	-1.43064105103606	3.55721469703238	-0.961551258179513	-0.00711275339316976	-2.93312452148836	-0.0976616835017617	2.64120348628349	-4.45318700001631	9.5515224200402	-3.31825953717807	4.83266668731505	-0.81755565415955	1.18799750829067	-1.69964073284213	-0.398870429870969	3.71911219413843	-1.37370121267136	0.849249569764015	-6.46125909433509	-1.77786142716403	2.78064933095093	3.53533365658844	3.25410828330683	1.46529274389819	-0.861263937737901	-7.72109166431476	-0.329461432742945	-2.16713656716829	-1.0799661415612	-0.0363804274101582	-0.668533663691562	-0.9271	1.8737867295305	1.71277310976204	-1.36722024559408	2.52970207506902
93	93	-3.28298296378143	1.43220365857393	-4.88346392539109	-2.43704898878827	0.240047937003285	0.0708712647873182	0.0188131529225246	0.934491363715382	3.26002647851338	0.520727120794877	-1.89634089757103	0.651050066041148	-1.41033798596675	3.62425026241685	-0.927480230080065	-0.00147571819762769	-2.94189254454488	-0.0744823409842972	2.62577094692184	-4.48079799484043	9.61202746159856	-3.25956046419445	4.83782191612914	-0.74559211437772	1.23972896814449	-1.69211424808644	-0.342478979320387	3.78279239187953	-1.42671611184176	0.884674989463701	-6.48307565156539	-1.75323991162765	2.79568514628665	3.58291502511923	3.30208498499752	1.52158385791019	-0.850126405297319	-7.76209020985506	-0.264239431006958	-2.13644521175835	-1.07089273772828	-0.0372852933994516	-0.682744330721769	-0.932950843420543	1.94549036608809	1.77506534902701	-1.41467233583265	2.58907626047366
94	94	-3.34545163191048	1.46562461961856	-4.88619900442633	-2.42363116409204	0.241632693344578	0.0791415737025827	0.0227324039553514	0.987229739267655	3.32332134668473	0.571922046099438	-1.91307413420362	0.69002008789962	-1.38899833629822	3.69164706214428	-0.893960280692097	0.00460368293140377	-2.95245534161323	-0.0511633992381863	2.6078666218659	-4.51426753722468	9.66931253445901	-3.19738676198781	4.84137269473007	-0.671638437986138	1.29325376254183	-1.68435967267163	-0.282570316567763	3.84718282083553	-1.48086406167515	0.921033257527492	-6.50375200102826	-1.72791272984393	2.80930359513339	3.6318017303851	3.34882120805251	1.5809670208829	-0.838740378171323	-7.80064659260016	-0.197410723469017	-2.10356554484851	-1.06169439021493	-0.0386239684275118	-0.697574614895444	-0.939368461058386	2.01801258962564	1.8373396946061	-1.45844754850462	2.65137855059512
95	95	-3.40651643872151	1.49910084376463	-4.88780202520381	-2.41046118596381	0.242678784826619	0.0876493246425882	0.0278587704705156	1.0394825802094	3.38663592161944	0.624785807586241	-1.92956493410328	0.730437157720026	-1.36662033294679	3.75987229517655	-0.861205816279489	0.011251844252184	-2.96491284974513	-0.0275143158621289	2.5875876445257	-4.55452986187855	9.72395583201593	-3.13197330985179	4.84352783311914	-0.597197558115571	1.34785800500901	-1.67648169514142	-0.219630658696684	3.91231853041855	-1.54197495608191	0.958017716136577	-6.52330876639561	-1.70189836034904	2.82157410860019	3.68278117107708	3.39424051674106	1.6429334234482	-0.82711517020949	-7.83675286742718	-0.129006715726088	-2.06900268876134	-1.05238465789408	-0.0403953882236309	-0.712906039129309	-0.945370646985958	2.09148800804644	1.89971021225002	-1.49553245105333	2.71353860433799
96	96	-3.46567285001618	1.53270053130756	-4.88839282946457	-2.39733976794246	0.243163628588435	0.0963825982082406	0.034258740036885	1.09101885430986	3.44915984426736	0.67907452735186	-1.94580030576691	0.771321455623288	-1.34320220682876	3.82939316047552	-0.829356224967879	0.0185951600229731	-2.97936482094381	-0.00334454845482662	2.56500717590227	-4.5989246454023	9.7756465064145	-3.06414317606934	4.84449614129763	-0.523772407896796	1.40260444038986	-1.66858500403954	-0.154146222790741	3.9782796430444	-1.6158786889724	0.995321707472145	-6.54176657133932	-1.67521518658436	2.83256611779609	3.73663518001576	3.43826647533243	1.70695343545267	-0.815258986051097	-7.87040108921327	-0.0591579619543513	-2.03325901152441	-1.04297726454176	-0.0425976918084749	-0.72865496689712	-0.949975195275686	2.16605122925375	1.96230289463605	-1.52368163324854	2.77248608060689
97	97	-3.52291467710754	1.56649608237509	-4.88807033108169	-2.38406762356689	0.243064643324005	0.105329475000447	0.0418609793943648	1.14182909439711	3.51008275557835	0.734544327492867	-1.96176725769142	0.811693161730328	-1.31874783172383	3.90067685700308	-0.798331170885663	0.0267600245020314	-2.99591100721253	0.0215364453850207	2.54017779842673	-4.6440630615795	9.82369001459812	-2.99476688541813	4.84448307352622	-0.452865920460588	1.45655578275424	-1.66077283081316	-0.0866032259335185	4.0451738327692	-1.70840515425701	1.03263857371539	-6.5591460395313	-1.64788159212821	2.84234905383015	3.79367641831603	3.48082386983453	1.77249742674288	-0.803180030335421	-7.90158331283555	0.0119939997029765	-1.99655421630837	-1.03350285743232	-0.0452290182009646	-0.74474261326939	-0.9521999	2.24177068312803	2.02524373444144	-1.54394653930364	2.82521326303805
98	98	-3.57824665460096	1.6005599573359	-4.88682666150364	-2.37052701760196	0.242361555354329	0.114479883149824	0.0505178644865091	1.19193310457911	3.56859429650228	0.790951330105833	-1.9774527983737	0.850572456162065	-1.29328902804336	3.97418978547486	-0.768010300252135	0.0358728319476179	-3.01465116055455	0.0473192080587118	2.51315142637662	-4.68655628419369	9.86739029863813	-2.92471496267583	4.84360979223897	-0.385882687742293	1.50877474617204	-1.65307118184531	-0.0174878852086054	4.11310916884022	-1.82393344863213	1.0696616570475	-6.57546779464344	-1.61991613252699	2.8509923478114	3.85339962192824	3.52187647777613	1.83903576716539	-0.790886507055631	-7.93029159317116	0.0843076311026803	-1.95858433788301	-1.02402343652194	-0.0482875064200206	-0.761090193316634	-0.951331222446476	2.31820882689747	2.08865872434346	-1.55826306940827	2.87086048309172
99	99	-3.63167351710182	1.63496461655865	-4.88461998230638	-2.35706441836142	0.241041028604022	0.123848445961003	0.0600809631277782	1.24135068896383	3.62397791797043	0.848051657287333	-1.99284393631068	0.88697951903942	-1.2668662520776	4.05014214854414	-0.738273259286589	0.046059976617993	-3.03571227512457	0.0741942819675454	2.48397997402946	-4.72301548702844	9.90605130060587	-2.8548579326201	4.84190901808532	-0.322786066074438	1.55845353824934	-1.64539188836391	0.052755419478643	4.18219372050475	-1.95666078940968	1.10610036420113	-6.59075189506814	-1.5913378712653	2.85855949743574	3.91521738192595	3.56143429372887	1.90603882656678	-0.778376367155613	-7.95651798509722	0.157641394101545	-1.91898863274795	-1.01460440115282	-0.0517712954845637	-0.777618922109364	-0.947730292763279	2.39469456329247	2.15267385690611	-1.56856713449762	2.91120318852841
100	100	-3.68318758764474	1.66978252041202	-4.88140844083171	-2.34419031004328	0.239091025396888	0.133467393295239	0.0704018431326318	1.29010165165921	3.67655805600005	0.905601431133938	-2.00792767999923	0.920097179986809	-1.23951996263543	4.12812242106951	-0.708999694208319	0.0574478527714163	-3.0594268250889	0.102352209512822	2.45271535566275	-4.75048489045839	9.93907887502437	-2.78606632002861	4.83940928538149	-0.26244521141043	1.60605258252254	-1.63763757845705	0.124029924911935	4.25253555701003	-2.09642405555995	1.14187976996944	-6.6050090162579	-1.5621659651544	2.86505728696116	3.97854228938265	3.59950999221271	1.97297864235539	-0.765611335318902	-7.98025450611716	0.231853750556357	-1.87740635740282	-1.00531115066714	-0.0556785244135149	-0.794217553026534	-0.94202690831372	2.47055554011201	2.21725106674254	-1.5767946455069	2.94817814272557
101	101	-3.73259983918765	1.70508612926467	-4.8771501844214	-2.33241536482596	0.236499508056728	0.143369333749624	0.0813320723155302	1.33820579677322	3.72730794391424	0.96335677374222	-2.02269103793628	0.950110069861275	-1.21129061852574	4.20762659515957	-0.680069251236622	0.0701595631722133	-3.08622102808396	0.131983533095839	2.41940948555403	-4.76931784185119	9.96662388008332	-2.71921064967901	4.8361391557594	-0.203702000872856	1.65275037914865	-1.6297108802128	0.196411083846489	4.32424274760336	-2.23304355622237	1.17707917831787	-6.61824210644414	-1.53241957100556	2.87046100080874	4.04278693537188	3.63611624774761	2.03950757393615	-0.752545139377898	-8.00149296139623	0.3068031623239	-1.83350368729258	-0.996209084407102	-0.060002519766653	-0.810635728796676	-0.934850866461113	2.54511940515511	2.28171337752304	-1.58488151337129	2.98372210906063
102	102	-3.77958383976849	1.74091067647575	-4.87180336041723	-2.32225025488789	0.233254592284838	0.15358687592125	0.0927232184909329	1.38568292841382	3.77721064838169	1.02110536273484	-2.03712101861873	0.977583912213315	-1.18221867855745	4.2881506629229	-0.65136157659079	0.0841847679448061	-3.11652158039103	0.163204234602793	2.38410910701094	-4.78139445403067	9.98916790758535	-2.65516144634897	4.83216343877378	-0.145398311584297	1.69973360714308	-1.62151442171923	0.269975582194372	4.39734610626396	-2.35633960053635	1.21178123528322	-6.63045388364012	-1.50211770609323	2.87474558605093	4.10736391096716	3.6712657348535	2.10561720929771	-0.739131507165002	-8.02022508120826	0.38234809126096	-1.78761909459811	-0.987363601714895	-0.0646840806707956	-0.826585835637967	-0.926831964568769	2.61771380622077	2.34522830169798	-1.59472514013787	3.01973785060703
103	103	-3.82380974759296	1.77703776285392	-4.86532762599199	-2.31417280653895	0.229356184214475	0.164152628407209	0.1044268494733	1.43255285068896	3.82724923607106	1.07880168781502	-2.05120463054347	1.00308517207497	-1.15234460153943	4.36919061646807	-0.622756316490119	0.099336538371958	-3.15075517829137	0.195800622136261	2.346805229218	-4.78860302695752	10.0071940424641	-2.59478923481615	4.8276546497515	-0.086376020667344	1.74818894552124	-1.61295083106443	0.344800105867651	4.47135009658963	-2.45624800646636	1.24606858690228	-6.6416470658591	-1.47127704390935	2.87788598976012	4.17174492306042	3.70497213594336	2.17133662125947	-0.725324166512614	-8.03644259574242	0.458346999224323	-1.74079427951702	-0.978840101932708	-0.0696316727482584	-0.841780259347073	-0.9186	2.68766639110798	2.40696335171771	-1.60707101649107	3.05704417322562
104	104	-3.86494772086673	1.81314320953388	-4.85773904848346	-2.30839390771242	0.224824132495949	0.175099199804591	0.116301202269339	1.47883536770662	3.878406773651	1.13645515566672	-2.06492888220742	1.02718031447828	-1.12170884628059	4.45024244790369	-0.594133117153903	0.115415812135687	-3.18934851806626	0.229467916559272	2.30745487930402	-4.79283186059237	10.0211853696532	-2.53895485639413	4.8228052171586	-0.0254770052445783	1.79930307329857	-1.60392273633645	0.420961340778396	4.54553966314707	-2.52882066380401	1.28002387921186	-6.65182437111434	-1.43991231315148	2.87985715900876	4.23583495595107	3.7372699284051	2.23669488264081	-0.711086472252529	-8.05013723518789	0.53465834807077	-1.69410405137246	-0.970703984402736	-0.0747532884801761	-0.855931385720657	-0.910620868966599	2.75438402030394	2.46608604003258	-1.62134197716612	3.09517571959145
105	105	-3.90267805366499	1.84890248637646	-4.84912567913081	-2.30499463725574	0.21968021211716	0.186459198710487	0.128397271710984	1.52455174314948	3.93166632779018	1.19407520637313	-2.07828078210747	1.05043580445529	-1.09035187158982	4.53080214933832	-0.565371624801437	0.132223526918013	-3.23253135115649	0.263901335665034	2.2660146005157	-4.79596925489591	10.0316249740863	-2.48763466132648	4.81780756946116	0.038456857561412	1.8542344889442	-1.59434995429285	0.498536011525542	4.61919902152262	-2.57914855109337	1.31372975824874	-6.6609885174191	-1.40803818365005	2.88063404086925	4.29973178052618	3.76821313927113	2.30172106626112	-0.696529113084144	-8.06130072973385	0.611140599657094	-1.64862321948762	-0.963010277491221	-0.0799569203476838	-0.86878438160241	-0.902704863074289	2.81813815159339	2.52176387909295	-1.63688799444939	3.1335927299604
106	106	-3.93684148746052	1.88399106324247	-4.83958025189918	-2.30405520936734	0.213946198066005	0.198265233721992	0.140983605644715	1.56978278671127	3.98793161237832	1.25167128001742	-2.09124813583166	1.07341810703803	-1.05831413627601	4.61037143163007	-0.536351816498371	0.149560620400953	-3.27958383480678	0.298796097246753	2.22244093609974	-4.79986326877597	10.0389224954043	-2.43922335944985	4.81285065695559	0.106583690628038	1.91326068508977	-1.58424201590692	0.577646965560213	4.69161238730261	-2.61305086947229	1.34726887004971	-6.66914222278665	-1.37566932528391	2.88019157287941	4.36353404724006	3.79785655410301	2.36644424493979	-0.68187789977889	-8.06992480956948	0.687652215840072	-1.60529267746331	-0.955688275656276	-0.0851505608319162	-0.880357641688054	-0.894498372777271	2.87973244962967	2.57325875914819	-1.65305904062727	3.1717554445884
107	107	-3.96740692946464	1.91808440999271	-4.82919550075372	-2.30565583824559	0.207640841580782	0.210549913436194	0.154340402921451	1.61468832351278	4.04710501140833	1.30925281668278	-2.10383635296043	1.09667464735944	-1.02563609914806	4.68890218001294	-0.507037093542937	0.167228030266526	-3.32950029394186	0.333847419097636	2.17669042930282	-4.80519795685478	10.0429294765804	-2.39195160502562	4.80808974311988	0.179827413142979	1.97562531257063	-1.57363762628161	0.658552504414451	4.76206397607338	-2.6363468200786	1.38072386065158	-6.67628820523024	-1.34282121033405	2.87849474572926	4.42734040654702	3.82625495846228	2.4308934914962	-0.667361704579954	-8.07600120488397	0.764051658476497	-1.56366245438978	-0.948583629673492	-0.090242202414008	-0.890805279262082	-0.885647788529749	2.93997836693169	2.62101688834304	-1.66920508798615	3.20913402862338
108	108	-3.99434686411973	1.950857996488	-4.81806415965957	-2.30988013640729	0.200715142846335	0.223345846450186	0.168747862392113	1.65943363008138	4.10840336180606	1.3668292564524	-2.11606805129089	1.12037720045422	-0.992358219014861	4.7671137509104	-0.477583978066294	0.185026711529498	-3.38127499621973	0.368750519010892	2.12871962337166	-4.81134311015516	10.0432412091249	-2.34405005231518	4.80366118444233	0.257597225069107	2.04051302905562	-1.56257550613461	0.741535668933207	4.82983800342123	-2.65485560405016	1.41417736486261	-6.68242918276315	-1.30951215142018	2.87547978059765	4.49124950890138	3.85346313791048	2.4950931776789	-0.653209399730527	-8.0795216458665	0.840197389423145	-1.5224582193177	-0.941540478293971	-0.0951422173386088	-0.90028238923998	-0.875799500785924	2.99968735601836	2.66629209180178	-1.6846761088124	3.24549341659664
109	109	-4.01763377586818	1.98210116206025	-4.80627896258187	-2.31685247017239	0.193053333562975	0.236685641361061	0.18448618290762	1.70418398294446	4.17103015997017	1.42441003940945	-2.12796656654332	1.14435353756403	-0.958520954685307	4.845800396774	-0.448176241592527	0.202822227850713	-3.43390220929841	0.403200614779725	2.07852380726418	-4.81759808785136	10.0394516389264	-2.2937493555799	4.79970112799316	0.33869966355439	2.10710849221361	-1.55109437618359	0.826879499961433	4.89445409449674	-2.67439642252481	1.44771084351339	-6.68756787339862	-1.27576108933592	2.87107772758884	4.55536039436127	3.87953613763023	2.55904895276993	-0.639649579674554	-8.08049104509714	0.915947870536812	-1.48039483739551	-0.934402960268818	-0.0998644143803173	-0.908944066537233	-0.8645999	3.05967086940859	2.71035375360122	-1.69894420327888	3.28093580333192
110	110	-4.03724116013275	2.01211027556212	-4.79391705577989	-2.32672410380406	0.184536818208345	0.250601906765908	0.201835563318893	1.74910465862941	4.23418890229931	1.48200460563712	-2.13955523443799	1.16841873466312	-0.924164764968296	4.92575637005529	-0.418997655645719	0.220690515586154	-3.4863763930058	0.436892924197344	2.0263694471636	-4.82326224911763	10.0311547118734	-2.23928016908118	4.79634524761807	0.42193972192364	2.17459741850647	-1.53923295714624	0.914867038344076	4.95648008866766	-2.70010502413004	1.4814035705326	-6.69170699514991	-1.24158696487491	2.86521963680709	4.61979876949022	3.90453270257431	2.62276180579992	-0.626780495095168	-8.07897301272679	0.991161563674272	-1.43618717377163	-0.927015214349135	-0.10456365469974	-0.916945406069328	-0.851822929695491	3.1207403596213	2.75447125781814	-1.71210749535948	3.31558185506433
111	111	-4.05315989336897	2.04132277717955	-4.7809698187254	-2.33964677785447	0.175047001260085	0.26512725126182	0.221076202476851	1.7943609336636	4.29708308519213	1.53962234225989	-2.15085739069517	1.19238786772577	-0.889330108672721	5.00777592320584	-0.390231991749954	0.238750257046285	-3.53813178961134	0.46954937318542	1.97263885662731	-4.82763562900775	10.0180147648841	-2.17887314708038	4.79370152799714	0.506122393501683	2.24236776507679	-1.52703189421975	1.00578132492609	5.01677547099721	-2.73195453036691	1.5153345811161	-6.6948492660303	-1.20700815437674	2.85783655835666	4.68473368581001	3.92851433407127	2.68623272579952	-0.614362629828697	-8.07504749039045	1.06569693069232	-1.38855009359451	-0.919221379286027	-0.109404930015823	-0.924431339748706	-0.837752745673162	3.1837072791754	2.79991398852934	-1.72446415446083	3.34955223802897
112	112	-4.06539548733373	2.07017611288362	-4.76739928949122	-2.35577223287578	0.164496166238643	0.280294283445889	0.242488299232413	1.84011808457442	4.35898150009559	1.59726792321571	-2.16189637103514	1.21607601272626	-0.854057444607475	5.0926533086772	-0.362063021429312	0.257120134541572	-3.58998007516994	0.501247398328211	1.9177147841426	-4.83022511823959	10.0002487009261	-2.11075894383889	4.79183543575416	0.590052671613341	2.31024826059986	-1.51456957154567	1.09988574061429	5.07619973850866	-2.76755980163417	1.5495829104598	-6.69699740405305	-1.17203065325639	2.84885954234181	4.75033816891904	3.9515425992522	2.74946270179937	-0.602102473151058	-8.06879442039287	1.13941243344773	-1.33653209412991	-0.910865593830597	-0.114553232047513	-0.931319783882606	-0.822801056803086	3.24938210443986	2.84795132981161	-1.73631243826201	3.38296498781573
113	113	-4.07395391052366	2.09910772864545	-4.75316748048969	-2.3752281708431	0.153104051480653	0.296133124436541	0.266352052436501	1.88654138788925	4.41966492448939	1.65493766260232	-2.17269551117817	1.23929824563885	-0.818387231581456	5.18118277892092	-0.334674516207878	0.275918830382478	-3.64300187879899	0.532317164330332	1.86197997819673	-4.83103512819485	9.97833432760016	-2.0331682136181	4.79080882641759	0.672535549583429	2.37812568575655	-1.50195880842438	1.19684601318658	5.13561238822526	-2.8045235901264	1.58422759375955	-6.6981541272314	-1.13664840123817	2.8382196388668	4.81678524441574	3.97367906524819	2.81245272283013	-0.58970651433817	-8.0602937450388	1.21217021405865	-1.28070063504127	-0.90179200645059	-0.120173552513756	-0.937305318147272	-0.807379571955341	3.31819425177531	2.89985266500935	-1.74795060444208	3.41586519870655
114	114	-4.07884113143537	2.12855507043613	-4.73823640413314	-2.3976918627103	0.141266750140451	0.312648068586042	0.29292384627269	1.93379612013547	4.47915564724222	1.71262701626659	-2.18327814684453	1.26186984778613	-0.782359928403555	5.27411287409664	-0.308250247609736	0.295265026879467	-3.69827782961588	0.563094234193312	1.80581718727698	-4.83014334562484	9.95275099518188	-1.94433161067938	4.79068355551588	0.752478468197528	2.44588682122777	-1.48931368613971	1.2956361168637	5.19587291717027	-2.84044864803818	1.61934766621125	-6.69832215357864	-1.10085483865354	2.82584789803588	4.88424793789852	3.99498529919034	2.87520377792242	-0.576881242665952	-8.04962540663299	1.28392637052646	-1.22205522442564	-0.891982435733027	-0.126430883133498	-0.942073095072318	-0.7919	3.38961538984956	2.9561740514111	-1.75967691068014	3.44821736237976
115	115	-4.08006311856549	2.15895558422677	-4.72256807283391	-2.42244063966288	0.129382447319213	0.329828106688985	0.321981985896278	1.98204755784047	4.53747737953973	1.77033144005537	-2.19366761375449	1.28364471073983	-0.746015993882667	5.37065641277486	-0.282973987158969	0.315277406343005	-3.75688855673801	0.593914170918682	1.74960915987063	-4.82762745728089	9.92397805394684	-1.84247978928411	4.7914899264501	0.829473709212435	2.5134184476944	-1.47674828597546	1.39519141961707	5.25784082236696	-2.87295525791918	1.65502216301079	-6.697504201108	-1.064643405834	2.811687108681	4.95289927496582	4.01552289565503	2.93768708522129	-0.563333147410323	-8.03686934748018	1.35473643979985	-1.16159540087371	-0.881902710200326	-0.133490139469995	-0.94530826718736	-0.776689057049118	3.4629691017712	3.0147041462001	-1.77178961465525	3.47998180281633
116	116	-4.07764207435605	2.19074671598846	-4.70612701681243	-2.44873793732681	0.117849328118116	0.347662029125561	0.352862465343642	2.03145297044275	4.59465383256758	1.82804638981554	-2.20388724762833	1.30456056977734	-0.709395886827691	5.46816062632443	-0.259027642261534	0.336074651083555	-3.81991468928278	0.625112537507968	1.6937003623841	-4.82356514991431	9.8924236151551	-1.72584936171	4.79311388388996	0.903394326948607	2.58080638401004	-1.46437668921544	1.49444728941809	5.3223756008386	-2.9007552515283	1.69133011935404	-6.69570298783277	-1.02800769357798	2.79582495961867	5.0228263265244	4.03535373138349	2.99960706693831	-0.548787537463649	-8.02210550988513	1.42466073680768	-1.10031956197368	-0.872124968616561	-0.141322144434709	-0.946697463472904	-0.761733488182663	3.53757897064884	3.0725605898023	-1.78458692772278	3.51111884399722
117	117	-4.0719094913876	2.22431633322976	-4.6889869118304	-2.47584719132808	0.10682706121457	0.366138626275958	0.384884631128893	2.08197258532702	4.65070871751141	1.88576732139394	-2.21396038418632	1.32456615654536	-0.672540066047514	5.56386027673396	-0.236500475508375	0.357774644431807	-3.88843680301439	0.657024896962702	1.63825534713691	-4.81803411027644	9.85791794443821	-1.59401439789029	4.79540011111378	0.974114226825099	2.64898690964521	-1.45231254516812	1.5923390942382	5.39023444888478	-2.92427560964465	1.72835057043689	-6.69292123176619	-0.990941932561678	2.77844679237309	5.09353610235562	4.05453984904836	3.06052744936742	-0.533239736569594	-8.00541383612818	1.49375957647882	-1.03887190163001	-0.863221349745805	-0.149284196585574	-0.946049023610737	-0.746935045722578	3.61276857959105	3.12686102264361	-1.7982620811877	3.5415893339052
118	118	-4.06347425107135	2.25959194441238	-4.67137010275918	-2.50305213433187	0.0952435697460147	0.385246688520366	0.417367829766138	2.13336215557614	4.70571723976913	1.94348969063746	-2.22391035914872	1.34361020269058	-0.635488990351036	5.65499012599208	-0.215348221350735	0.380422173740325	-3.96316106414946	0.689986812284412	1.58338585997126	-4.81113053875403	9.82001076431671	-1.44957038293661	4.79819328815903	1.04150731426095	2.71912340969779	-1.44050258202836	1.68780220204879	5.4612246530822	-2.94409360373182	1.76612239256321	-6.68916165092153	-0.953440523525757	2.75973977399231	5.16429575745185	4.07314329344645	3.1200106930721	-0.516887157482992	-7.9868739560157	1.56209327374214	-0.977042404518058	-0.855763992352132	-0.156612662063021	-0.943381945485589	-0.732195481990809	3.68786151170644	3.17472308514996	-1.81267978093312	3.57136771190415
119	119	-4.05295506479131	2.29625121406187	-4.65350959441101	-2.53029117169303	0.0816303266213628	0.404975006238975	0.449631407769485	2.18536794009568	4.76001746977491	2.00120895339295	-2.23376050823582	1.3616414398597	-0.598282985696978	5.7387849360874	-0.195516229414256	0.403931251587281	-4.04352351407747	0.724333846474629	1.52920363975624	-4.80307222471713	9.77824994060394	-1.2955274744005	4.80134752116512	1.10544749467522	2.79237927152804	-1.42847472923107	1.77996976501266	5.53463796938894	-2.96078650525342	1.80446892169996	-6.68442696331206	-0.915497867212223	2.73989107152441	5.23437168555188	4.09122610937453	3.17761925861582	-0.499932088819892	-7.96656440581378	1.6297221435265	-0.91449486956626	-0.850325035199615	-0.16254390700748	-0.938736189043825	-0.717416549309301	3.7621813707431	3.21326441774728	-1.82764064244275	3.60044292327214
120	120	-4.04097064393146	2.33396932741922	-4.63563839159808	-2.55828267793665	0.0645186150099997	0.425312369811974	0.480994711653042	2.23773619779123	4.8140311385525	2.05892056550727	-2.24353401214179	1.3786085996994	-0.5609514970121	5.81247946900853	-0.176949849324582	0.428202317416107	-4.12869112003077	0.76040156253488	1.47582042536096	-4.79412601454289	9.73218333911323	-1.13489582983347	4.80487377752846	1.16580867348694	2.86991788249616	-1.41569228688611	1.86951418493267	5.60976103798112	-2.97493158567305	1.84314149010229	-6.67871988695103	-0.877108301398208	2.71908785201747	5.30303028039449	4.10885034162941	3.23291560656204	-0.48257681919634	-7.94456348270855	1.69670650076076	-0.85089309570304	-0.847476617052327	-0.166314297559381	-0.932151714231807	-0.7025	3.83521679385704	3.23990789271415	-1.84294528120032	3.6288046204388
121	121	-4.02804073280582	2.37242146972541	-4.6179894991326	-2.58779062507219	0.042440865806458	0.446247569619553	0.510777087930918	2.29021318756836	4.86818001236438	2.11661073010313	-2.25323701231667	1.39446041385639	-0.523505175686578	5.87330848674411	-0.159594430707356	0.453135810670237	-4.21783084924167	0.798525523466696	1.42334795565452	-4.78455889071477	9.68156594740409	-0.970685606787066	4.80891241590144	1.22246475611518	2.95264145992437	-1.40161855510337	1.95782929787863	5.68588049903487	-2.98702451369871	1.88189137944253	-6.6720431398517	-0.838264299282929	2.69751728251956	5.36953793571846	4.12608042563577	3.28546219747425	-0.46502346531331	-7.9209494838861	1.76310666037379	-0.785908738562471	-0.847790876674342	-0.167160199859157	-0.923668453635192	-0.687324397102492	3.90702039242537	3.25588854021478	-1.85839431268956	3.6564424558338
122	122	-4.01262416402681	2.41128282622144	-4.60079592182678	-2.61957898510909	0.0148580620574531	0.467769396041901	0.53830219694252	2.34254516833263	4.92288585747304	2.17415502231675	-2.26284344391238	1.40915788430701	-0.48595280804335	5.91869675058381	-0.143395323188223	0.478632170793106	-4.31010966894253	0.838912567627672	1.37189796950604	-4.77463783571624	9.62788918653497	-0.80590696281282	4.81360766312554	1.27528973271697	3.03916111877923	-1.38571683399272	2.04631307615002	5.76228299272633	-2.99706679504846	1.920469871393	-6.6643991119264	-0.798956203832411	2.67536652617434	5.43317250681874	4.1429990470816	3.33483908517957	-0.447412953934932	-7.89580070653257	1.82898293729445	-0.71954184303711	-0.85182097765018	-0.164317980047237	-0.913254959420351	-0.671675546526929	3.97776514736436	3.26503221561311	-1.8737883523942	3.68334635358777
123	123	-3.9912318308841	2.45022858214829	-4.58423814053497	-2.65441173005681	-0.0161659850988177	0.489866639459208	0.563367710696814	2.39447839898963	4.97857039113902	2.23135616149331	-2.27232366256794	1.42273136350653	-0.448303180405352	5.94951435905258	-0.128297876392827	0.504591837228144	-4.4046956539871	0.881188828996524	1.32158220578461	-4.76461328231453	9.57351121360276	-0.643570055462264	4.81910374604221	1.32447990787972	3.12690064540837	-1.36745042366403	2.13636349204628	5.83825515923162	-3.00487488724372	1.95862824762605	-6.65577558311006	-0.759174241621065	2.65273850456279	5.49386051085026	4.15969730491063	3.38106926666369	-0.42973489035062	-7.86919544783406	1.89439564645161	-0.652232822607966	-0.859501599579138	-0.157168425999403	-0.900653711868869	-0.655316064901104	4.04762403959027	3.27121425977993	-1.88893514875962	3.70951284247221
124	124	-3.96029827658717	2.48897607851661	-4.56818478375234	-2.6930468599388	-0.0481148357328902	0.512528090251662	0.586667171672983	2.44575913844493	5.03533251569871	2.28801558431937	-2.28164802392233	1.43523554299006	-0.410565079095525	5.9696300182157	-0.11424743994681	0.530915249418787	-4.50099381217738	0.924816764358183	1.27245857296188	-4.75444047978449	9.52079657173859	-0.486685042286931	4.82554363030703	1.37128261232568	3.2132737827806	-1.34639312729555	2.22937851786688	5.91317343868547	-3.01026492331405	1.996117789814	-6.64614020558352	-0.718908639223302	2.62943475537086	5.55251206772997	4.17626634301902	3.42464106515142	-0.411955895814803	-7.84121200497669	1.95940510277413	-0.584452949481685	-0.870026846001593	-0.146244765036435	-0.885562540836458	-0.638008568852812	4.11677005001935	3.27831001358604	-1.9037719333097	3.73494525966376
125	125	-3.9162580443455	2.52749303928383	-4.55238983276942	-2.73577218238224	-0.0784720499152999	0.535742538799455	0.608993682643061	2.4961336456041	5.09218005902741	2.34393472748147	-2.29078688361457	1.44672514071858	-0.372747290436803	5.98301254699273	-0.101189363475817	0.557502846808467	-4.59893882355955	0.969258821146995	1.22403218625688	-4.74382036934829	9.47210980407359	-0.338262080838348	4.83298409469968	1.41715905566017	3.29569427386474	-1.32298458223118	2.32675612591126	5.98694763542037	-3.013053036289	2.03268977962919	-6.63545916423696	-0.67814999221894	2.60518944418995	5.61011940816261	4.19279730530291	3.46606487715805	-0.394042591581901	-7.81192867514656	2.02407162119088	-0.516673495864912	-0.882547178152155	-0.132632026064664	-0.867679276178829	-0.619515675009846	4.18537615956787	3.29019481790224	-1.91834870538935	3.75964725480471
126	126	-3.85575161080542	2.56583926839955	-4.53660709187402	-2.78207385935383	-0.10474469055791	0.559498789142883	0.63114034637908	2.54536675664779	5.14789056814255	2.39891502766617	-2.29971059728366	1.45725487465307	-0.334858600752126	5.99363076430329	-0.0890689966054916	0.584263028910124	-4.69853719831529	1.0139774467973	1.17548337140199	-4.73244557457553	9.42944154823491	-0.201309755205897	4.84134190300878	1.46357044748851	3.371688029862	-1.29807259732961	2.4298942884789	6.05968370199604	-3.01305481940648	2.0681044204125	-6.62369864396054	-0.636890783567931	2.57973673661149	5.66767476285296	4.20938133565849	3.50585109919884	-0.375961598906338	-7.78142375590427	2.08845551663072	-0.449350735937414	-0.896213057265432	-0.11741869279342	-0.846701747751689	-0.5996	4.25361534915209	3.3107198331726	-1.93271923421983	3.78362247753731
127	127	-3.78012256053306	2.60407471231397	-4.52059036535397	-2.83135981582549	-0.125940671775565	0.583795548901051	0.653900265653074	2.5934364412949	5.20124159006151	2.45275792156	-2.30838952056859	1.46687946275451	-0.296907796364433	6.00545348906693	-0.0778327945878636	0.611295067819999	-4.79979544662631	1.05843508874346	1.12598830749026	-4.72000871903585	9.39154165567878	-0.0776958894132115	4.8505209911274	1.51197799741603	3.44116299126615	-1.27250737903395	2.53998859629938	6.13148789452611	-3.01006466282696	2.10235211553531	-6.61082482964444	-0.595124098062366	2.55281079822685	5.72617036250577	4.22609799156771	3.54451012778907	-0.357676459682217	-7.74977581629762	2.15261710402251	-0.382719565306431	-0.910174944576035	-0.101693248932033	-0.82243550494522	-0.578155588535704	4.32162417027391	3.34159972432724	-1.9469372890224	3.80687441125846
128	128	-3.69539912637867	2.64225931747731	-4.50409345749708	-2.88303797676916	-0.143447923095133	0.608658886890784	0.678066543237074	2.64045684406636	5.2510106718017	2.50526484584953	-2.31679400910837	1.47565362298389	-0.258903663596658	6.02244954020326	-0.0674610695691164	0.638893539575359	-4.90272007867429	1.1020941944198	1.07472317361476	-4.70620242629886	9.3554970551578	0.0338633372218152	4.8604252949486	1.56384291504805	3.50630414044568	-1.2471391337873	2.65669988665604	6.20246646912423	-3.00384928598277	2.1356682794802	-6.59680390617884	-0.552843020753486	2.52414579462747	5.78659843782581	4.24295993590431	3.58255235944401	-0.339120690541277	-7.71706417542818	2.21661669829513	-0.31684600162163	-0.923583301318572	-0.0865441781898348	-0.795336274089835	-0.555602197667939	4.38936848963629	3.38076824608535	-1.96105663901834	3.82940274543055
129	129	-3.6078117826843	2.68045303033976	-4.48687017259117	-2.93651672659835	-0.158865513601319	0.634119557346188	0.704432281903115	2.68654432001982	5.2959782204599	2.5562372372213	-2.32489441854201	1.48363207330218	-0.220854988771743	6.04858773663186	-0.0579734627745651	0.667361866700869	-5.00731774374412	1.14441721126068	1.02086414886856	-4.69072099743625	9.31838110256213	0.135191442902046	4.87097079573994	1.6206264099899	3.56938761714301	-1.22281806803277	2.7789855419235	6.27272568190401	-2.99417354617594	2.16830021422536	-6.5816020584539	-0.510040691845913	2.49347589140474	5.84995121951783	4.2599558767461	3.62048819067894	-0.320210866588994	-7.68336828083905	2.28051461437743	-0.251791806416224	-0.935588588727653	-0.0730599642761564	-0.766102507686906	-0.532491012532321	4.45676422716627	3.42577211096712	-1.97513105317981	3.85120339201379
130	130	-3.52359100379203	2.71871579735266	-4.46867432774086	-2.99132292708982	-0.173792512378826	0.660208314501371	0.733790584423229	2.73181522421291	5.33558291640318	2.60547653597377	-2.3326611045085	1.49086952440313	-0.182770558212624	6.08752501790222	-0.0493918231996541	0.697003471721194	-5.11360285786542	1.18486658670044	0.96358741234471	-4.6735351432591	9.27726715378195	0.228111945830342	4.88213219808578	1.6837896918469	3.63268956110058	-1.20037861761029	2.9057992785358	6.34237178897233	-2.98080230070853	2.20049522174901	-6.56518547135979	-0.466712559285526	2.46053525415007	5.91717000893114	4.27707449168975	3.65882801800913	-0.300863372084243	-7.64876758007333	2.34437116719828	-0.187618741223424	-0.945341268037888	-0.0623000260969276	-0.735433075139365	-0.509373218264469	4.5237272965444	3.47415803149272	-1.98919379890868	3.87227210000942
131	131	-3.44878023310226	2.75710962843756	-4.44935128501656	-3.04725896541846	-0.189776547814704	0.686955912590441	0.766750017953129	2.77638591170325	5.37075849851945	2.65288007338676	-2.34006442264685	1.4974101370867	-0.144659158242237	6.13947319294999	-0.0417379998398267	0.728121777161	-5.22160155365876	1.22294381819868	0.902230760824911	-4.65519728920793	9.22922856470741	0.314448364209566	4.8939020752115	1.75477641910286	3.69848611206084	-1.18006097323115	3.03609481292699	6.41149867826923	-2.96350040688256	2.23250060402935	-6.5475203297867	-0.422857167125426	2.4250802846718	5.98828795524605	4.29430445833192	3.69800924495158	-0.280994591285892	-7.61334152067411	2.40824667168654	-0.12428128419977	-0.952113643581975	-0.0545648283776408	-0.704026845850142	-0.4868	4.59017361145125	3.52347272018233	-2.00320172296516	3.89260461841872
132	132	-3.3847210017851	2.79570458583615	-4.42905727310103	-3.10416630688872	-0.207331653740091	0.714393105847505	0.803158677198572	2.82037273754849	5.40264514693841	2.69869089056363	-2.34707472859605	1.50326642704732	-0.106529575183524	6.20250420208844	-0.0350338416905264	0.76102020554495	-5.3313409349216	1.25868360330946	0.837214987186386	-4.63633341817466	9.17171975428838	0.39602421624258	4.90627300454932	1.83372838578185	3.76904471317885	-1.16134410428386	3.1688258615311	6.48015197319553	-2.94219350374798	2.26456366304458	-6.52857281862478	-0.378473276526317	2.38723043791286	6.06255593518147	4.31163445426929	3.7378724841074	-0.260522245888816	-7.57716955018452	2.47219558030322	-0.060987583952157	-0.956025635673224	-0.0493419383451037	-0.672511495370269	-0.465200490772314	4.65601908556738	3.57126288955613	-2.01709386945543	3.91219665643674
133	133	-3.32781922488621	2.83457269570459	-4.40801444505918	-3.16188641680502	-0.226015095988735	0.742550648506669	0.842668788409442	2.86389205680626	5.43238304178977	2.74322990996527	-2.35366320763942	1.50844500143597	-0.0683905953594212	6.27465786304554	-0.0293011977471978	0.79600217939771	-5.44284810545141	1.29250643688806	0.76940586262464	-4.61756951305121	9.10563385941987	0.474663020132246	4.91924070776242	1.91861172257443	3.84547821457237	-1.14365717104483	3.30294659439765	6.54836552570927	-2.91759332407305	2.29693170077291	-6.50830912276422	-0.333559648648896	2.34740102261662	6.13919924787699	4.32905365777724	3.77796666051522	-0.23949867981915	-7.54033111614764	2.53621089407922	0.00337132912456764	-0.957557319819667	-0.0460790538113088	-0.640635954369744	-0.444515615205946	4.72117963257336	3.61549465905207	-2.0308092824857	3.93104306901874
134	134	-3.27424701125042	2.87378598419901	-4.38644495395592	-3.22026076288988	-0.245348093748521	0.771459294802044	0.884932577649233	2.90706022453418	5.46111236320322	2.78681805405257	-2.35981374388502	1.51295246740366	-0.0302510050928638	6.35397399354928	-0.0245619170052849	0.833371121243947	-5.55615016904564	1.32484141219684	0.699670523211845	-4.5995315567295	9.03368769661249	0.552188294081426	4.93285805845387	2.00718566865313	3.92659982798243	-1.12642933379047	3.43769545886457	6.61617318776848	-2.89065147169403	2.32985201919255	-6.48669542709519	-0.288115060810913	2.30601596712061	6.21744319247221	4.34655345537327	3.81783871720495	-0.218224205009817	-7.50290566610658	2.60024893354585	0.0699055834649513	-0.957190087626644	-0.0442238725882483	-0.607556965846045	-0.424564245823213	4.78559213203843	3.65626213431568	-2.04428700616215	3.94913788960996
135	135	-3.22017646972252	2.91341647747558	-4.36457095285615	-3.27913857972807	-0.264851866207332	0.801149798967734	0.929602270981437	2.94999359578989	5.48997329130848	2.8297762452864	-2.36552014480664	1.51679543210138	0.00788040929320477	6.43849241132765	-0.0208378484602313	0.873384080076999	-5.67124410317998	1.35611762249814	0.62887610502018	-4.58268327600189	8.95861481308911	0.630423556292983	4.94722774460927	2.09720946319047	4.01095038254064	-1.1090897527972	3.57308055166013	6.68360881133118	-2.86231960924741	2.36357179220247	-6.46369791650786	-0.242138390039958	2.2634991997624	6.29651306810673	4.36412584218303	3.85703559720649	-0.19702582695749	-7.46497264712051	2.66426552830998	0.139725307503541	-0.955405330699498	-0.0432240924879144	-0.572420203684915	-0.405165255146432	4.84932906103125	3.69433269065459	-2.05746608459099	3.96647511839852
136	136	-3.16188073239427	2.95353620169043	-4.34261459482477	-3.33839411214557	-0.284084655533694	0.83165291523785	0.976330094469549	2.99280852563103	5.52010479611744	2.87242540612765	-2.37077648182588	1.51998050268012	0.0459948614758532	6.52625293410862	-0.0181508411074808	0.915823270142252	-5.78739222351617	1.38676416105433	0.557889744121812	-4.56671296604694	8.88314875607263	0.711192261841261	4.96245412224214	2.186442345359	4.09707070737859	-1.09106759117468	3.70923895036115	6.75070624835539	-2.83354939936967	2.3982174866761	-6.43928277589239	-0.195628551362588	2.22027464887953	6.37563424095929	4.38176281335121	3.89510424354975	-0.176230551158845	-7.42661141032235	2.72821650797848	0.213940439764157	-0.952684440643571	-0.0425274113222992	-0.534371341772089	-0.386137515697922	4.91251684692976	3.73047396785819	-2.07028995878499	3.98304875557257
137	137	-3.09844010588333	2.99421694890619	-4.32079021105575	-3.39790662939905	-0.302944276505093	0.862999397846497	1.02476827417706	3.0356267790313	5.55217777887394	2.9150864590372	-2.37557682636435	1.52251428629089	0.0840835651321389	6.61529537962018	-0.016521374897339	0.96019254677956	-5.90309820870987	1.41721012112777	0.487578576588922	-4.55107753937894	8.80980902218107	0.795859301464591	4.97864106477316	2.27264355433123	4.1835016319593	-1.0719221588702	3.8463077325444	6.81749906738354	-2.80525675527867	2.4335706636639	-6.41341619013897	-0.14858445988016	2.17676624280954	6.4542700019932	4.39945636402251	3.93159159926465	-0.156165383110554	-7.3879010960075	2.79205770215823	0.293152872666203	-0.949508809064205	-0.0415815269033949	-0.492556053993294	-0.3672999	4.97528205531476	3.7654536057159	-2.08280604768339	3.9988536429437
138	138	-3.03204035600324	3.03542019820633	-4.29916353939481	-3.45755540074518	-0.321511018484012	0.895220001027783	1.07456903616746	3.07861504239802	5.58568857305653	2.95808032647595	-2.37991524984364	1.52440820657632	0.122137733939126	6.7036595693531	-0.0159507180136044	1.00599223551542	-6.01683081450641	1.4478845959808	0.418652724510633	-4.53523386809227	8.73911684355259	0.884230884276447	4.99573952256153	2.35358832595616	4.26908180785745	-1.05169041112128	3.98442397578668	6.8838872817047	-2.7773985532816	2.46935167793259	-6.38606434413777	-0.101005032071237	2.13339790988999	6.53265557016029	4.41719848914097	3.96605673888519	-0.137086565632409	-7.34892081643101	2.85574494045608	0.376352108357867	-0.946359827566741	-0.0398341370431938	-0.446135360824008	-0.348452189992462	5.03775125176708	3.80003924401712	-2.09516735604246	4.01390163207343
139	139	-2.96502811952076	3.07682137082777	-4.27766728190892	-3.51721969544061	-0.339866922120998	0.928345479015816	1.12538906566823	3.12196224527155	5.61995221798652	3.00172793090476	-2.38378582368534	1.52571257498153	0.160148581573877	6.78980144344918	-0.0164259746598858	1.05272266187632	-6.12705879665108	1.47921667887578	0.351114334537135	-4.51863882428131	8.67050427757281	0.97578235287264	5.01333022433093	2.42834394469564	4.35380433890662	-1.03051885113849	4.12372475766478	6.9494245761119	-2.74888985010641	2.50528088424887	-6.35719342277896	-0.0528892712434329	2.09046923707697	6.61118243826501	4.43497985333394	3.99832665909071	-0.118763163785105	-7.30974968384794	2.91923405247893	0.462208514820745	-0.943717967126011	-0.0367774941219439	-0.394890342667665	-0.329317805285019	5.10005100186754	3.83496274124061	-2.10753160712685	4.02822037404378
140	140	-2.89975003320272	3.11805012517796	-4.25622944224327	-3.57666141055291	-0.358094028066597	0.962403946895604	1.1769279732865	3.16585747614125	5.65428375298521	3.04635019478454	-2.38718261931105	1.52649650913101	0.198107321713452	6.87373854592873	-0.0179339190490132	1.09988415138877	-6.23225091088919	1.51163546307506	0.284766100865339	-4.50074928004047	8.60339241673128	1.06998904984897	5.03093897350151	2.49819915475266	4.43794201598976	-1.00855398213237	4.26434920915506	7.01360923061865	-2.7185933609425	2.54107863737949	-6.3267696109527	-0.00423631775949419	2.04772781189907	6.69024209911179	4.45278662325235	4.02849025209038	-0.100759151055595	-7.27046681051336	2.98248086783363	0.549392460036436	-0.941884640344786	-0.0323472752030901	-0.339421401496162	-0.309601074904862	5.16230787119695	3.8703201244669	-2.12005652420119	4.04183811910093
141	141	-2.83849573793176	3.15873611966429	-4.23477802404303	-3.63511316757403	-0.376253043562157	0.997375343084451	1.22890934581478	3.21048982349643	5.68799821737387	3.09226804057615	-2.39009970814237	1.52682924919377	0.236005168034914	6.95585467506226	-0.0204613253938164	1.14697702957925	-6.33100462957978	1.54557004184101	0.219410706431434	-4.48108341828634	8.53720235351754	1.16632631780126	5.04809157349341	2.56466186980904	4.52176762998981	-0.985942307313492	4.40649053083278	7.07593952523845	-2.68537180097925	2.57646529209114	-6.29475909354918	0.0449546759346275	2.0047680958154	6.77022604550507	4.47060401585158	4.0566473360788	-0.0826377860181082	-7.23115130868233	3.04544121612707	0.636583178535384	-0.940769395154029	-0.0267334169588437	-0.280385110808331	-0.28900632787918	5.22460904903742	3.90566089464707	-2.13289983053016	4.05478311749108
142	142	-2.78179631778888	3.1985090126942	-4.2132410309534	-3.69165846674205	-0.394302227546705	1.03319750451217	1.28105703152996	3.25604837582644	5.7204143270121	3.13979155348612	-2.39253116160089	1.52678003533886	0.273833334215328	7.03653362912024	-0.0239949679071249	1.19350752396526	-6.42361966237511	1.58133355611936	0.154850834171615	-4.46006012521578	8.47145448208695	1.2642694993253	5.06439966351565	2.6292400035466	4.60555397178971	-0.962830329892406	4.55040009108282	7.13591373998482	-2.64808788540604	2.61116120315057	-6.26112805545857	0.0946845573929946	1.96118454450071	6.85152577024928	4.48841724808702	4.08289772925059	-0.0639623272468747	-7.19188229060991	3.1080709269661	0.723185801423866	-0.940229921561473	-0.0201288689217698	-0.218438044102989	-0.267237893235162	5.28668353524245	3.94051676083182	-2.1462192493784	4.0670806788943
143	143	-2.72813248306564	3.2369984626751	-4.19154646704371	-3.74538079985878	-0.412169123335346	1.06980685092	1.33309487870894	3.3027222216206	5.75114522412319	3.18896379699328	-2.39447105110821	1.52641810773531	0.311583032873529	7.11615920637316	-0.0285216208017686	1.23924369945847	-6.51160034024244	1.61870544494	0.0908891670220707	-4.4387832129088	8.40662852654385	1.36329393701692	5.08013115142803	2.69344146964717	4.68957174427662	-0.939355582852966	4.69633213270355	7.19303015487125	-2.60560432941227	2.64488672532448	-6.22584268157103	0.144954269596666	1.91657161362976	6.93448859656136	4.50621153691408	4.10734124980036	-0.0442960333161225	-7.15273886855118	3.17032582995761	0.80985903966317	-0.940123909574852	-0.0127265806244337	-0.154236151679135	-0.2440001	5.34806913075738	3.97441943207186	-2.16006749074962	4.07870006205452
144	144	-2.67586915318579	3.27383742808508	-4.16963952292148	-3.79536365872606	-0.429781268455605	1.10713980204918	1.38474673562862	3.35070044936826	5.78030884983871	3.23955055391262	-2.39591344808594	1.52581270655214	0.349244987302575	7.19511520509152	-0.0340280582905776	1.28431378493597	-6.59647644235992	1.65731169326904	0.0273284739853593	-4.41837363159231	8.34374156693037	1.46287497347192	5.09585687548489	2.75877418179257	4.77407519341773	-0.915545620034255	4.8445408984933	7.24679158281573	-2.55728930079292	2.67739054543102	-6.18886915677675	0.195765470108773	1.87052375887732	7.01875464167275	4.52397211728606	4.13007771592271	-0.0232050560414024	-7.11379994499292	3.23216175470847	0.897385986753383	-0.940309049201898	-0.00471950159940071	-0.0882611600526682	-0.219180299033613	5.40830184278215	4.00690061741792	-2.17403025972399	4.08956024146937
145	145	-2.62337124757305	3.30894638605864	-4.14752822666546	-3.84086093936453	-0.447066223453612	1.14513277764093	1.43573645056588	3.40017214755873	5.80807276922765	3.29130471710329	-2.39685242395565	1.52502914014888	0.386808655747165	7.27378542354579	-0.0405010545863815	1.32887220539624	-6.67977774790567	1.69677827241452	-0.0358731272556775	-4.3999523314932	8.28381659717752	1.5624879512861	5.11214930164141	2.82674605366461	4.85931076790754	-0.89135423701063	4.99528063125045	7.29709576603675	-2.50516051521333	2.70872757197382	-6.15017366596588	0.247120140452648	1.82263543591815	7.1033949188781	4.54169301897006	4.15120648697441	-0.000507620888568466	-7.07512614636174	3.29353453082554	0.986549736194589	-0.940643030450344	0.00369941862076361	-0.0205830291828211	-0.193397928526845	5.46691767851672	4.03749322183082	-2.18756348915056	4.09957840867162
146	146	-2.56900368565118	3.34275237457685	-4.12523496352336	-3.88221023079663	-0.463962998495113	1.18372219743649	1.48578787179763	3.45132640468136	5.83460454735902	3.34397917942448	-2.39728432729436	1.52401610171764	0.424263294738336	7.3525534235472	-0.0479273839020095	1.37307338583774	-6.76303403605784	1.7367311536845	-0.0982813587517709	-4.38462365482202	8.22787661121632	1.66160821305528	5.12958089585279	2.89886499894512	4.94552486967575	-0.866733867707189	5.14880557377331	7.34453624758655	-2.45210089126933	2.73913981640545	-6.10972239402862	0.299020263760322	1.77250110042701	7.18746430162489	4.55939120978068	4.17077059418187	0.0235339341333898	-7.03674589965534	3.3543999879157	1.07807486827341	-0.940983543327923	0.0123400047232509	0.0487877525696408	-0.167455448503272	5.52345264516102	4.06600093715588	-2.20012310673597	4.10867175519406
147	147	-2.51116732200593	3.37573399522489	-4.10278211874288	-3.92017370301977	-0.480440549227292	1.2228444811771	1.53463595471803	3.50425333132593	5.86007174930182	3.39732683373535	-2.39721679530452	1.52258895028547	0.461598160807128	7.43169515932688	-0.0562938204502919	1.41707175125895	-6.84777508599453	1.77679630838701	-0.159371020893024	-4.37242921490394	8.17675072671043	1.75983618478759	5.14870050279847	2.97656176746836	5.03296390065207	-0.84163694604903	5.30520406899291	7.38977739714943	-2.40099383145273	2.76887197061485	-6.06748350865899	0.351467769644679	1.71973664522696	7.2700176633606	4.57708735009466	4.18870323345509	0.0486120641198055	-6.99868435424228	3.41471395558582	1.17139311097744	-0.941188277842367	0.0211150638855933	0.119840696843928	-0.142155318986466	5.57744274991501	4.09284031798028	-2.21116504018686	4.11676887262077
148	148	-2.44952866534388	3.40836984958794	-4.08019207757172	-3.9555145190288	-0.496472666478794	1.26243604860398	1.58234225448966	3.55858113482055	5.88463974943657	3.45110057289506	-2.39666095681014	1.52055575044325	0.498802510484574	7.51120910533606	-0.0655845212197895	1.46102172665833	-6.93541417804023	1.81659970783011	-0.218616914069562	-4.36172412952545	8.12932915806127	1.85729743495772	5.16958649161682	3.05973020211688	5.12182946047153	-0.81601590596125	5.46338451945418	7.4334835844097	-2.35472273825534	2.79816872649093	-6.0234511245055	0.404458996099443	1.66443662013555	7.35010987753273	4.59480210028876	4.20492492002434	0.0744192241660073	-6.96096665949111	3.47443226344277	1.26467209075561	-0.941120921332032	0.0300684326708552	0.192565315279275	-0.118300000000001	5.62846857367127	4.11851220878044	-2.22014521720988	4.12400356946926
149	149	-2.38532617464296	3.44113853925116	-4.05748722525759	-3.98899584181857	-0.512033141078265	1.30243331945838	1.6293401421404	3.61380338817954	5.90840331633441	3.50505328976279	-2.39562794166644	1.51772456678191	0.535865600301712	7.59104961534632	-0.0757564684737939	1.50507773703435	-7.02565496869061	1.85576732332185	-0.275493838671482	-4.35071375323817	8.08338613528976	1.95425532432985	5.19188397041749	3.14684880782515	5.2114986496966	-0.789823338408885	5.62174401370127	7.47631917905167	-2.31600276222618	2.82727477592261	-5.97763758301612	0.457979867147876	1.60716636745297	7.42679612228616	4.61255612073972	4.21935616911987	0.100647869367328	-6.92361796477038	3.53351075076623	1.35602667190718	-0.940736763314077	0.039252433452422	0.266995887084737	-0.0964148830047751	5.67670086023531	4.14351745403281	-2.2265467574441	4.13068746209669
150	150	-2.31989640668797	3.47451866579973	-4.03468721674062	-4.02138083438395	-0.527095702169447	1.34277271348151	1.67608318672269	3.6694136487579	5.9313731306121	3.5589378771977	-2.39412887972864	1.51390346389234	0.57277668678958	7.67117104312924	-0.0867505418027379	1.54939420738549	-7.11690199050309	1.89392512617026	-0.329476595088899	-4.3376034405937	8.03668250828473	2.05097321421926	5.21522188478372	3.23634329124785	5.30062446747829	-0.763026786230076	5.77867758130132	7.51894855075966	-2.28246918171535	2.85643481079882	-5.93005560378891	0.512015170268048	1.54851109359001	7.49958242203543	4.63037016162071	4.23191749597197	0.127026185798832	-6.88666341944866	3.5919241103531	1.44357171873143	-0.94006257469025	0.0487193886036799	0.343365271009553	-0.0759170852109688	5.72272833496084	4.1683568982138	-2.2307188102663	4.13713804974916
151	151	-2.25457591826369	3.50898883081883	-4.01175381067527	-4.05333999452572	-0.541630758725831	1.38339065041463	1.72302495728898	3.72490547391062	5.9535549599299	3.61250722805896	-2.39217490085193	1.50890050636546	0.609525026479214	7.75152774245642	-0.0985074099023824	1.59413372441463	-7.20752732248212	1.93072408192565	-0.380041909412832	-4.32059854614366	7.98697912693501	2.14771446594123	5.23922948539053	3.32663935903969	5.38783529638767	-0.735620873605011	5.93258025182147	7.56203606921798	-2.24589746584573	2.88589352300848	-5.8807179064219	0.566549692938028	1.48905600495747	7.56932980367199	4.64827782036357	4.24252941581089	0.153515999458392	-6.85012817289448	3.64970524113882	1.52568901906574	-0.939127021777213	0.0585216204980144	0.421961367920701	-0.0559466552660852	5.76714857087323	4.19353138579988	-2.234036010327	4.14367283167281
152	152	-2.19068571418986	3.54502761555847	-3.98859346790299	-4.08462748616458	-0.555603781298825	1.42422354999896	1.77061902289169	3.77977242099271	5.97495457194807	3.66554538387153	-2.38977713489154	1.50252396233327	0.64609987590165	7.83207406709944	-0.110967741468488	1.63958625400706	-7.29590304363213	1.96616531799895	-0.426992000047974	-4.29790442443965	7.9322959023012	2.24474244081102	5.26367228595132	3.41616271785535	5.4717595189958	-0.707603079359199	6.08184705482886	7.6062460765992	-2.1977378461474	2.9158956044405	-5.82963721051316	0.62156800003677	1.42938630796615	7.63715280772092	4.66633878980819	4.2511124438669	0.180173028094121	-6.81403737447641	3.70689823954634	1.60329545703511	-0.937958770891623	0.0687114515088111	0.503072080717892	-0.0356436418176274	5.81055914099782	4.21954176126745	-2.23793236112337	4.15056462954279
153	153	-2.12893130574308	3.58294711786281	-3.96511043899576	-4.11447468557784	-0.568979839025723	1.46520783197573	1.81931895258327	3.83350804735917	5.99557773432688	3.71802616668292	-2.38694671170268	1.49473083405347	0.682490491587927	7.9127643708299	-0.124072205196815	1.68614257841361	-7.38040123295759	2.00050782842143	-0.470818342875352	-4.26851095392102	7.8733356551647	2.34232050014392	5.2886661020663	3.50333907434952	5.55104268420346	-0.678970882318137	6.22487508438677	7.652017677229	-2.12944055415045	2.94668284081882	-5.77682623566073	0.677052616805279	1.37008720902683	7.70416597470728	4.68461592708997	4.25762867854484	0.207053244167095	-6.77841617151619	3.76354720199861	1.67870882579926	-0.936586488350142	0.0793411996459377	0.586985312300808	-0.0141480935130985	5.85355761835996	4.24686380354407	-2.2438418661526	4.15732576791786
154	154	-2.06921228629389	3.62248977146745	-3.9412089745256	-4.14210687075549	-0.581724001043818	1.50630570054831	1.86957831541616	3.885605910365	6.01542671820061	3.76999486904147	-2.38369476114055	1.48588947682663	0.718686130069078	7.9935521900172	-0.137761469783121	1.73419623777422	-7.45953903151227	2.03401659905784	-0.512100203254668	-4.23465751767678	7.81238783795294	2.4407120052552	5.31438226474387	3.58664390707314	5.62547196593277	-0.649721761307338	6.36095193038452	7.69901926848703	-2.03245582138497	2.97831070941366	-5.72229770146266	0.73298497333277	1.31174391455031	7.77148384515616	4.70317208934428	4.26221245611417	0.234212620138389	-6.74328961315785	3.81969622491861	1.75426167554758	-0.935038840469429	0.0904581490556261	0.673855509788229	0.00939994099999865	5.89674157598499	4.27553026850548	-2.2531985289119	4.16283220846585
155	155	-2.01137374278316	3.66327626709338	-3.91679332506449	-4.16674931968754	-0.593801939711042	1.54758945030653	1.9218506804428	3.9355595673652	6.03444481888155	3.82149691366658	-2.38003241306037	1.47643876693566	0.754676047876145	8.07431396702132	-0.151976203923169	1.78414077222879	-7.53309986783151	2.06695661577296	-0.551416846545628	-4.19942470896577	7.7517625601174	2.54018031746013	5.34099210499242	3.66559175376918	5.69667142568594	-0.619853195152297	6.49164137381236	7.74675453983903	-1.90177815725557	3.01053882715035	-5.66606432751701	0.789346489226404	1.25481126352132	7.84022095959263	4.72207013370651	4.26504270063815	0.261707628407321	-6.70868260905953	3.87538940472928	1.83228655646943	-0.933344493566144	0.102094854828565	0.762681608456979	0.0356037106010204	5.94070858689826	4.30519438059006	-2.26743635289843	4.16594030953974
156	156	-1.95526076215176	3.70492729546162	-3.89176774119337	-4.18766412790073	-0.60519024681835	1.58916075215926	1.97658961671563	3.98286257571478	6.05252626630535	3.87257772327764	-2.37597079731736	1.46681758066348	0.790449501540161	8.15478691237358	-0.166657076312719	1.83636972191725	-7.60152074990874	2.09959286443156	-0.589347538107933	-4.16589312232431	7.69376993110958	2.64098879807399	5.36864803185991	3.74068067812861	5.76643128172006	-0.589361822217443	6.61886568055808	7.79472718075076	-1.7474422179164	3.04310051446531	-5.60813883342182	0.846118591014733	1.19902440651778	7.91149185854178	4.74137281505215	4.26629833624776	0.289615190001874	-6.67462005825021	3.93067083785359	1.9151160187542	-0.931532113956947	0.114281192309855	0.851870131736143	0.0640396542767615	5.98605600905757	4.33549709233199	-2.2879893416094	4.16550642949247
157	157	-1.9007209490727	3.74706354729316	-3.86610049086027	-4.2046647372362	-0.615875007605625	1.63112127729834	2.0342289942909	4.02700850323768	6.06956379702469	3.92328272059405	-2.37152104376671	1.45746479429301	0.825995747592164	8.23469361340322	-0.18174475564753	1.89127662697953	-7.66524413443308	2.13219033089841	-0.626471543301292	-4.13714335228871	7.64072006038097	2.74330478069329	5.39734750713979	3.81244739858449	5.83654175229222	-0.558239720213422	6.74454711650951	7.84244088068796	-1.58347142917448	3.07572909179499	-5.54853393877513	0.903284099047946	1.14387150418554	7.98640100168755	4.76113624470995	4.26615828707397	0.318039391126217	-6.64112685975886	3.98558462071449	2.00443759832994	-0.929623074155401	0.127047036844596	0.939822782791408	0.0940275085408757	6.03313309310818	4.36607935626547	-2.31614727421853	4.16048211128829
158	158	-1.84771460309681	3.78930571330902	-3.84001193648864	-4.21798924568984	-0.625842623584573	1.67357269691562	2.09480135290588	4.06764459203027	6.08545014759225	3.9736573283352	-2.36669420676878	1.44881928410715	0.861304042563193	8.31375665743948	-0.197185108988969	1.94925502755555	-7.72471247809367	2.16501400103828	-0.663368127485397	-4.11598235636642	7.5947344970372	2.84679683189512	5.42701216114841	3.8814286335699	5.9087930556595	-0.526477427197069	6.87060794755445	7.88939932911639	-1.42388924557253	3.10815787957581	-5.48726236317502	0.960828908127879	1.08884049508331	8.06534184824505	4.78140593330586	4.26480147724775	0.347086195292867	-6.60822791261447	4.04017484973494	2.09922178695845	-0.927608022416181	0.140422263777887	1.02494126478846	0.124887009907017	6.08156312915062	4.39658212492468	-2.35104190668933	4.15135277491765
159	159	-1.79635761899996	3.83127499749422	-3.81378448575078	-4.22788668810495	-0.635079496266902	1.71661668220293	2.1579647043976	4.10495921029653	6.10007805456069	4.0237469692205	-2.36149328724669	1.44131992638883	0.896363642984281	8.39169863181161	-0.212954629718502	2.01069846378523	-7.78036823757963	2.19832886071594	-0.700616556019965	-4.10247214145776	7.55589740947855	2.95097208783737	5.45756310627866	3.94816110151789	5.98497536849926	-0.4940654800309	6.99897043958072	7.93510695304239	-1.28271912165323	3.14012019824423	-5.42433682621951	1.01873932362603	1.03341931776983	8.1475400054051	4.80222644319522	4.2624068309001	0.376861566014345	-6.575948115846	4.09448562133789	2.19772376964632	-0.925469518325322	0.154436748454827	1.10571582348245	0.15593789488884	6.13083732892089	4.42664693527254	-2.39014374444474	4.1398433322954
160	160	-1.74677727020932	3.87271510363867	-3.787700546319	-4.23460609932483	-0.643571199916735	1.76035490435211	2.22336273011984	4.13925977041797	6.11335960499221	4.07359706596932	-2.35590619548453	1.43534079185688	0.931163805386466	8.46824212384886	-0.229040989071277	2.07589974937317	-7.83258622863125	2.23239989579616	-0.738628721446288	-4.09509101388188	7.52304841203687	3.05533760254693	5.48892567209725	4.01318152086154	6.06628294896217	-0.460994415577431	7.13155685847612	7.97924420697492	-1.17347801170259	3.17134936823667	-5.35977004750667	1.07700165091388	0.977095910803832	8.23211251515444	4.82364233673336	4.25913953320579	0.407471466803164	-6.54431236848245	4.14856103194631	2.29819872791723	-0.923190121429476	0.169120366220519	1.18235429106812	0.186499899999998	6.18044690415498	4.45604547138648	-2.43088055977482	4.12771416353797
161	161	-1.69910083015203	3.91365009773571	-3.76204252586561	-4.23839237915484	-0.651296306960128	1.80488903455499	2.29063911142637	4.17085368477608	6.12540133398054	4.12325287362706	-2.34991918236287	1.43077789855496	0.965693786300788	8.54310972088045	-0.245431874666282	2.14440866704276	-7.88136786564597	2.26749209214371	-0.777092398845364	-4.09229815159938	7.49500930172182	3.15940043005066	5.5212026322461	4.07702661003392	6.15181389896939	-0.427254770699179	7.27028708079686	8.02189441511336	-1.09883034178516	3.20157870998956	-5.29357474663455	1.13560202913472	0.919358212744042	8.31817641947981	4.84569817627564	4.2550360771974	0.438938053594609	-6.51334556955277	4.20244517798316	2.39890452637619	-0.920752391275295	0.184486008652219	1.25662163814079	0.216015420910356	6.22988306658887	4.48484292287088	-2.47068012496966	4.11672564876183
162	162	-1.65345752810606	3.95414309769045	-3.73709283206292	-4.23938935450992	-0.658229866975711	1.85032074400343	2.35943752967096	4.20004836575239	6.13642211496801	4.17273647523223	-2.34351849876228	1.4273133519391	0.999942842258279	8.61603153819313	-0.262114974122503	2.21544251799782	-7.9265864179781	2.30378905159778	-0.815499581218598	-4.09255273257082	7.47060187554305	3.26266762437542	5.55473539644353	4.1402330874681	6.24020567301184	-0.392837276676322	7.41618001841309	8.06319701775056	-1.05101313520542	3.23060811830321	-5.22576364320118	1.19452471196723	0.859694162149182	8.40484876036796	4.86843945403826	4.25006262147871	0.470887264325265	-6.48307261819491	4.25618215587139	2.49868053321533	-0.918138887409431	0.200422101878735	1.33033919149691	0.244417489914619	6.27863702795854	4.5131446822366	-2.50697021231932	4.10854044191064
163	163	-1.61007633023714	3.99425722140799	-3.71312064887083	-4.23763634887715	-0.664346902797807	1.89675170388924	2.42940166620739	4.22715122572838	6.14664218390323	4.22202330951634	-2.33669039556334	1.42462825596499	1.03390022978998	8.68702311469535	-0.27907797505893	2.28821704682339	-7.96811503977761	2.34109217325255	-0.853342258332604	-4.09431393475681	7.44869597286833	3.36464623954808	5.5898821677548	4.20333498434744	6.33009572558047	-0.357736700054986	7.56800368347879	8.10329145517939	-1.02184198266823	3.25859995150026	-5.15634945680464	1.25375275858474	0.797608506819439	8.49124657980563	4.8919455203648	4.2441846102141	0.502828059642785	-6.45351841681648	4.30981606203396	2.59766981610304	-0.915332169378535	0.216761696495019	1.40532827793297	0.271761798463703	6.3262	4.54105614199448	-2.5371788431547	4.10332862989728
164	164	-1.56933143711002	4.03405558679346	-3.69008052369321	-4.23316786435854	-0.669622437260738	1.94428358540428	2.50017520238945	4.25246967708558	6.15628177673482	4.2710832197488	-2.32942112364663	1.42240371458835	1.06755520542692	8.75646663781152	-0.296308565094553	2.36194799810452	-8.00582688519444	2.37909075634575	-0.890112419953995	-4.09605791607526	7.42869942998709	3.46484332959551	5.62700114921019	4.26684354881627	6.4201215111662	-0.321951614164153	7.72418034439632	8.1423171676927	-1.00313247487845	3.28583932511132	-5.08534490704295	1.31326920921438	0.733144009595939	8.57658229906134	4.91633842762513	4.23736748756795	0.534269383077333	-6.42470787158569	4.36339099289382	2.69619282047499	-0.912314796729259	0.233337590562921	1.48341022424542	0.298104038008525	6.37217251155973	4.56868269465538	-2.55960188503097	4.10009562499339
165	165	-1.53160850944697	4.07360131175197	-3.66760642616911	-4.22601840305609	-0.674033473084811	1.99301805974037	2.57140293796258	4.27631113220548	6.16556112941137	4.31988604919901	-2.32169693389271	1.42032083176486	1.10089702570015	8.82476838794205	-0.313794431848358	2.43585111642624	-8.03959511274637	2.41747408550075	-0.925302055849386	-4.09704431272509	7.41035768744219	3.56276594854457	5.6662065513702	4.33125855017867	6.509065772295	-0.285480741005173	7.88313226956804	8.18041359558335	-0.986700406338746	3.31261145272656	-5.01276271351418	1.37305710805231	0.666982039572238	8.66071996862392	4.94174295674463	4.22957669770465	0.564720178159081	-6.39666588887845	4.41695104487394	2.79456999176684	-0.909069546796088	0.249982582144288	1.56639389938154	0.3234999	6.41659235992622	4.59612973273015	-2.57534704723915	4.09781595930301
166	166	-1.49729320797019	4.11295742881278	-3.64531791385312	-4.21622113386151	-0.677565857706701	2.04305679808937	2.64285651707746	4.29898300346959	6.1747004778815	4.36840164113639	-2.31350407718217	1.41806071145025	1.1339149471407	8.89233464548735	-0.331523262939333	2.5091421463736	-8.06938525737632	2.45593144534091	-0.958403270881515	-4.09762828321191	7.3934214010923	3.65792115042213	5.70665190343032	4.39707967014069	6.59674273364202	-0.248322802579395	8.04328172739633	8.21771962253946	-0.966213177220087	3.33920154793614	-4.93861559581638	1.43310151558609	0.599841078785984	8.74379608072581	4.96828388864867	4.22077768478859	0.593712161198088	-6.36941737507066	4.47054031439727	2.89312268292461	-0.905589336581031	0.26652946930097	1.65495572484338	0.348016095034508	6.45960665949847	4.62348848343005	-2.58609049669665	4.09546416493015
167	167	-1.46676478463478	4.15218171021128	-3.62283454429981	-4.20374868914793	-0.680207907432038	2.0945014716431	2.71454949991279	4.3207920646311	6.18390007271831	4.41659983883031	-2.30482880439556	1.41531716764377	1.16659822627974	8.95957169084783	-0.349482745986468	2.58105539245588	-8.09549308667966	2.49415212048957	-0.989048443846022	-4.09824658186667	7.37764122679612	3.74992745852855	5.74725432668711	4.46480659040841	6.68341288945814	-0.210476520888175	8.20305098628355	8.25433983795505	-0.941709267152964	3.36589482433022	-4.86291627354758	1.49339278308348	0.532439609274831	8.82594804410306	4.99608600426262	4.21093589298415	0.621307589055022	-6.34298723653825	4.52420289788677	2.99220481275485	-0.901881313928196	0.282811050094814	1.74775011800313	0.371763410290282	6.50136252467549	4.65075594014676	-2.59350840032084	4.09206444859205
168	168	-1.44002707972001	4.19132369452328	-3.59977587506374	-4.18848961724986	-0.681947938676872	2.14745374859739	2.78652263218094	4.34194686796121	6.19313271365762	4.4644504855502	-2.29565736641347	1.41211125561885	1.19894147724444	9.02688580442392	-0.36766056860875	2.65130301539269	-8.11828813199401	2.53182539557011	-1.01728291957716	-4.09933596302029	7.36287429964394	3.83912289196454	5.78693094243717	4.5349389926879	6.76933851720953	-0.171940614172444	8.36089745066276	8.29032515218038	-0.914596413301848	3.39297649549897	-4.78567746630586	1.55392211913301	0.465496113076432	8.9073132674917	5.02526742372505	4.20001676656609	0.648103045823582	-6.31740037965713	4.5779825482497	3.09221109811471	-0.897953692288103	0.298667909354095	1.84322216024563	0.394863652091021	6.54200706985626	4.67789063109661	-2.59927692502911	4.08736081594073
169	169	-1.41650722651912	4.23043220259507	-3.57576146369949	-4.17032626382674	-0.682774265007442	2.20198328301984	2.85881665959426	4.36245274957714	6.20222674202972	4.51192342456545	-2.28597601411647	1.40881192837296	1.23096055119247	9.09468326661603	-0.386053032778289	2.72010519583005	-8.13813992465698	2.56864055520587	-1.04322765995269	-4.10133313763713	7.35021407512808	3.92613121633303	5.82470690063214	4.60797655868525	6.85478189436234	-0.132711988789771	8.51608665367282	8.32572179635459	-0.886282352831205	3.42073177503256	-4.70691189368925	1.61468073232317	0.399729072228428	8.98802915962777	5.05579306907765	4.1880140681839	0.67471864572584	-6.29268171080321	4.63189735186171	3.19353883606859	-0.893814685111272	0.314119727534829	1.93981693295572	0.417438626760422	6.58168740943979	4.7048509706529	-2.60507223773885	4.08163960652946
170	170	-1.39558334977244	4.26955605527299	-3.55041086776164	-4.14914097453796	-0.68267425371878	2.25804865969127	2.93147232786512	4.38228985966946	6.21100819209336	4.55898849914546	-2.27577099838513	1.4058049850901	1.26267656063612	9.16337035782457	-0.404695991704777	2.78770671416797	-8.15541799600618	2.60428688402022	-1.0670036268504	-4.10460239653993	7.34155092281028	4.01157692152304	5.86108135302698	4.68441897010653	6.94000449846533	-0.09278283595727	8.66869225715841	8.3605760016168	-0.858174822905503	3.44944587652115	-4.6266322752958	1.67565994027898	0.335856968768484	9.0682327080621	5.08747466426527	4.17502953062263	0.701774502983869	-6.2688561363524	4.68592239554577	3.2965853236809	-0.889472505848224	0.329365280720783	2.03597960354297	0.439610140622183	6.62055065782508	4.73159537318894	-2.61251442803156	4.07520044746679
171	171	-1.37663357422032	4.30874407340333	-3.52337682784217	-4.12481898050087	-0.681632961262891	2.31558439233656	3.00453038270588	4.40143834842868	6.21930309810729	4.6056187919723	-2.26502857010003	1.40347622495426	1.29411061808768	9.23330755780948	-0.423636642667548	2.85435235080649	-8.17049088400091	2.63847436969365	-1.08873178214807	-4.10928771641979	7.33878846220183	4.09608449742361	5.89761944162696	4.76476590865782	7.0252549515943	-0.0521445896752596	8.81882305899488	8.39493399910613	-0.831681560689211	3.47938491921023	-4.54485133072358	1.73685261556259	0.274464113765728	9.14803639935238	5.12011727244592	4.16119061487742	0.729890731819745	-6.24594856806392	4.74002866396658	3.40164975764896	-0.884935367949477	0.344611131762144	2.13050529191973	0.4615	6.65870487467335	4.75808225307802	-2.62215272188401	4.06834296586128
172	172	-1.35903602460309	4.34804507783243	-3.49468243782121	-4.09755636287127	-0.679635097947206	2.3745249946806	3.07803156982888	4.41987836604535	6.22693749433026	4.65183349730482	-2.25373498015264	1.40221144714942	1.32528383605946	9.30444955746318	-0.442922183905173	2.92028688614563	-8.18345788722375	2.6712106641484	-1.10853308772347	-4.11549133161654	7.34383031281402	4.18027843392374	5.93591003867262	4.84919316405006	7.11077150579941	-0.0107886839440381	8.96658785705757	8.42884201996172	-0.808177502192442	3.51044064724324	-4.4615820139046	1.79825278973751	0.215208433922458	9.22751517983888	5.15352595677764	4.14662478194341	0.759687446455545	-6.22398402722693	4.7941871417888	3.50772123478994	-0.880211484865552	0.3600638435091	2.22333574018448	0.483264985447983	6.69604345770029	4.78427216251419	-2.63357459845271	4.06135291301116
173	173	-1.34217428090885	4.38750164085024	-3.46458261450005	-4.06813334855537	-0.676665374079155	2.43480498044828	3.1520166349465	4.43759006271	6.23375907916995	4.69768613678192	-2.24188040211685	1.40239645085957	1.35621732706375	9.37653903798216	-0.462599813656223	2.98575510058541	-8.19378586765662	2.70272651959355	-1.12652808200275	-4.12331547647001	7.35814521625906	4.26478322091246	5.97754201640449	4.93656033899098	7.19679211750698	0.031293447236079	9.11209544922187	8.46234192087111	-0.788255317183237	3.5421632383178	-4.37683857902976	1.8598545220666	0.157356863591651	9.30674081705888	5.18750578041845	4.13145949281576	0.791631680466215	-6.2029876372669	4.84836881367711	3.61285538803159	-0.875309070046969	0.37592997881184	2.31464716502997	0.505201774441886	6.73238644085711	4.81018249214907	-2.64633336195905	4.05432509161487
174	174	-1.32581408490487	4.42698882057884	-3.43333583096836	-4.03739462599479	-0.672708743789713	2.49635886336449	3.22653445014053	4.45455358861317	6.23977068953041	4.74323105007977	-2.22947004321962	1.40441703526871	1.38693220361286	9.44931683465021	-0.48271673015927	3.05100177452586	-8.20085097087107	2.733258088744	-1.1427758916436	-4.13286238532002	7.37796434794252	4.3502233482788	6.02407793133262	5.02539275290847	7.28355474314332	0.0741103698647862	9.2554546333631	8.49535828621527	-0.771709622794867	3.57409035482579	-4.29063572870537	1.92165187179314	0.10017495613571	9.3857850785497	5.22190088796691	4.11582220848961	0.825501537366798	-6.18298452551157	4.90254466429619	3.71508780062293	-0.870235643293328	0.392416100520553	2.40461578314895	0.527642018687874	6.76755379450089	4.83589208904105	-2.65998231662439	4.04721539887649
175	175	-1.31034742362687	4.46619976564719	-3.40120056031575	-4.00618488363119	-0.667761360937403	2.55912115715411	3.30166771072058	4.4707490939454	6.24504279643894	4.78852257687455	-2.21651271165545	1.40865899956084	1.41744957821907	9.52252378275113	-0.503320131652886	3.116271688367	-8.20402934243868	2.76304152431461	-1.15721046618118	-4.1442342925064	7.39605127559819	4.43722330591178	6.07581575261084	5.11421572518244	7.37128619067858	0.11766835790162	9.39681372520669	8.52768835027625	-0.758299077332611	3.6057596591591	-4.20298816595837	1.98363885275192	0.0429282649170369	9.46471973184865	5.25716705046365	4.09984038996009	0.860881399265845	-6.16399981928869	4.9566856783107	3.81245405581295	-0.864992857620966	0.409728771485426	2.49341781123416	0.550917369892112	6.80136548898872	4.86148286342611	-2.67407476667013	4.03997659632727
176	176	-1.29622432066451	4.50481849092732	-3.3684352756319	-3.97534796601774	-0.661835010479765	2.62302637554203	3.37750791048675	4.48615672889723	6.24964615129792	4.83361505684241	-2.20301721561886	1.41545651741254	1.44779056339468	9.59590071756871	-0.524457216375643	3.18181833704597	-8.20269712793102	2.79231297902026	-1.16975051299836	-4.15749188422091	7.40510766252613	4.52640758370041	6.13125544613047	5.20155457519279	7.45962548554835	0.161954961182786	9.53657831401392	8.55912295303073	-0.747782339101754	3.6367088137096	-4.11391059381565	2.04580933637401	-0.015117656701978	9.54361654449302	5.29424499312604	4.08363664834357	0.897355637827102	-6.14605864592599	5.01076284038533	3.90344789299494	-0.859579416075501	0.428074554556647	2.5812339243929	0.575359479760766	6.83364149467771	4.88703672554025	-2.68816401648994	4.03256144549845
177	177	-1.28389479960747	4.54252901129125	-3.33529821842609	-3.94534706273377	-0.654942638464867	2.68800903225314	3.45414654325877	4.50075664365919	6.25365150550974	4.87856282965954	-2.18899236330439	1.42458718153469	1.47797627165199	9.66918847438675	-0.546175182566113	3.24798916799992	-8.19623047291967	2.82130860557584	-1.18031473947802	-4.17234115353816	7.39783517202641	4.61840067153372	6.18875981946301	5.28593462231943	7.54734440650502	0.206948584360652	9.6752569675878	8.58945293445541	-0.739918066770195	3.6664754808692	-4.02341771530413	2.10815716624885	-0.0746972553589239	9.62246863322908	5.33408875968433	4.06729219174078	0.934508624714322	-6.12918613275122	5.06474713518475	3.98950106657782	-0.853993999358233	0.447636494418151	2.66827268440344	0.6013	6.86420178192494	4.91263558561947	-2.70191296640843	4.02492660418438
178	178	-1.27380624111422	4.57901534161102	-3.30196777667297	-3.91566520443458	-0.647097190940778	2.75400364101233	3.53167510285642	4.51452901387157	6.25712961047678	4.92342023500211	-2.17444696290653	1.43548915956285	1.5080278155033	9.74212788848905	-0.568521228462865	3.31518892461455	-8.18400808957565	2.85026455669622	-1.18882185300306	-4.18830836059381	7.36768259927213	4.71382705930072	6.24669168017996	5.36588118594229	7.63314502651217	0.252627570116863	9.81335852682743	8.61846913452697	-0.734484132040981	3.69459732302976	-3.93152423345072	2.17067618596589	-0.136544977691413	9.70077383216053	5.37765239386875	4.05086724818452	0.971930929128821	-6.11340740709214	5.11860954737363	4.07320522551367	-0.848235288170462	0.46838370100609	2.75475341331242	0.628901889784215	6.89292478448613	4.93836128636682	-2.71540770045079	4.01707969731286
179	179	-1.2661884952006	4.61396149675866	-3.26842598520122	-3.88562981462434	-0.638311074347725	2.82094471554447	3.61018508309944	4.52745568755567	6.2601405138962	4.96824161254628	-2.15938982261983	1.44759578315127	1.5379663074609	9.81447734332853	-0.591542550866136	3.38382316660343	-8.16646488472268	2.87941698509627	-1.19519056095635	-4.20491836442238	7.31743664945772	4.81322218615437	6.30415753670202	5.44035042519469	7.71572941853339	0.298970261133066	9.95139183263187	8.6459623932221	-0.731329209279549	3.72061222961057	-3.83824485128234	2.23336018368214	-0.201377616992813	9.77783767481904	5.42588993940954	4.03442188215832	1.00934693803251	-6.09874759627647	5.17232106161664	4.15715485767222	-0.84230196321349	0.490171087446415	2.84089545608418	0.657653338160749	6.92013592560995	4.96422116894071	-2.72883642942846	4.00906414285674
180	180	-1.26089509759879	4.64707960012084	-3.2346252420988	-3.85456831680726	-0.628587858755835	2.88876676957448	3.68976797780758	4.53952119217363	6.26269408476454	5.01308130196823	-2.14382975063878	1.46034038395421	1.56781286003709	9.88609854117895	-0.615252253145142	3.45429745368011	-8.14671435674878	2.90900204349088	-1.19934196950902	-4.22169602405841	7.25623352844244	4.91636692600278	6.36338302471468	5.51010546772852	7.79380056275524	0.345955000090908	10.0898657259002	8.67174386578515	-0.730318278469531	3.74429798305052	-3.7435942718259	2.29620193301399	-0.269044664213674	9.85296526906663	5.47952310967838	4.01801615814568	1.04661018093031	-6.08523046980678	5.22585266257847	4.24394445092327	-0.836192705188619	0.512852495520042	2.92691815768306	0.686873841645176	6.94636695670537	4.99000568996624	-2.74238736415287	4.00092410089876
181	181	-1.2577421622245	4.67849069018031	-3.2005179454537	-3.82180813448751	-0.617923899759086	2.95740431682721	3.7705152808006	4.55071029618518	6.26478550039777	5.05795584941036	-2.12777555515791	1.4731562936259	1.59758858574417	9.95689087031917	-0.63954103078594	3.52701734555812	-8.12828825996647	2.93925588459491	-1.20131553672176	-4.23818427479175	7.19333087771003	5.02266215588675	6.42741137609614	5.57638308989787	7.86677182736682	0.393560271811363	10.2292860640988	8.69592024849955	-0.731316319594562	3.76612725382923	-3.64758719810831	2.35919331955768	-0.338151359499902	9.92546172276528	5.53667640047057	4.00171014063012	1.08357944945044	-6.07286004391055	5.27917533492378	4.3361676252767	-0.829906194797148	0.536281767007885	3.01298113736533	0.715882896753068	6.97215073782068	5.01546605677512	-2.75624871543546	3.99270373152167
182	182	-1.25654580299346	4.70862472446071	-3.16605649335388	-3.78667669188339	-0.606315341909683	3.0267930292599	3.85247922935795	4.56100776805006	6.266409936256	5.10272529144427	-2.11123604437174	1.48547684382059	1.62731459709444	10.0267537740244	-0.664272117744307	3.60238840195103	-8.1147183486883	2.97034719502618	-1.201320801059	-4.25439341552983	7.13798633874424	5.13150585805268	6.49928582579532	5.64042006983577	7.93603941931664	0.44177033788638	10.3693301248015	8.71882150711277	-0.734188312638275	3.78669780912134	-3.55023833315649	2.42232619892191	-0.40720680820095	9.99463214377699	5.59384661018074	3.98556389409516	1.12011353522115	-6.06162541200405	5.33226006331726	4.43536821176037	-0.82344111337096	0.56031274369086	3.09847457953579	0.744	6.99802012900412	5.04035347669907	-2.77060869408766	3.9844459061036
183	183	-1.25712285210229	4.73791927547309	-3.13119328388733	-3.7487546886283	-0.593758329759833	3.09689874825384	3.93532984381316	4.57039837622802	6.26756256779934	5.14720915664886	-2.09422002647479	1.49674302938345	1.65701200660019	10.0955866955699	-0.689308747976023	3.68081618257238	-8.10953637722681	3.00212137590328	-1.19958047380072	-4.2708317169331	7.09945755302881	5.24229601474701	6.58156497993106	5.70345318567525	8.00334280773443	0.49057711272618	10.5077194328814	8.74078311106073	-0.738802865164942	3.80660741610147	-3.45156237999734	2.48559242672695	-0.474720115666269	10.0597941646569	5.64750548309177	3.96963767889969	1.15607128234741	-6.05151529964983	5.38507783242356	4.54000203536118	-0.816796441679277	0.584799267349882	3.1822540901044	0.770702687553056	7.02450799030397	5.06441915706979	-2.78564799781978	3.97617745774361
184	184	-1.25936049837465	4.76681191572846	-3.09587774656052	-3.70859330711792	-0.580250818546267	3.16771958673827	4.01852172749318	4.5788668891788	6.26823857747815	5.19122697354257	-2.07673630966158	1.50676930597882	1.68670192677371	10.1632890782308	-0.714514155436867	3.76270624713574	-8.11623410035411	3.03432710913073	-1.19631726622688	-4.28803165526775	7.08632299461634	5.35443060821615	6.66963100183095	5.76671921554932	8.0704214617499	0.539973037416917	10.6418934539969	8.76214052977934	-0.745091862368816	3.82645384194427	-3.35157404165779	2.54898530486811	-0.539200387245309	10.1208758010506	5.69412476348654	3.95399635413824	1.19152759384223	-6.04251843241043	5.43759962690738	4.64795997645034	-0.80997193792691	0.609597851796606	3.26316448215114	0.796100654185366	7.05214718176849	5.087414305219	-2.80135931509381	3.96791434714341
185	185	-1.26327446735704	4.79574021773787	-3.0600230576775	-3.66697614029429	-0.56580492855513	3.23925523689752	4.10150706583429	4.58639807536212	6.26844789424173	5.23459827064384	-2.05879397938626	1.51590415788721	1.71640547012731	10.2297603652825	-0.739751574082615	3.84828854376735	-8.13518191205006	3.06671305899306	-1.19175388961746	-4.30652570680002	7.09828126449716	5.46730762070652	6.75337974445708	5.83145493759099	8.13901485049277	0.589950553044764	10.7692916538064	8.78322923270453	-0.753040956584316	3.84683485382437	-3.25028802116475	2.61250357693794	-0.599156728287531	10.1786778831548	5.73017619564796	3.93870943025117	1.22726588854196	-6.03462353584839	5.48979643143338	4.75713291539902	-0.80296748485601	0.634650612262517	3.34005056875596	0.820461634321573	7.08138830360643	5.10912995057342	-2.81753846683483	3.9596723286748
186	186	-1.26889418086053	4.82514175401234	-3.02351814899455	-3.62468678109945	-0.550439448753135	3.31150539091594	4.18373804427276	4.59297670323774	6.26824630300105	5.27714257647111	-2.04041705956123	1.52453713930284	1.74614374917328	10.2949	-0.764884237869043	3.93683976922535	-8.16144419805128	3.09902788977479	-1.18611305525241	-4.3268463477961	7.12879696988215	5.58032503446455	6.82256811874109	5.8988971299333	8.21086244309277	0.64050210069587	10.8873534979683	8.8043846892722	-0.762637509797755	3.8683482189164	-3.14771902154512	2.6761472661415	-0.653098244142378	10.2340683656932	5.7527925734769	3.92384662407663	1.26421459550925	-6.02781933552627	5.54163923066624	4.86542878390606	-0.795782965208733	0.660001314535905	3.41179216929881	0.84405336238632	7.11178409942589	5.12971080883367	-2.83397198803172	3.9514671567096
187	187	-1.27624906069619	4.85545409706291	-2.98625150796345	-3.58250882247544	-0.534173207059282	3.38446974097786	4.26466684824488	4.59858754126538	6.26769847616494	5.31867941954281	-2.02165180225972	1.53305780441996	1.77593787642393	10.3587247916996	-0.78977538075193	4.02731470458236	-8.18956947677951	3.13102026576048	-1.17961098435345	-4.34952540397856	7.17120557527909	5.69288083173665	6.86699674112333	5.97027825877769	8.28738968619005	0.691620121455923	10.993518452141	8.82594236891826	-0.773868883995448	3.89159170439501	-3.04388174582583	2.73991639568386	-0.699757880339694	10.2879152033893	5.76455825491469	3.90947765245281	1.30330214380674	-6.02209455700661	5.5930997298649	4.97189297520605	-0.788418261727229	0.685699636004469	3.47844964646876	0.867143572804248	7.14233463304839	5.14948675468235	-2.8504464136734	3.94331472402022
188	188	-1.28536852556203	4.88710817686054	-2.94811162203599	-3.54113583821668	-0.517025031392573	3.45814797926763	4.34374566318691	4.6032150856904	6.26686908614224	5.35902832837737	-2.00254626732878	1.5418557074328	1.80580896439154	10.421721013861	-0.814288236687057	4.11866788046216	-8.21410626665649	3.16243885123465	-1.1723081680537	-4.37474297079312	7.21884254519575	5.80437299476926	6.88365775453584	6.0461212831928	8.36800954585543	0.743296931439931	11.0853698270364	8.8482327917496	-0.786722383424626	3.91716307743481	-2.93879089703378	2.80381101964516	-0.739820954154289	10.341086350967	5.7707415050956	3.89567223221788	1.34545696249707	-6.01743792585196	5.64416463123934	5.07740306591311	-0.780873257153654	0.71179525405592	3.54152007187024	0.89	7.17203188084651	5.16878928638225	-2.86674827874877	3.93523256344398
189	189	-1.29628162578784	4.92023140725765	-2.90898697866396	-3.50077708633856	-0.499010615174637	3.5325397979696	4.42042667453512	4.60683772942942	6.26582280534179	5.39800883149325	-1.98314851461542	1.5513204025356	1.83577812558841	10.484492306005	-0.838286417628199	4.20985382748855	-8.22960308610396	3.19303231048184	-1.16410569237853	-4.4017473362882	7.26538832131328	5.91426784918284	6.88467299184747	6.12545648570088	8.45134093491279	0.795524370240178	11.1635082093973	8.87136032927308	-0.801102900940249	3.94558033610187	-2.83246117819589	2.86783193745083	-0.774979801268447	10.3944497631498	5.77662934842848	3.88250008021	1.39150008087874	-6.01383811976017	5.69483480701865	5.18300260443984	-0.773147834230159	0.738337846077954	3.60258737669847	0.912901849494103	7.19986781919282	5.18794990219613	-2.88266411824672	3.92723928091005
190	190	-1.30901670070508	4.95452851928548	-2.86876633980721	-3.46147965861865	-0.480132622967665	3.6076448892681	4.49417987502635	4.60942784836427	6.26462410039268	5.43544380510131	-1.96350660396668	1.56184143590994	1.86586647252684	10.5476423076522	-0.861704471917417	4.29982707628532	-8.23073634990691	3.22254930778658	-1.15489741816583	-4.42963423301526	7.30920900164695	6.02276901774886	6.88407666267432	6.20712547609322	8.53600082920536	0.848294163887754	11.2313980578282	8.89511441378009	-0.81666856514175	3.97665788823036	-2.72490729233908	2.9319807139793	-0.806935132336537	10.4488733946615	5.78750880932218	3.87003084968017	1.44076285020719	-6.01128330005872	5.745111684473	5.28973513919887	-0.765241875698898	0.765377089458283	3.66323549214869	0.936174211190627	7.22483442445991	5.20730010038677	-2.89804759039018	3.91935350091792
191	191	-1.32360200857057	4.98967294558516	-2.82748335432583	-3.42329053036267	-0.460390334634943	3.68346294534748	4.56500803397537	4.61095756342226	6.26330387601105	5.47131871326454	-1.94366859522959	1.57366330003732	1.89609511771913	10.6117746583235	-0.884630920903508	4.38754215747625	-8.21608818800184	3.25075458304931	-1.14457720625349	-4.45749939352574	7.35204867922707	6.13052997770918	6.8959029766325	6.28996986416111	8.62060620457634	0.90159803841376	11.2926169689639	8.91926115726142	-0.833031514809873	4.00984388572608	-2.61614394249024	2.99625894900646	-0.837387658012925	10.5051746094307	5.80866691218556	3.85832526318104	1.49148706328168	-6.00976131301689	5.79499669087253	5.39856246226892	-0.757155217201138	0.79296263095886	3.72504834941613	0.960153646089525	7.24592367302034	5.22717137921694	-2.91306161329436	3.91159384796709
192	192	-1.34006580764117	5.02533811879778	-2.78555410295346	-3.38625667687637	-0.439783030032923	3.75999365839208	4.63352573157352	4.61139899553069	6.26182258114247	5.50585118824091	-1.92368254825118	1.58651514341984	1.92648063408271	10.6774929975394	-0.907174469631891	4.47199908339701	-8.18877155943803	3.27765013898682	-1.1330389174794	-4.48443855037111	7.39572608182424	6.2382106247292	6.93225269097759	6.37283125969588	8.70384821562546	0.955427719849295	11.3507425394389	8.94356667170788	-0.849803888725363	4.04458333272179	-2.50618583167631	3.0606682423082	-0.868038088951987	10.5633477951496	5.84451096978698	3.84742599006497	1.54188959940967	-6.00926000040875	5.8444912534874	5.50883872351606	-0.748886768194599	0.821124760158698	3.78960766441958	0.98517671519075	7.26218142730364	5.24789511001814	-2.92795811329103	3.90397906990692
193	193	-1.35843511986998	5.06119747156446	-2.74345703130766	-3.35041777725545	-0.418310028815628	3.83723672058623	4.70038125703768	4.61072426561684	6.26013178176998	5.53927668205282	-1.90359652287847	1.6000117187923	1.9570116543477	10.7454009648208	-0.929443823147984	4.55295132678513	-8.15215320690628	3.30341896255065	-1.12017641268147	-4.50971529221976	7.44205993720908	6.34647085447432	6.99261840501715	6.45455127248881	8.78546598013296	1.00977493422546	11.409352365888	8.96779706911029	-0.866597825668961	4.08032123335028	-2.39504766292419	3.125209962702	-0.900587135808085	10.6227182685479	5.89398356159582	3.83737352306817	1.59018733789863	-6.00976720400838	5.89359679958777	5.61844877775559	-0.740434591657044	0.849841295433309	3.85776024092265	1.01157997949426	7.27353111109929	5.26966706824836	-2.94298902479542	3.8965293074729
194	194	-1.37855708745728	5.0969244365263	-2.70167058500598	-3.31575766811819	-0.395980014619001	3.91519182411429	4.76622289958468	4.60890549460803	6.25818304387666	5.57183064672268	-1.88345857895849	1.61376777888945	1.98766618975981	10.8161011216869	-0.951547686497204	4.63077208994648	-8.10959987309742	3.32824860128898	-1.10588355269758	-4.53362183859326	7.49276507502613	6.45597056260994	7.07143848543693	6.53397284167219	8.86597477527499	1.06463132124898	11.4720240449459	8.99171846145944	-0.883052608884557	4.11650259174432	-2.2827441392608	3.18988443470839	-0.936735509235594	10.6825919508116	5.95393200105157	3.82820835492685	1.63459983722667	-6.01127076558987	5.94231475644379	5.72522346315624	-0.731796719446549	0.879081250380351	3.92855848754986	1.0397	7.28061010808715	5.29228975497781	-2.95840628222278	3.88926558091817
195	195	-1.39991189352902	5.13220144202288	-2.66067320966598	-3.28223438620854	-0.372823038009796	3.99385866116059	4.83169894843138	4.60591480343154	6.25592793344555	5.60374853427291	-1.86331677633828	1.6273980764461	2.01842223098898	10.8894573341871	-0.973594764724969	4.70585299022389	-8.06447830070226	3.35232660275001	-1.09005484339041	-4.55683987025271	7.54808955207737	6.56736964480146	7.16313777972456	6.61018630920009	8.9459081553872	1.11998741074	11.5423351732473	9.0151038835395	-0.899165822624674	4.15257241203668	-2.16928996371304	3.25469168783164	-0.978171375555267	10.7422747631269	6.02119931378848	3.81997097837723	1.67417976831558	-6.0137585269273	5.99064655132562	5.8269936178867	-0.722971183421188	0.908813638597484	4.00078607728632	1.06967788906345	7.28407653046784	5.31549477784974	-2.97446181998833	3.88220892431904
196	196	-1.42193499425909	5.16690628405127	-2.62094335090521	-3.24980582910357	-0.348872115662723	4.07324003267105	4.89745769279463	4.60172431301467	6.25331801645971	5.63526579672591	-1.84321917486485	1.64051736419701	2.04925776870516	10.9633082830332	-0.9956937628767	4.77858564496017	-8.02003322020427	3.37584051448193	-1.07266584818686	-4.58005180284605	7.60719560987673	6.68132799671429	7.26214113536773	6.682817990699	9.0257996748052	1.17583296249013	11.6237028343007	9.03787671865119	-0.915188275896056	4.18797569836014	-2.05469988788602	3.31963175155821	-1.02553275556106	10.8010726266798	6.09262852544082	3.81270188615552	1.7099896065618	-6.01721832979475	6.03859361150341	5.92192956808415	-0.713956015439034	0.939007473682368	4.07322668311719	1.10087296446213	7.28458849044197	5.33901374450742	-2.99140757250732	3.87538037175179
197	197	-1.44406184582136	5.20110592583586	-2.58291616809349	-3.21842989438034	-0.324160264252491	4.15335551242108	4.96414742189127	4.59630614428472	6.25030493586559	5.66661788610408	-1.82321383438525	1.65274039487697	2.08015079357831	11.0351486816471	-1.01795338599781	4.84936167149816	-7.9775889139725	3.39897788403293	-1.05385120159635	-4.60394005202119	7.66921994999276	6.79850551401383	7.36308240975344	6.75156430376198	9.10617041836432	1.23215772079892	11.716295902146	9.06010592696492	-0.93137611001771	4.22216221047481	-1.93901089958952	3.38470463245202	-1.07763097701857	10.858291578285	6.16506266164285	3.80644157099795	1.74338882599226	-6.02163801596631	6.08615736424732	6.01115644257423	-0.704749247358161	0.969631769232661	4.14466397802762	1.13244909532908	7.28280410021018	5.36257826259412	-3.00949538355779	3.86880027831605
198	198	-1.46572962181513	5.23487508580908	-2.54644679016691	-3.18808126302251	-0.298720432196314	4.23423030555755	5.03241642493816	4.589632418169	6.24685981222174	5.69804025442985	-1.80334361929888	1.66377239363059	2.11107929627838	11.1024732434506	-1.04048233913373	4.91857268718068	-7.93694127155649	3.42192625895121	-1.03376404610624	-4.62918703342606	7.73329927399401	6.91956209236548	7.46396294389447	6.81612166598206	9.18700851443875	1.28895142996591	11.8172638938245	9.08186643680384	-0.947985466308642	4.25489746034116	-1.82231737966862	3.44990957978361	-1.13309443248848	10.9134293592057	6.23590232947107	3.80122993826239	1.77573690063387	-6.02700556981428	6.13333923682749	6.09732077922645	-0.695348911036643	1.00065553884602	4.21410194812229	1.16357015079736	7.27938147197308	5.38591993975309	-3.02889974941043	3.8624816877077
199	199	-1.48668930655705	5.26828848240338	-2.51097609439004	-3.15892288035049	-0.272582863535637	4.31588962137696	5.10291299115215	4.58168316967118	6.24299888906297	5.72976835372561	-1.78359445008341	1.6742035461583	2.14202126747531	11.1627766818655	-1.06338932732986	4.98661030935056	-7.8978438651915	3.44487318678495	-1.01255752420391	-4.65643275532931	7.79865253801605	7.04509082448885	7.56550492359746	6.8761864949523	9.26758050763512	1.34620383429062	11.9236416603465	9.10323317649112	-0.965272486087856	4.28645471472707	-1.70472284411757	3.51524493016618	-1.19055151453147	10.9665664940424	6.30518896995914	3.79710436294471	1.80839330451357	-6.0333101455789	6.18014065651411	6.18308168953878	-0.685753038332555	1.03205983641003	4.28155619056757	1.1934	7.27497871793129	5.40879329113944	-3.04957686667688	3.85643318887232
200	200	-1.50736882093972	5.30142083405118	-2.47593600966832	-3.13123598035998	-0.245774259518937	4.39835866917586	5.1762567819852	4.57255715956645	6.23874478216978	5.76203763601378	-1.76391708508449	1.68512462377368	2.17295469783906	11.2135537103137	-1.08678198551281	5.05386615535062	-7.86005026711278	3.46800621508235	-0.990384778376704	-4.68544064813451	7.86570630541302	7.17474932283934	7.66850837083016	6.93145520826572	9.34710165844857	1.40390470420443	12.0324640527222	9.12428107434992	-0.983493275686282	4.3171531342555	-1.58633080893062	3.58070896587793	-1.24863061570821	11.0178938446737	6.37374507434837	3.7941015388114	1.84271751165829	-6.04054147092979	6.2265630505773	6.27109828500919	-0.675961208546205	1.06390687286623	4.34733247607586	1.22134723227797	7.27025392875241	5.43115542174689	-3.07144469440659	3.85066330745136
201	201	-1.52828418642347	5.33434685918493	-2.44075846490717	-3.10530363078342	-0.218321081611162	4.48166265825078	5.25247550653471	4.56244470161282	6.23412010732268	5.79508355331676	-1.7442617635118	1.69763208189255	2.20385757803957	11.2522990422171	-1.11067938576796	5.12072516569768	-7.82331404955559	3.4915128913916	-0.967398951111998	-4.71514917084502	7.9358050510025	7.30750649790714	7.77377186133403	6.98162422351539	9.42478722737421	1.46204660582961	12.1407659219616	9.1450850587034	-1.00279870876092	4.34731187954941	-1.46724479010204	3.64629996919711	-1.30596012857938	11.0676022729784	6.44239325169412	3.79225815961941	1.87997653239323	-6.04868927747691	6.27260784628723	6.36402967663503	-0.665980819259569	1.09629238173821	4.41173659993832	1.24779931780395	7.26569301700241	5.45306912511531	-3.09442119164896	3.84518056908625
202	202	-1.54995142446863	5.3671401383766	-2.40487538901204	-3.08140889935323	-0.190249791277265	4.56582679789826	5.33103965937205	4.55153847375303	6.22914748030218	5.8291037526923	-1.72457872457502	1.71282237593074	2.2347078987468	11.2765073909976	-1.13494711869593	5.18752064208134	-7.78737242663304	3.51552893404102	-0.943752358542665	-4.74446470829145	8.01031619506107	7.44231526857439	7.88178737088703	7.02638995829434	9.49985451263854	1.52062734831094	12.2455821190751	9.16571751614741	-1.02300252205505	4.37725011123177	-1.34756830362609	3.7120156981318	-1.36116844570567	11.1158826408353	6.51195611105172	3.79161091912571	1.92023238114629	-6.05774329683027	6.31827647091406	6.46373320811922	-0.655821731507557	1.12931220233976	4.47507435744609	1.27338844695854	7.26119350522388	5.47459811016223	-3.11842431745343	3.83999595930973
203	203	-1.57288655653553	5.39986024836547	-2.36771871088837	-3.05981318299537	-0.161586380180262	4.65087629741481	5.41139806283579	4.54003115392978	6.2238492733859	5.86402957801987	-1.7048182074838	1.73179196130406	2.2654836506307	11.2837979724496	-1.15943547729972	5.25456181282136	-7.75181111417406	3.5399366457577	-0.919560007968306	-4.77229364530444	8.0906071578653	7.57812855372324	7.9923628102541	7.06547858414436	9.5723711603854	1.57964531792923	12.3443565831787	9.18621955182853	-1.04385107643514	4.40728698992552	-1.22740486549703	3.77785105730625	-1.41298714388098	11.1629258101232	6.58325625466561	3.79219651108723	1.96270305622173	-6.06769326059985	6.36357035172793	6.56894102480056	-0.645493807245933	1.16306217398466	4.53764387362434	1.29874681012235	7.25652733533302	5.49580608580516	-3.14337203086942	3.83514574074333
204	204	-1.59760456261374	5.43255734838597	-2.32872035944159	-3.04040240400517	-0.132349854706149	4.73683636609698	5.49299953926451	4.52811542008578	6.21823221006388	5.89967795504209	-1.68493045144782	1.75563729342834	2.29616282436122	11.2751331038804	-1.18399475458235	5.32215777129953	-7.71613377925127	3.5645409975676	-0.894885208561001	-4.79754743592091	8.17777276298079	7.71389927223582	8.10521353172067	7.09950485160611	9.6445664357349	1.63909890096531	12.4369743476669	9.20661123428096	-1.06509073276768	4.43774167625363	-1.10685799170912	3.84379998530018	-1.46130180251706	11.2089174137265	6.65689878900237	3.79405162926093	2.0065891697102	-6.07852890039565	6.40849091599902	6.67762392025599	-0.63500690843046	1.19763813598668	4.59967425838202	1.32450659767597	7.25146644924603	5.51675676096164	-3.16917553991272	3.83068103466619
205	205	-1.62436157710001	5.46528142258502	-2.28740562725251	-3.0227447832618	-0.102553866554649	4.82373221324129	5.57529291099678	4.51598395016375	6.21227814136883	5.9358653675839	-1.66486569567675	1.78542618324743	2.3267234106083	11.2551085420523	-1.20847524354679	5.39061761089761	-7.67984328042591	3.58914694152733	-0.869787468946677	-4.81979486519336	8.26874352108367	7.84858034299427	8.22005488757211	7.13010297610156	9.71900800276189	1.69898648370002	12.5242220872153	9.22691224093237	-1.08646785191913	4.46893333083906	-0.986031198256617	3.90985641992398	-1.50672146175176	11.2539664306144	6.7326996701501	3.79721296740376	2.0510913337023	-6.09023994782763	6.45303959099746	6.78775268806246	-0.624370897016904	1.2331359276596	4.66135810694802	1.3513	7.24578278887912	5.5375127926175	-3.19564017613867	3.82665315234122
206	206	-1.65281630449431	5.49808245510954	-2.2439605546471	-3.00639852668772	-0.0722119309830957	4.91158904814428	5.65772700037119	4.5038294221064	6.20596670501293	5.97240829947018	-1.64457417938025	1.82105482797767	2.35714340004191	11.228502739969	-1.23272723719606	5.46025042499738	-7.64244247625924	3.61355942969347	-0.844326297751271	-4.83990570588585	8.3571999689974	7.98112468488073	8.33660446765237	7.15896325921574	9.79826352554123	1.75930645241416	12.6068879152301	9.24714224921041	-1.10771635456795	4.50118111430476	-0.865028001133778	3.97601424378142	-1.54986630770417	11.2981236328648	6.81029592871134	3.80171742933683	2.09541123977338	-6.10281613450581	6.49721533381989	6.8973026550504	-0.613595634961027	1.26964064701774	4.72288768229762	1.37950564735729	7.23924829614847	5.55809128174831	-3.22248720723181	3.82311340503134
207	207	-1.68254343438959	5.53101043010646	-2.19885625385928	-2.99092184020539	-0.041337563248826	5.00043208010248	5.73975062972631	4.49184451385645	6.19927753870838	6.00912323452586	-1.624006141768	1.86086298993915	2.38740078333199	11.2000941506339	-1.25660102853316	5.53136530698059	-7.6034342253125	3.63758341412263	-0.818561203600715	-4.85890266176103	8.43673644486318	8.11048521677734	8.45459545455601	7.18777600253372	9.88490066814775	1.82005851351988	12.6857599451175	9.26732093654272	-1.1283907829529	4.53471380155363	-0.743951916334871	4.04226471323402	-1.59135652649338	11.3414383408418	6.88932459528864	3.80762432608802	2.13901625778139	-6.1162469430427	6.54099480413658	7.00496952267883	-0.602690984218593	1.30701838772095	4.78445524740605	1.40848792953963	7.23163491297029	5.57844730250908	-3.24943558527217	3.82010316002986
208	208	-1.71311765637881	5.56411533172269	-2.15256496077619	-2.97587292973727	-0.009949851845195	5.09028651841241	5.82081426565465	4.4802219033566	6.19219028016736	6.04582665657582	-1.60311182204966	1.90308287131988	2.41747355114848	11.1746612270505	-1.27994691056108	5.60427135022903	-7.56232138614694	3.66102384687139	-0.792551695120942	-4.87780843658156	8.50094728682223	8.23561485756624	8.57376766649788	7.21823150764055	9.98054757971085	1.88124982231567	12.7616262902835	9.28746798035697	-1.14791097293916	4.56934864880857	-0.622906459854144	4.10859536599753	-1.63181230423847	11.3839598749089	6.96942270048454	3.81503495481772	2.18198571682477	-6.13052027610428	6.58434283364462	7.11095160396386	-0.591666762765593	1.34493077205274	4.84622816565892	1.43735767622104	7.22276124664836	5.59853148428797	-3.27620426233976	3.81756621506018
209	209	-1.74411401471085	5.59742033162703	-2.10555891128493	-2.96082058345418	0.0218917610574462	5.18117658530333	5.90056094861601	4.46915426854957	6.18468508324153	6.08233504944499	-1.58184145943491	1.94594667430782	2.44733969416135	11.1569824222223	-1.30261517628282	5.67927764812446	-7.51865693432643	3.68368567999634	-0.76635547144038	-4.8976457341101	8.54342683301574	8.35551479404157	8.69386094612938	7.25202007612127	10.0821020775477	1.94289014424125	12.8352737687286	9.307588823588	-1.16569348497934	4.60478585851552	-0.501995147685863	4.1749934577815	-1.67185382705853	11.42573755543	7.05022735922643	3.82405522947631	2.22448480721096	-6.14562341862589	6.62722414543992	7.21563523774067	-0.580529654129283	1.38303159188932	4.90786562398744	1.46522571707555	7.21266454847057	5.61829445647312	-3.30251219051459	3.81539104187895
210	210	-1.77522560977246	5.63074384272632	-2.05831034127262	-2.94568263468133	0.054110068686521	5.27306468862051	5.9790043424076	4.45880533237147	6.17675644680494	6.11846489695827	-1.5601452931334	1.98768660109098	2.47697720304054	11.1518361891528	-1.32446070630242	5.75649162333819	-7.47250304486481	3.70537386555409	-0.73998953919931	-4.91943725810931	8.55845232494616	8.47008744218705	8.81462774424481	7.29083200956095	10.1849765401402	2.00498924753424	12.9072406239016	9.3275802046671	-1.18115487952609	4.64072562485439	-0.381321495824288	4.24144624429548	-1.71210128107265	11.4668206150719	7.13144195642502	3.8347910640142	2.26667871924735	-6.16154365411603	6.66960346261842	7.31940676284445	-0.569281174726292	1.42097463910691	4.96855208287452	1.4912028817772	7.20144605059571	5.63768684845268	-3.32807837467041	3.8134654791569
211	211	-1.806433972934	5.66380985759257	-2.01128886175341	-2.93079724873799	0.0866277871485798	5.36581590401749	6.05620022460658	4.44903271023278	6.16841474064067	6.15403294857337	-1.53797356235482	2.02653485385733	2.506364068456	11.163721084665	-1.34546313198769	5.83520688743748	-7.42421860767108	3.72590468785494	-0.713430720416729	-4.94371803392487	8.55125146198582	8.58003370343611	8.93621872608596	7.33635760954463	10.2845828132899	2.06755690043225	12.9775227750099	9.34728873515666	-1.1937130800548	4.67686814200512	-0.260989020263677	4.3079414953725	-1.75317297357618	11.5071843576505	7.21295493824503	3.84734837238179	2.30873264324139	-6.17826826608323	6.71144550827604	7.42265149306291	-0.55792235834199	1.45841370558171	5.02745380293924	1.5144	7.1892069931842	5.65665928967605	-3.3529295015331	3.81167736556477
212	212	-1.83776386193902	5.69634186366251	-1.96476291095905	-2.91652758509952	0.119367632599225	5.45928675429041	6.13220437279013	4.43951010618603	6.15967115682648	6.18891950744055	-1.51527767696669	2.06072377904602	2.53547828107768	11.1928761868388	-1.36573856171311	5.91451180142897	-7.37416620721909	3.74526616592298	-0.686654129192512	-4.96844084699048	8.53587254236419	8.68608210396186	9.05925418453456	7.39007973943753	10.3763327427985	2.1306028711729	13.046044627213	9.36656075844745	-1.20345878698407	4.71291360414763	-0.141101236998296	4.37447036240407	-1.79536873339046	11.546595759776	7.29468680420189	3.86183306852946	2.350807701031	-6.19578453803599	6.75271500550872	7.52572285228989	-0.546454238761743	1.49500258318995	5.08373704480066	1.53456304866323	7.17604861639644	5.67517170203709	-3.37812453361003	3.80995009617624
213	213	-1.86924003453104	5.72806334837286	-1.91866100290457	-2.90323680324123	0.152288421644234	5.55333376223542	6.20707256453541	4.42990871516363	6.15053688744011	6.22315040521408	-1.49204654590102	2.08905694055515	2.56429783157554	11.2362247118402	-1.38541004263801	5.99349472631424	-7.32270842798268	3.76357963953458	-0.659634879626549	-4.99070702889518	8.52661453920762	8.78896116993743	9.18438142518369	7.45121709851217	10.4560761760952	2.19413685611539	13.1127305856705	9.38524261793026	-1.21224016793256	4.74856220546184	-0.0217616620223939	4.44102536297117	-1.83831351875645	11.5847853671793	7.37655805381103	3.87835106640689	2.39302858730574	-6.21407975348282	6.79337667741237	7.62893693148324	-0.534877849770922	1.53039652640349	5.13657843422581	1.55397859366716	7.16207216039283	5.69321910724049	-3.40493867652226	3.80854039807861
214	214	-1.90088727541458	5.75869779916034	-1.87287885969437	-2.89128558415461	0.18548860210524	5.64781345064864	6.28086057741957	4.419899732098	6.14102312455934	6.25677175616662	-1.46831360530286	2.11220594054156	2.59280086045434	11.2906024210296	-1.40460062192174	6.07124402309483	-7.27020785443571	3.78096994320351	-0.632348085818712	-5.00761738506577	8.53777642564249	8.88939942753594	9.31224765145106	7.51759466935334	10.5242940565566	2.25816697043434	13.177505055542	9.40318065699587	-1.22218879165259	4.78351414012769	0.0969261886697645	4.50759901847406	-1.88154626146135	11.6214837255913	7.45848918658784	3.89697890966788	2.43550080091556	-6.23314119593224	6.83339524708293	7.73260769946332	-0.523194225154892	1.56448439566332	5.18588327300823	1.5755683481573	7.14737886533378	5.71080481296633	-3.43464713589082	3.80788729637167
215	215	-1.93274290245106	5.78796870346167	-1.8273122034329	-2.88086586020294	0.21910037610873	5.74258234232622	6.35362418901979	4.40915435192153	6.13113893621557	6.28982967457086	-1.4441148806207	2.13122363757282	2.62098988392731	11.3528450757669	-1.42343334672363	6.1468480527723	-7.21697543866227	3.79756191144357	-0.604768861868893	-5.01627272092907	8.5828821550158	8.98812540293049	9.44278906288705	7.58701704007359	10.5842500021856	2.32269978712472	13.2402924419869	9.42022121903508	-1.23543622689647	4.81748346024987	0.214858799083915	4.57418384325091	-1.9246058932924	11.6564213807431	7.5404005934504	3.91767668086267	2.47832966846432	-6.25295614889275	6.87273543761631	7.83704912505052	-0.511404398699025	1.59764293825315	5.23275239675164	1.60225402527914	7.13206309806027	5.72793212689472	-3.46852511733675	3.80843167197979
216	216	-1.96487666299073	5.81568579296665	-1.78185675622456	-2.87189577952432	0.253255945781193	5.8374969600643	6.42541917691323	4.39734376956665	6.12086143045416	6.32237027469947	-1.41948639730303	2.14716289021652	2.6489185578446	11.4197884374125	-1.44203126420302	6.2193951763482	-7.16299507976832	3.81348037876853	-0.57688435689533	-5.0140237809856	8.66250695714197	9.0858676222942	9.57353106374702	7.65728879878546	10.6392456065824	2.3877418151056	13.3010126973614	9.43625859980405	-1.25411404241651	4.85046160473533	0.331932653225807	4.64077183135627	-1.96703134603682	11.6893288783656	7.62219234033678	3.94037560007517	2.52162051655586	-6.27351385300914	6.91136197210846	7.94247501780402	-0.499509404188685	1.63031004259934	5.27839761427892	1.63695733817821	7.1161747720186	5.74460435670575	-3.50784782648108	3.81061440582733
217	217	-1.99736348010301	5.84208648763876	-1.73640824017377	-2.86426844992717	0.28808628601789	5.93241382665899	6.49629100477115	4.38413917996576	6.11014302112405	6.35443967082512	-1.39446418079834	2.16107655704024	2.67664698097207	11.4882682673265	-1.46051742151925	6.28804500295183	-7.10812300799446	3.82885017969218	-0.548839544884436	-5.00159059258173	8.76651787951194	9.1833546118002	9.70148858647886	7.7262145336015	10.6925824633473	2.45329956329606	13.3595032150485	9.45142489251957	-1.28005911846158	4.88269620592847	0.448044235101177	4.70735410936158	-2.00836155148183	11.7199661083839	7.70372040368527	3.96500688738931	2.56547563330726	-6.2948132544335	6.9492395736553	8.04788489314043	-0.487510275818775	1.66292359712825	5.32403073441295	1.6826	7.09974611393959	5.7608248100795	-3.55380924643421	3.81481350759117
218	218	-2.03027827685729	5.86754053760859	-1.69087457159878	-2.8578769792199	0.323508320092209	6.02718946490647	6.56624177943574	4.36921177805127	6.09893548155554	6.3860839772205	-1.36908425655512	2.17401749661154	2.70423525207557	11.5551203268689	-1.47901486583167	6.35276659014841	-7.05221516151891	3.84379614872829	-0.520890431331194	-4.98210952051876	8.88446013462675	9.28131489762159	9.82367656353049	7.79159883263428	10.7475621660807	2.51937954061516	13.4155285522988	9.4659257668316	-1.31183654085553	4.91444450703003	0.563090028715764	4.77392172159526	-2.04813544141468	11.7484820872691	7.78483498458798	3.99150176288902	2.60975128338689	-6.31685630227944	6.98633296535274	8.15147046502277	-0.47540805203765	1.69592149026622	5.37086356597659	1.74072001586569	7.08280930524652	5.77659165743027	-3.60596999678654	3.82084353003233
219	219	-2.06369574915618	5.89241773226219	-1.64525710647233	-2.85261473544124	0.358982271482417	6.12168039760284	6.63526221676005	4.3522327587556	6.08719058507894	6.41734930815828	-1.34338265002187	2.18703856749802	2.73174346992097	11.6174231857574	-1.4976466442996	6.41404242466924	-6.99512747851988	3.85844312039065	-0.493295333736239	-4.95876965187907	9.00587893498741	9.38045373794375	9.93745110572815	7.85141811795954	10.8074252777657	2.58598825753766	13.4688507677025	9.47996691421641	-1.34597143859028	4.94596375124075	0.67696651807531	4.84046571238575	-2.08592211009086	11.7753017288931	7.86538628413706	4.01979144665821	2.65388039428026	-6.33964494655135	7.02260687029673	8.25140884481004	-0.463203773814672	1.72974161043961	5.42010786011163	1.80732055879908	7.06539652736266	5.79184098773057	-3.66237799750286	3.82822187281889
220	220	-2.09753485811916	5.91708786098559	-1.59960041471807	-2.84842775144354	0.393909680528364	6.21574314754426	6.7033430325479	4.33292362368082	6.07486010502454	6.44828177791113	-1.31739538664706	2.20119262826725	2.75923173327412	11.6745672638404	-1.51653580408238	6.47236316377112	-6.93671589717556	3.87291592919304	-0.466312569600206	-4.93476007374506	9.12068984303744	9.48087514868192	10.0440351913582	7.90559635347584	10.8732587999052	2.65313318046432	13.51923191985	9.49375402615027	-1.37895798847691	4.97751118176134	0.789586379274178	4.90697567144061	-2.12173242577235	11.8008558026873	7.94522450342463	4.04980715878082	2.69725408359482	-6.36318113725364	7.05802601158318	8.34587714386121	-0.450898482152242	1.76482184607478	5.47257523075744	1.87702109379962	7.04753996171131	5.80646768717964	-3.72102412338279	3.83646326199617
221	221	-2.13128758064169	5.94192071316486	-1.55394930037655	-2.84537835570926	0.427692087569904	6.30923423752686	6.77047494260311	4.31129718917502	6.06191286868405	6.47892682961843	-1.2911584918792	2.21752615440599	2.78676014090089	11.7272230747317	-1.53579900748017	6.52821946471086	-6.87679964951467	3.88733940964924	-0.440200456423728	-4.91326987319911	9.22525981327989	9.58204272701416	10.1471001815025	7.95529062729437	10.9434726693886	2.72082435655723	13.5664340673318	9.50749279410944	-1.40729036732653	5.00934404179255	0.900937099920679	4.97342955046664	-2.15591251817874	11.8255750780832	8.0241999109299	4.08149380135718	2.739263468938	-6.38746682439072	7.09255511230803	8.43351738815757	-0.438493218052763	1.80160008559808	5.52772079348036	1.94444108586677	7.02927178971575	5.82036590168714	-3.77989924922589	3.84508242360948
222	222	-2.16437336776626	5.96728607818603	-1.50834856748832	-2.843544426975	0.459747761383029	6.40201019034678	6.83664866272952	4.28747088427625	6.04847332208045	6.50931839912178	-1.26470799116677	2.23649410565958	2.81438879156714	11.7760747044541	-1.55543430182851	6.58210198474525	-6.81504801166378	3.90180760761248	-0.415217311707446	-4.89746636685867	9.32143290328848	9.68338895704885	10.2503562099976	8.00167755536444	11.0163095353583	2.78907226416602	13.6102192687381	9.52138890957018	-1.42747184745733	5.0417195745351	1.01102775881969	5.03979971628755	-2.18881686741469	11.8498903245124	8.10216803916041	4.11491829253431	2.77929966791726	-6.412503957967	7.1261588955672	8.5157228726085	-0.425989022518636	1.84050210483707	5.58471248559324	2.0042	7.01062020861961	5.83342977716271	-3.83699424983177	3.85364340392523
223	223	-2.19621167053536	5.99355374543516	-1.4628430200939	-2.84300384397732	0.490071969704876	6.49395056152085	6.90185490873095	4.26156227401398	6.03474918996226	6.5394807491532	-1.23807990995826	2.25748894677664	2.84217778403872	11.8218062390303	-1.57533496296602	6.63450138113109	-6.75109197132487	3.9162609584446	-0.391581438821684	-4.88869841958705	9.41122702402776	9.78434632289439	10.3575134106803	8.04593375363538	11.090012046957	2.85788738164035	13.6504404705286	9.53564806400876	-1.437621386095	5.07489502318973	1.11986743684988	5.10605850044312	-2.22079995358484	11.8742323114063	8.17899337205728	4.15021164054247	2.81689710549935	-6.43829448798687	7.15880210990749	8.59489523243438	-0.413386936552262	1.88161576113772	5.64271824440891	2.05226053782766	6.99157717328004	5.84555345951602	-3.8903	3.86213302715019
224	224	-2.22622220149445	6.02105685390798	-1.41747666618584	-2.84383444929486	0.519369666659805	6.58513267354929	6.96608439641123	4.23368892341769	6.02094898515782	6.56943784161942	-1.21131027370216	2.27979231058802	2.87018721708149	11.8651017644831	-1.59539066393949	6.68590831112519	-6.68456251618685	3.93059208692225	-0.369178025548031	-4.88515403513013	9.49666008646226	9.88434730865917	10.4722020839615	8.0892358380565	11.1628251933419	2.92728018732986	13.687460587971	9.55045490522273	-1.43932015147727	5.10912719780081	1.2274652148899	5.17217826338416	-2.25221625679386	11.8990318081964	8.25454126423926	4.18750542221235	2.8525020428712	-6.4648403644546	7.19046596964695	8.67343762579583	-0.400688001156044	1.92465432418427	5.70090600724023	2.08995834749374	6.97211529263228	5.8566319966736	-3.93828768308271	3.87075308220404
225	225	-2.25410930077449	6.04974355938799	-1.37221830450313	-2.84605209955718	0.548389429199388	6.67573454339397	7.02931224211438	4.20396839751685	6.00728122049546	6.59921363842717	-1.18443575423653	2.30268582992459	2.89847718946132	11.9066453668351	-1.61549107779568	6.73681343198434	-6.61509063393863	3.94469360249707	-0.347726959318084	-4.88470496239225	9.57969544782201	9.98282439845158	10.5952200517583	8.13276042457711	11.2335880634079	2.9972611595842	13.7218202835494	9.56577303389501	-1.43459644001558	5.14452854456821	1.33383017381843	5.23813504752441	-2.28342025714639	11.9246442268641	8.32867707032513	4.22693121437465	2.88691815808185	-6.49214332153119	7.22117647038345	8.75375321085347	-0.387893257267328	1.96931159281731	5.75854774455933	2.11997231377112	6.95220699411647	5.86663435126557	-3.98134971664221	3.87970705495702
226	226	-2.28040461601882	6.07933185028479	-1.32690083407812	-2.84948359693194	0.577879834275198	6.76593498693432	7.0913599376179	4.17251826134093	5.99395440880352	6.62883210148318	-1.15749831304318	2.32545113761721	2.92710779994406	11.9471211321091	-1.63552587758137	6.78762663421758	-6.54230796471858	3.95845811462069	-0.326946936541478	-4.88522295027775	9.66130496668808	10.07921007638	10.7238351945878	8.17768412914653	11.3025169740056	3.06784086808064	13.7540604021043	9.58143389472801	-1.42547854812137	5.18085872521785	1.43897139451412	5.30391214720635	-2.31476643474709	11.9509446334373	8.40126614493364	4.26862059386005	2.9209499674612	-6.52020425282159	7.25096714871381	8.83824360361102	-0.375003615951084	2.01528136587746	5.81558988644412	2.1449813214327	6.93182470517281	5.87565717009383	-4.02035882679331	3.88919843127939
227	227	-2.3057892683755	6.10953661982746	-1.28134287123291	-2.85391982884925	0.608589458838809	6.85591282004987	7.15196161113582	4.13945607991941	5.98112488291737	6.6583171926942	-1.13054249893217	2.34736986649675	2.95613914729557	11.9871470822084	-1.65538473634335	6.83829926544221	-6.46621533466672	3.97177823274476	-0.306556653627837	-4.88457974811508	9.74159635802537	10.1729368265529	10.8550939446275	8.22518356771409	11.3700228773128	3.13903066068168	13.7847217884763	9.59726715525387	-1.41399477220607	5.21782451745177	1.54289795785564	5.36949370424513	-2.34660892191786	11.9776195003687	8.47217506407628	4.31270513749926	2.95540198733912	-6.54902384734597	7.27987154123485	8.92828935639228	-0.362019586434351	2.06225744220532	5.87224780074267	2.16766425525136	6.91094085324143	5.88380977385543	-4.05618773965086	3.89941098603548
228	228	-2.33094437899257	6.14007276124511	-1.23536303228954	-2.85915168273922	0.641140220334834	6.94584685862006	7.21085038205663	4.10489941828174	5.96864260475214	6.68769287396695	-1.10361287834659	2.36772364939405	2.98563133028171	12.0269257545621	-1.67495732712839	6.88862105635557	-6.38779832487258	3.98454656632091	-0.286274806986794	-4.88101767660357	9.82064840507794	10.2634371330785	10.9860427571463	8.27615399146407	11.4365167255072	3.2108422789609	13.814345287506	9.61310248300477	-1.40217340868111	5.25513269897201	1.64561894472164	5.43486386045591	-2.37913650751275	12.0043548533969	8.5413215661743	4.35930327504736	2.99107873404551	-6.57860279412453	7.3079231845434	9.02248503672451	-0.348941600463732	2.10993362064147	5.92873755304917	2.1907	6.88952786576251	5.89120148324744	-4.08970918132969	3.91036680188937
229	229	-2.3565510690181	6.17065516776687	-1.18877993357011	-2.86497004603196	0.67529340335978	7.03591591852439	7.26775936976883	4.06896584145742	5.95624607638802	6.71698310720816	-1.07675401772954	2.38605453234368	3.01564444766834	12.0664985603409	-1.69413332298327	6.93838155603571	-6.30820493014764	3.99665572480077	-0.265820093027979	-4.87421507866651	9.89853989108986	10.3501553848244	11.1143659693947	8.33001684134877	11.5024094707665	3.28328746754322	13.8434717440338	9.62876954551286	-1.39191479940875	5.29249004748061	1.7471434359908	5.50000620050326	-2.41210861465841	12.0308367182609	8.60869206285504	4.40820476967024	3.02877766683465	-6.60894178217743	7.33515561523628	9.11895443115959	-0.335770089785832	2.15800393700644	5.9852752089578	2.2162778985751	6.86756850718069	5.89794161896694	-4.12179587794464	3.922008712016
230	230	-2.38329034182037	6.20099873262181	-1.14141219139667	-2.8712340191703	0.710452222532506	7.12629881564235	7.32242169366091	4.0317729144759	5.94367364029652	6.74621185432456	-1.05001048352413	2.40309859289602	3.04623859822133	12.1059065566529	-1.71280239695477	6.98737031356072	-6.22858314530338	4.007998317636	-0.244911208161021	-4.86419809574088	9.97523013049693	10.4329847504753	11.2400508782243	8.38571263134543	11.5680705854408	3.35637797105361	13.8726420029004	9.6440980103103	-1.383575310395	5.3296033406796	1.84748051254177	5.56489883560418	-2.44521587235948	12.0567511206992	8.6742777846965	4.45885541663554	3.06879504930158	-6.64004150052487	7.36160236991032	9.21582132624943	-0.322505486147254	2.20625493704757	6.04207985605847	2.24462912636753	6.84518240555467	5.90413950171099	-4.15330942159256	3.93427900519258
231	231	-2.41158562848714	6.23085118734065	-1.09312926108193	-2.87809373369527	0.746018718342286	7.2171743658534	7.37457047312139	3.99344420889179	5.93066363894916	6.77538642177217	-1.02342684217345	2.41993392412854	3.07747388070652	12.1451908006065	-1.73086821244988	7.03537687800866	-6.15008096515129	4.01847225956113	-0.223279696771012	-4.85099286926369	10.0484113800049	10.512393397319	11.363604326191	8.44218160845161	11.6336801938981	3.43012553411701	13.902290774324	9.65893421584187	-1.37648769034128	5.36617935627103	1.94663925525321	5.62951677030387	-2.47814890962061	12.0817872673152	8.73806996227668	4.51068480188693	3.11060193037243	-6.67190263818702	7.38729698516235	9.31122489012394	-0.309148221294603	2.25470567889111	6.09941124229529	2.27549531689177	6.82258612228829	5.90990445217667	-4.18481615717877	3.94711997019631
232	232	-2.44105683416634	6.26017825836821	-1.04422298708134	-2.88577692244719	0.781394934885673	7.30872138503704	7.42393882753875	3.95412945892501	5.91695441481746	6.80443485255147	-0.997047660120617	2.43763864723807	3.10941039388979	12.1843923493097	-1.74836859623218	7.0821907984576	-6.07383633412143	4.02805803932032	-0.200928351087928	-4.83462554067191	10.113747549049	10.5888871282115	11.4855331558504	8.49836401966487	11.6993644221925	3.50454179774548	13.9322716542557	9.67323516931381	-1.369966348304	5.40192487195693	2.0446287450038	5.69383497348992	-2.51059835544644	12.1057934106978	8.80005982617357	4.56312251136803	3.15359240316123	-6.70452588418406	7.4122729975892	9.40415518442705	-0.295698726974483	2.30341117139004	6.15755823742106	2.30861810366228	6.7999982706329	5.91533523706278	-4.21656363135951	3.96047911740642
233	233	-2.47116761366001	6.28903448573228	-0.995194464487507	-2.89451131898946	0.816113141856287	7.40111868907273	7.4702685126844	3.91398552026235	5.90228431037293	6.83326163573765	-0.970917503808721	2.45729088342143	3.14210823653698	12.2235522598709	-1.76541608645312	7.12760162398561	-6.00007808543878	4.03680138404422	-0.178118383312779	-4.81512225140253	10.1668310056926	10.6629717460093	11.6063352189318	8.5532001119828	11.7652493923405	3.57963384885882	13.9622403660737	9.68700296563209	-1.36332569333962	5.43658301625373	2.14145806267219	5.75782841309387	-2.5422548388416	12.1288475923358	8.86023831644887	4.61559813102252	3.19716056078203	-6.73791192759827	7.43656394378768	9.49488134130381	-0.282157434933496	2.35242642339742	6.21681034458423	2.34373912019353	6.77763746383987	5.92040367823285	-4.24878353786306	3.9743449659972
234	234	-2.50138162177019	6.31747466957888	-0.946546286489535	-2.90452465688542	0.850180015913517	7.49454509383999	7.51356423194227	3.87316924874037	5.88643559827499	6.86177125656	-0.945080939680869	2.47996875387544	3.17562750741396	12.2627115893982	-1.78212402816025	7.17139897373653	-5.92741431410142	4.04474979855691	-0.155121286159433	-4.79254548897592	10.2032541179991	10.7351530535686	11.7263983403316	8.60563013240296	11.8314612263581	3.65540253468458	13.991852467185	9.70023983175602	-1.35588115777457	5.47022262387865	2.23713628913705	5.82147180499157	-2.57280898881074	12.1510457864569	8.91858888565924	4.66754124679404	3.24070049634888	-6.77206156999621	7.46020336035463	9.58377799514288	-0.268524770187857	2.40180644376626	6.27745706693324	2.3806	6.75572231516055	5.9249976310667	-4.28170757041772	3.98872540609574
235	235	-2.53116254354721	6.34555361005401	-0.89878104627654	-2.91604466969846	0.88371023232334	7.58917941521825	7.55413526945587	3.83183750019561	5.86947832398559	6.88986820024784	-0.919582534180164	2.50675037979692	3.21002830528659	12.3019112112766	-1.79860576640115	7.21347853417676	-5.85428564772098	4.05195078768246	-0.132208552341769	-4.76736859516717	10.2186092540318	10.8059368537456	11.8460366535747	8.65477141741766	11.8980594471377	3.73184825120273	14.0207635149967	9.71294799464492	-1.34719066193337	5.5030842676982	2.33167250527703	5.88473927625797	-2.60196631025697	12.1724839672885	8.97508702189537	4.71838372259619	3.28368469691577	-6.80697595784531	7.48322478388686	9.67121978033288	-0.25480098240112	2.45160624134957	6.33977221113381	2.41886990042682	6.73447143784631	5.92900345565649	-4.31556742275178	4.00362844255843
236	236	-2.56011720666767	6.37332610730366	-0.852401337037639	-2.92925803477183	0.916818466351733	7.68520046908704	7.59230792881157	3.79014713046462	5.85159836886166	6.91745695203048	-0.894466853749706	2.53860055785017	3.24537072892072	12.3411484748992	-1.81497464622337	7.25405551807675	-5.77913271390904	4.05845185624496	-0.109651674573652	-4.74032454132243	10.2088577524371	10.8758289493967	11.9655629364773	8.70069914148606	11.9644743197275	3.80897139439326	14.0486290669157	9.72512968125811	-1.33736627208087	5.53541006480875	2.4250757919708	5.94760487003514	-2.62972616410057	12.1932581090584	9.02970782722537	4.76792663253883	3.32605972351933	-6.8426563034956	7.50566175098122	9.75757708791495	-0.240986133643146	2.50188082500038	6.40346492894571	2.45792807414178	6.71409220755581	5.93230751209435	-4.35059478859353	4.01906208024162
237	237	-2.58832632255538	6.40084696147383	-0.807906562769735	-2.94408696915259	0.949618994106078	7.78278707132579	7.62840851359573	3.74825499538394	5.83298193144006	6.94444199713721	-0.869778446012376	2.57497748725976	3.28171487708223	12.3803212729265	-1.83134401267449	7.29340506503918	-5.70039614027722	4.06430050906846	-0.0877221455689639	-4.71215038807612	10.1773421038425	10.9453351433781	12.0852812948467	8.74381083539039	12.029789809519	3.88677236023614	14.0751057715459	9.7367871185549	-1.32659711100748	5.56744213230664	2.51735523009703	6.01004262946514	-2.65635720713667	12.2134641859942	9.08242640371737	4.81674493650051	3.36794943393127	-6.87910381929709	7.52754779823451	9.8431456593739	-0.227080276801698	2.55268973735829	6.46753617774919	2.49708129764332	6.69456287667066	5.93479616047245	-4.38702136167126	4.03503297130513
238	238	-2.61596853509165	6.42816583230625	-0.76541639977793	-2.96034885663438	0.982170347377236	7.88208661894016	7.66276332739474	3.70631795079013	5.81381521025765	6.97072782079736	-0.8455388285332	2.61426926667897	3.31912083749081	12.4193136691338	-1.84782721080206	7.33180231466675	-5.61651655443712	4.06954425097706	-0.0666757426393206	-4.68358319606271	10.1342196452335	11.0149612385462	12.2046362921219	8.78450427283401	12.0930862829797	3.96525154471132	14.1000026681115	9.74790907624761	-1.31507230150363	5.59942258728824	2.60851990053437	6.07202629690911	-2.6821380482976	12.2331909943541	9.13321785343947	4.86551098899667	3.40947799412638	-6.91631971759981	7.54891646224358	9.92815747034352	-0.213083464764543	2.60412066431714	6.53094204805848	2.53563634742991	6.67564777875821	5.93635637044122	-4.42505431939037	4.05153759247832
239	239	-2.64322248815781	6.45531005068802	-0.724316329288057	-2.97786081818284	1.01441853845761	7.98303096772229	7.69569867379494	3.66449285251972	5.79428440385127	6.99621890824022	-0.821701688208529	2.65484118502857	3.35761855860045	12.4580097272963	-1.86453758565366	7.36952240656216	-5.5259416780073	4.07423058679483	-0.0465725018984711	-4.65534248318023	10.0899031967595	11.0852130377571	12.3214965562714	8.82317722752027	12.153444106577	4.0444085919675	14.1234363951981	9.75842586854671	-1.30298096635973	5.63159354684991	2.69857888416149	6.13352593969875	-2.70734729651568	12.2524851188708	9.18205840327632	4.91489714454276	3.45076957007947	-6.95430521075379	7.56980127960523	10.0128424468107	-0.198995750419447	2.65627207510871	6.59263863038781	2.5729	6.65710305518078	5.93692453675262	-4.46458076758737	4.06856778917409
240	240	-2.67026682255703	6.48230088616004	-0.683907935909749	-2.9964399747636	1.04629603742928	8.08546152321438	7.72754085638272	3.62293632591903	5.77454742161336	7.0208211248557	-0.798208285861307	2.69505853122936	3.39714218107059	12.4962935111894	-1.88158848227685	7.40684048032809	-5.42794133586496	4.07840702134584	-0.0273396888068843	-4.62744221784304	10.0548055785697	11.1565963438672	12.4335620415734	8.86022747315252	12.2099878266451	4.12424016748402	14.1455606123102	9.76825194144913	-1.29049185385026	5.664197128088	2.78754126185705	6.1945091665974	-2.73226356072324	12.2713777646571	9.22894367813376	4.96557575765422	3.49194828215186	-6.99306151110904	7.59023578691631	10.0974305147624	-0.184817186654173	2.70924246093826	6.65158536898129	2.6083482815845	6.63868484730069	5.93652214014965	-4.50526334195165	4.0861153834018
241	241	-2.69723689273604	6.50915960814736	-0.64349280425264	-3.0159124198467	1.07773531437435	8.18921938078645	7.75861617874444	3.5817123061281	5.75464032884994	7.04453313634805	-0.774999882314487	2.7332865942021	3.43760685123306	12.5340490845883	-1.89909324571919	7.44403167556726	-5.32336285351743	4.08212105945417	-0.00890204544491685	-4.5989659577448	10.0389206699975	11.2296119121853	12.538532702306	8.89605278343413	12.2628809677711	4.20474219916872	14.1665289789524	9.77730174064845	-1.27758174386001	5.69747544809888	2.87541611449972	6.25494354127141	-2.7571654498526	12.2899001145637	9.27388566827331	5.0182191828465	3.53313663953919	-7.03258983101558	7.61025352077364	10.1820278301577	-0.170547826356489	2.76313031301108	6.70745840277164	2.64213421734421	6.62014929648026	5.93517906968325	-4.54676003986936	4.10417219717082
242	242	-2.72411592144005	6.53590748607501	-0.602372518926365	-3.03618754964209	1.10866953658077	8.29414563580853	7.78925094446647	3.54065057450122	5.73456639377854	7.06750350811362	-0.752017738391019	2.76789066286759	3.47892771541969	12.5711605112684	-1.91714609586514	7.48137113188234	-5.21323215741791	4.08541218800931	0.0088156861070748	-4.5689336638605	10.0434769667757	11.3044278196708	12.634747013649	8.93105093206846	12.3133388831103	4.28591061492946	14.1864951546294	9.78548971183827	-1.26412200654122	5.73166619030543	2.96221252296816	6.31479662178165	-2.78233157283609	12.3080833514408	9.31689687673948	5.07349977463504	3.57445514768113	-7.07289138283415	7.62988815421609	10.2657514386569	-0.15618772241416	2.81803412253245	6.76153572147377	2.67458008217236	6.60125254408179	5.93292521440436	-4.58872885872668	4.12272996597519
243	243	-2.75085372780993	6.56256578936804	-0.559848664540558	-3.05721996518537	1.13905342962098	8.40008138365067	7.8197563313159	3.49954450555976	5.71432888416014	7.08989443528895	-0.729203114913849	2.79724849415408	3.52101991996232	12.6075126210545	-1.93570138428881	7.5191306912827	-5.09857517401965	4.08827907336465	0.025888763768734	-4.53636529716511	10.0613954161813	11.3806785692271	12.7241100285111	8.96561962233975	12.3626236758693	4.36774134267406	14.2056127988458	9.79273030071216	-1.24998292461168	5.76681075121384	3.04793956814102	6.37403167095153	-2.80804050182445	12.3259586581391	9.35798980657678	5.13208988753531	3.61602418671356	-7.11396738239114	7.64918075346973	10.3472441915346	-0.141737455342948	2.87405238070762	6.81531249192254	2.70600815096221	6.5817507314676	5.92979046336393	-4.63082779590979	4.14177980172126
244	244	-2.77740013098653	6.58915573681583	-0.515222825704852	-3.07896471593351	1.16886688147736	8.50686771968288	7.85012604974862	3.45818747382504	5.69393106775574	7.11186811301056	-0.706497272705925	2.82065400450398	3.56379861119277	12.6430412747157	-1.95465134711541	7.55733988588803	-4.98041782977585	4.09070742377903	0.0423924454597041	-4.50028081863363	10.0852696743198	11.4579506043132	12.8097645881456	9.0001164624372	12.4119974492551	4.45023031031037	14.2240322923154	9.79893798283518	-1.23503478078916	5.80268076682253	3.13260631910399	6.43259999684566	-2.83446065822072	12.3435557964208	9.39717696082972	5.19463412843681	3.65796413677239	-7.15581905393684	7.66818340991799	10.4251459560022	-0.127200812421183	2.93126648886508	6.8702838809528	2.736740698607	6.5614	5.9258047056129	-4.67271492927295	4.16131254289209
245	245	-2.80370495038639	6.61564830142313	-0.467812439839353	-3.10137685134349	1.19809120356775	8.61434573927522	7.88005237939458	3.41637285381844	5.67337620237274	7.13358673641498	-0.683841472590198	2.83892729517853	3.60717893544287	12.6777644914603	-1.97388793956436	7.5956245957582	-4.85977362283511	4.09268294221635	0.0583978420989271	-4.45970027412263	10.1076933972965	11.5358303683885	12.8948547589098	9.03479201325138	12.4627223064744	4.53337360014913	14.2418499702677	9.80405687526936	-1.21914916122776	5.83902827745641	3.21621960874872	6.49045084421296	-2.86140769010134	12.3608443185478	9.43446218825179	5.26116839536009	3.70039537799349	-7.19844762297688	7.68694911434257	10.4980965992712	-0.11258278581005	2.98944720969683	6.92794505539939	2.7671	6.54003330585908	5.92099583229535	-4.71413969590591	4.18131902680589
246	246	-2.82974190710128	6.64186998814359	-0.417435841671489	-3.12441562721439	1.22670770730996	8.72235653779769	7.90921568406309	3.37389402006128	5.65265800067025	7.15521250063875	-0.661176975389619	2.85303299198631	3.65107603904446	12.7117077281021	-1.99330311685509	7.63357247646642	-4.73716886077473	4.09419133164054	0.0739430646408131	-4.41415508436332	10.1214554744637	11.6139043049121	12.9825246071609	9.06987916301458	12.5160564490829	4.61716937793587	14.2591178568576	9.80811632111749	-1.20233878540681	5.87560532344038	3.29878140449378	6.54753345780232	-2.888626769297	12.3777125626422	9.46974390250841	5.33113582172868	3.74333028442653	-7.24185431501687	7.70553085752519	10.5652565270216	-0.0978883698318936	3.04809454917372	6.98979118209717	2.79742006600161	6.51779086449604	5.91538190564896	-4.75511836659799	4.20179009078088
247	247	-2.85557392740381	6.66762149632574	-0.364502207638758	-3.14809891184137	1.25469711392012	8.83074121062034	7.93729632756347	3.33054434707493	5.6317428434892	7.17690760081839	-0.638445041927134	2.86393572073591	3.69540506832937	12.7448964414551	-2.01278883420703	7.67077118358591	-4.61249462608183	4.09521829501551	0.0890504605354943	-4.3648958270572	10.1236206571565	11.6917588573433	13.0756819225018	9.10561079995912	12.572599671853	4.70161730459087	14.2758866684325	9.81116088698362	-1.18488197979211	5.91216394509937	3.38029303419208	6.60379783172839	-2.91586306763843	12.3940431265198	9.50285012914895	5.40395498289885	3.78630773835034	-7.28604035556244	7.72398163024756	10.6279228523689	-0.0831225588090626	3.10669944701406	7.05695534387605	2.82808185134091	6.49488970617983	5.90897797042327	-4.79571566696793	4.22271574999349
248	248	-2.88128474429685	6.69270352531812	-0.309454709808097	-3.17248757816384	1.28203273118732	8.9393408531132	7.96397467370504	3.28611720938072	5.61059225061259	7.19883423209043	-0.615586933025691	2.87260010723593	3.74008116962943	12.7773560883332	-2.03223704683963	7.70680837268986	-4.48559931113745	4.09574953530516	0.103742279479257	-4.31353395633675	10.1154136802176	11.7689804691414	13.1741061520218	9.14221981231727	12.6315580847783	4.78671707371052	14.29220712134	9.81323513947179	-1.16708643432308	5.94845618275827	3.46075582569655	6.65920554351957	-2.94286175695634	12.4097186079965	9.53360760958312	5.47904445422687	3.82873690615326	-7.3310069701192	7.7423544232914	10.6879408591172	-0.0682903470639037	3.16475284293616	7.12884950007047	2.85947804671416	6.47154686117942	5.90179907056242	-4.83599632263446	4.24408033942419
249	249	-2.90695809078326	6.71691677446925	-0.252736520246446	-3.1976434897713	1.30868280800209	9.04799656064631	7.98893108629712	3.24040598150002	5.5891677418234	7.22115458959141	-0.59254390950824	2.87999077729494	3.78501948927647	12.8091121255501	-2.0515397099723	7.7412716993515	-4.35633130832263	4.09577075547341	0.118040771168398	-4.26168092633444	10.0982313305576	11.8451555837655	13.2753611013008	9.17993908832135	12.691960368256	4.87246837889126	14.3081299319277	9.81438364518604	-1.14925983893912	5.98423407674199	3.54017110686013	6.71372728110981	-2.96936800908145	12.4246216048881	9.56184308522063	5.55582281106902	3.87002695084911	-7.37675538419278	7.76070222743841	10.7471558314129	-0.053396728918764	3.22174567665832	7.20437475660276	2.89200134281759	6.44797935976377	5.89386025001055	-4.8760250592163	4.26586579525389
250	250	-2.93267769986375	6.74006194312767	-0.194790811020744	-3.22362851025322	1.33461549562319	9.15654942858969	8.01184592914902	3.19320403795415	5.56743083690465	7.24403086845785	-0.569257232197734	2.88707235672155	3.83013517360231	12.8401900099198	-2.07058877882449	7.77374881914402	-4.22453901001844	4.09526765848417	0.131968185299204	-4.21094819118277	10.0734703950865	11.9198706446748	13.3769636760771	9.21900151620365	12.7528352026833	4.95887091372949	14.323705816543	9.81465097073044	-1.13170988357964	6.01924966737544	3.61854020553571	6.76733397823752	-2.99512699584447	12.4386347150104	9.58738329747121	5.6337086287816	3.9095870354517	-7.42328682328879	7.77907803347031	10.8074130534022	-0.0384466986959907	3.27716888789886	7.28243213758005	2.92604443034746	6.42440423220185	5.88517655271183	-4.91586660233221	4.28805404516559
251	251	-2.95844698854151	6.76194092964265	-0.136060754197929	-3.25049222957151	1.35979894530941	9.2648411032686	8.03240066227633	3.14430597205705	5.54534388935514	7.26762526382629	-0.545668161917115	2.89466135410446	3.8753433689388	12.8706149381356	-2.08927620861561	7.80393065679117	-4.09005936798976	4.09422572168684	0.145546771567968	-4.16269629132957	10.0425432670161	11.9927131933356	13.4764390016052	9.25963998419646	12.8132112684574	5.04592433217866	14.3389676685624	9.81408125291264	-1.11469071748768	6.05330409290261	3.69586444957625	6.81999656799769	-3.01989176880144	12.4516782250004	9.61008736789548	5.71212273889368	3.94685941927272	-7.47060249382061	7.79753483216882	10.8705490562189	-0.0234452515864682	3.33051635278813	7.36192266710947	2.962	6.40103850876263	5.8757608776118	-4.95558103401882	4.31062701684233
252	252	-2.98395100259999	6.78250071145254	-0.0769164483988553	-3.27800926870228	1.38420337103152	9.37277989659218	8.05040938665326	3.09365385102232	5.52297013228946	7.29207812457646	-0.521730000397992	2.90294968907126	3.92055922161776	12.9004043156902	-2.10752902335334	7.83194360813539	-3.9525123879748	4.09262681488616	0.158788488582221	-4.11629461468641	10.0072204406214	12.0634036300455	13.5723067646174	9.30207884832697	12.8723064029074	5.13362349139027	14.353856563394	9.81266662318066	-1.09805631192428	6.08642520646374	3.77214516683464	6.8716826351263	-3.043634150865	12.4638770817302	9.63010330892734	5.79075896984444	3.98197325035465	-7.51870129203961	7.81612561431563	10.9373412564563	-0.00839748787409423	3.38163725331223	7.44187104524168	3.0000438684357	6.37806530964838	5.86558960156778	-4.99515204220609	4.3335669046004
253	253	-3.00879591171025	6.80197003116866	-0.0173609907651815	-3.30568328824916	1.40781198624343	9.48040359495047	8.06594381172733	3.04147615831513	5.50056872204285	7.31735112044696	-0.497471040312807	2.91196467338747	3.96569787797102	12.9295665961496	-2.12542452391537	7.85802883564857	-3.81132405535389	4.09044990731337	0.171650719007395	-4.07016364305629	9.96963004305372	12.131920386718	13.6650182381872	9.34615274776064	12.9301216754036	5.22195393241299	14.3682840933941	9.81029821083764	-1.08147950952212	6.11870625588195	3.84738368516383	6.92234861036797	-3.0665678770859	12.4754253718259	9.64773092928959	5.86984135068357	4.01570564724796	-7.56757762751888	7.83490337069248	11.0065101127166	0.00669128805096805	3.43107082828463	7.52245884957189	3.03948435617193	6.35548137048157	5.85460853542198	-5.03450075768324	4.35685766916294
254	254	-3.0325878855433	6.82061000442225	0.0427174900137789	-3.33300647696507	1.43061305524241	9.58776486052504	8.07910524451536	2.98803428479972	5.47842132527803	7.34331856355181	-0.472948395647549	2.92173361796762	4.01067448433042	12.95810973941	-2.14308025656847	7.8824275023959	-3.6659135179613	4.08767388609152	0.184072822885722	-4.02271802984975	9.93191571412808	12.1982715414518	13.7552466223294	9.39115367691234	12.9868608466093	5.31090012593469	14.3821618371747	9.80685554068495	-1.06463225996063	6.15024049519033	3.92158133241675	6.97194860478141	-3.08891920506901	12.4865172358869	9.66327138609483	5.94965482712663	4.04885903285441	-7.61722539434083	7.85392109208105	11.0765397522581	0.0218157483480484	3.47943559964364	7.60449923399072	3.07941290969032	6.33321972731102	5.8427625480803	-5.07354646973669	4.38048398957451
255	255	-3.0549330937702	6.83868174684453	0.103430905252846	-3.35947102360294	1.45259485355529	9.69491635549737	8.08999499203417	2.93358962134038	5.45680960865772	7.36985417171002	-0.448219240264711	2.93228383372622	4.05540418702778	12.9860417053675	-2.16061376803392	7.9053807714426	-3.51569992363131	4.08427763834367	0.195994148952843	-3.9723724284773	9.89622109365941	12.2624651723459	13.843665117059	9.43633345785738	13.0427276774867	5.40044654264326	14.3954013733475	9.80221813752399	-1.04718651291927	6.18112117842201	3.99473943644629	7.02043672942533	-3.1109143924192	12.4973468145125	9.67702583645566	6.03048434488918	4.08223583007577	-7.66763848658787	7.87323176926308	11.1459143023394	0.0369705651764766	3.52735008932758	7.68881174442177	3.11892097547247	6.31121336096865	5.82999650844863	-5.11220846765285	4.40443054696214
256	256	-3.07557799853993	6.8564463740667	0.16489116626684	-3.38457961657585	1.47374565649928	9.801910742049	8.09871436130058	2.87840355880134	5.43601523884464	7.39683166274059	-0.423340748026793	2.94364263157781	4.09980213239493	13.0133704539182	-2.178142605033	7.92712980585387	-3.36010242019823	4.08024005119286	0.207354045944398	-3.91754149234947	9.8645518996636	12.3245093574992	13.9308474353717	9.48094391267102	13.0979259289983	5.4905776532266	14.4079142805242	9.79626552615616	-1.02881421807748	6.2114415596101	4.06685932510541	7.06776790950688	-3.13277969674137	12.5081082483021	9.68929543748472	6.11261484968679	4.11663846181378	-7.71881079834241	7.89288839302028	11.2131541284857	0.0521504106955823	3.57543281927473	7.77621592678864	3.1571	6.28939525228639	5.81625528543287	-5.15040604071813	4.42868202245286
257	257	-3.09485975044654	6.87416500171999	0.227210184370582	-3.40826041802494	1.49405227576469	9.90880068236146	8.10536465933139	2.82273748804688	5.41631389735591	7.42412475446253	-0.398370092796293	2.95583732243692	4.14378346676371	13.0401039449582	-2.195784314287	7.9479157686949	-3.19870076560149	4.07554001176215	0.218091862596023	-3.85669607301479	9.83559507574091	12.3844121750104	14.0167744072062	9.52423686342857	13.1526537821382	5.5812779283726	14.4196128153857	9.78887723138284	-1.00918819498935	6.24129489278772	4.13794232624702	7.11391335556423	-3.1547413756404	12.5189956778551	9.7003813462946	6.19633128723502	4.15286935097021	-7.77073622368684	7.91294395413434	11.2777653054374	0.0673499570646954	3.62430231142341	7.86747282712966	3.19324890529253	6.26769838209617	5.80148420972768	-5.18805848129624	4.45322484882473
258	258	-3.11327093590975	6.89209874543563	0.290501577784942	-3.43100451710569	1.51349655940172	10.0156388386163	8.11004719314342	2.76685279994126	5.39773017295882	7.45160716469486	-0.373364448435705	2.96887599737793	4.18726333646595	13.0662501383836	-2.2136564425172	7.96797982303089	-3.03281055416501	4.07015640717458	0.228146949154739	-3.79003493246381	9.8046352596346	12.4421817029786	14.1012081416589	9.56546413220531	13.2070621443626	5.67253021624438	14.4304866021082	9.77993277800542	-0.988099577874688	6.27077443198799	4.20798976772404	7.15885931320032	-3.17702568672115	12.5302031618825	9.71053543746605	6.28191860324944	4.19149970646824	-7.82340865670357	7.933451443387	11.3403324304154	0.0825638764431456	3.67457708771193	7.96208601425302	3.22749651552177	6.24605573122991	5.78572044320315	-5.22511896621138	4.47805658947152
259	259	-3.13130414208609	6.91050872049298	0.354940849288609	-3.45334167043406	1.53205930423856	10.1224778729949	8.11286326975348	2.71101088534874	5.37995140061184	7.47915261125657	-0.348380988807523	2.9825364428559	4.23015688783348	13.091815515062	-2.23187653644488	7.98756292808625	-2.86480794403907	4.0640681245532	0.237495364359797	-3.71976802795513	9.76680245776446	12.4978260195025	14.1839104017795	9.60388894560204	13.2612781196348	5.76430784331247	14.4406730710501	9.76931169096447	-0.965576668047937	6.29997343124401	4.2770029773894	7.20259259161297	-3.19985888758737	12.5418491877691	9.7196948586671	6.36948159830125	4.23213569398198	-7.87682199147501	7.95446385155995	11.4014949486929	0.0977868409902626	3.7268756700786	8.05834861898454	3.26017913039742	6.22440694513098	5.76920313251044	-5.26165840416709	4.50317916539838
260	260	-3.14945195613209	6.92957353493285	0.420781396718407	-3.47580163462598	1.54972130710341	10.229370447679	8.11388319821586	2.65547313513357	5.36264122639986	7.50663481196669	-0.323476887774245	2.9964445311692	4.27237926719813	13.1167820224589	-2.25056214279133	8.00685905683537	-2.6970842853338	4.05725405102107	0.24624508289127	-3.6482185815177	9.71722667655029	12.5513532026811	14.2646571646416	9.63933206754662	13.3154286306787	5.85658067364266	14.4503262971447	9.75692613218848	-0.941676075197123	6.32898373726807	4.34498328309602	7.2451	-3.22339583941972	12.5538368614841	9.72767297732232	6.4583821574396	4.27413173879817	-7.93097012528054	7.97603416943491	11.4618923055433	0.113013509821496	3.7817949289627	8.15450468440132	3.2916330496292	6.20274262439332	5.75219830988644	-5.29777325695245	4.52859450775605
261	261	-3.16820696520429	6.94915768600797	0.488281580153793	-3.49891416629742	1.56646337756376	10.33636922485	8.11304567901226	2.60049607173433	5.34546329640778	7.53392756034327	-0.298709319198371	3.01022344878623	4.31384562089173	13.1411114125347	-2.26983080827784	8.0259554338413	-2.53203092815932	4.04969307370124	0.254533700938983	-3.57770981518048	9.65103792241189	12.6027716022497	14.3435724506794	9.67241252171476	13.3696406002184	5.94931856635988	14.4596003553255	9.74281251488586	-0.916454409010272	6.35787523815055	4.41193201269683	7.28636978326431	-3.24750798576954	12.5660311713024	9.73428286464276	6.5477906811084	4.31684226551593	-7.98584715139301	7.99821171312539	11.5220765852159	0.128238373441347	3.83940157806166	8.24879825358041	3.32219457292682	6.18107689025881	5.73497200756803	-5.33355998635656	4.55430454769527
262	262	-3.18792917462823	6.96905093264482	0.557699759674229	-3.52320590736324	1.58226772412599	10.4435268666894	8.1102544907679	2.54618049479242	5.32808125672049	7.56094195387776	-0.274135456942394	3.02349638217539	4.3544710952461	13.1647648361103	-2.28980007121357	8.04492453823823	-2.37203922262573	4.04137763413746	0.262498814692759	-3.51056179600802	9.56361655188451	12.6521656224745	14.4211404782734	9.70381083333203	13.4240195906784	6.04249138058906	14.4686493205259	9.727036816142	-0.889968279175407	6.3867004452266	4.47785049404475	7.32639592912903	-3.27199645368796	12.578297105499	9.73933759183942	6.63687756955594	4.35962169873441	-8.04144746930076	8.02098246131386	11.5816354827244	0.143455804929007	3.89921365986928	8.33949093816799	3.3522	6.1594239903501	5.71779025779207	-5.36911505416849	4.58030203701579
263	263	-3.20837840706016	6.98904303376989	0.629294295359174	-3.54885465651527	1.59711919877784	10.5508960353788	8.10541341184986	2.49244242423448	5.3101587534229	7.58768651290069	-0.249812474868809	3.03588651780512	4.3941907231167	13.1877034440069	-2.31053889703648	8.06383884916036	-2.21898635904381	4.03237059440762	0.270278020342425	-3.44793794512207	9.4567288103814	12.6997994710517	14.4978621116431	9.73420752762397	13.4782384245442	6.13606897545512	14.4776272676791	9.70966501304231	-0.862319356850628	6.41551139464552	4.54274005499271	7.36517386102236	-3.29666237022615	12.5904996523488	9.74265023012332	6.72481322303052	4.40184975507681	-8.09776550511878	8.04427897535065	11.6395579780883	0.158660174978826	3.96072386112021	8.42619677462779	3.38202133738498	6.13779817228983	5.70091909279545	-5.40453492217734	4.60652376431214
264	264	-3.22914473488939	7.00892374830964	0.703323547288087	-3.57537528575887	1.61100294721813	10.6585293930996	8.09842622062522	2.43918714680231	5.29136393230935	7.61418546338138	-0.225797466753814	3.04701704214381	4.4330371306001	13.2098883870455	-2.33195338201197	8.0827708457419	-2.07130819521602	4.02275761478342	0.278008914077804	-3.3881262595654	9.33889642294842	12.7459633334151	14.5742378396677	9.76428312981613	13.5315674090617	6.23002124956006	14.4866882717188	9.69076308267217	-0.833972187768216	6.44436012255662	4.60660202339363	7.40269900237249	-3.32130686243527	12.6025038001266	9.74407748489709	6.81076804178041	4.44339434730972	-8.15479568496206	8.06803214400154	11.6948240761794	0.173845854285153	4.0234248685491	8.51081838342381	3.41217341892412	6.11621368370065	5.68457393996248	-5.43990308071002	4.63288543013305
265	265	-3.24981821998104	7.02848283519056	0.779906389813198	-3.60220849701563	1.62390411514573	10.7664687241317	8.08919669546105	2.38631994923769	5.27160172785288	7.64046303128916	-0.202127797330326	3.05651114165987	4.47107283293463	13.2312808160469	-2.35391552411165	8.10179300711706	-1.92602811990185	4.01262436716855	0.285829092088721	-3.32897545809904	9.2189654562576	12.7909473949985	14.6503351495501	9.79471816513407	13.5832615460535	6.32431902323111	14.4959856560971	9.67039700211698	-0.805566417536844	6.47329866510921	4.66943772710043	7.43896650874348	-3.34573105736646	12.6141819944524	9.74368833589979	6.89391242605389	4.48456466952797	-8.2125324349456	8.09217285603234	11.7464137818694	0.189007213542337	4.08680936889059	8.59547958411006	3.4432067852863	6.09468477220522	5.66864286961895	-5.4750280171466	4.65930269646695
266	266	-3.26998892420021	7.04751022469134	0.85840634863295	-3.62879499220714	1.6358079555057	10.8746338226144	8.07762861472441	2.33374611828241	5.25112618545663	7.66654344259334	-0.178795378908007	3.06399200282172	4.50836035307367	13.2518418818324	-2.37629732130709	8.12097781242003	-1.78016521414652	4.00205652346666	0.293876150565001	-3.26833425948401	9.10578197698095	12.8350418412358	14.7249545681214	9.82619315880334	13.632575837342	6.41893404622681	14.5055932704131	9.64863271601889	-0.777742822753589	6.50237905845256	4.73124849396604	7.47396438986685	-3.3697360820709	12.6255070470889	9.74161622082842	6.97353185887596	4.52568579485173	-8.27097018118438	8.11663200020883	11.7935825864518	0.204138623444728	4.15037004887931	8.68230419624059	3.47567197714042	6.07322153120387	5.65288368128286	-5.5094555900045	4.68569122530228
267	267	-3.28931121012026	7.06586580032476	0.937932448912578	-3.65457577796324	1.64670264900583	10.9828678491354	8.06362575678237	2.28137094067825	5.2302193814818	7.69245092326326	-0.155785745169278	3.06916146358544	4.54496221397063	13.27153752594	-2.39897077156991	8.14039774078503	-1.63073855899523	3.99113975558143	0.302271290767075	-3.20405138248132	9.00795207989203	12.8785368575609	14.7966661164986	9.85938863604949	13.6787729329015	6.51383810932395	14.5154364212167	9.6255229243147	-0.751142180015522	6.531653338736	4.79203565184339	7.50767291541775	-3.39312586545015	12.6365236685975	9.73799459210425	7.04998448478682	4.56708279640119	-8.3301033497934	8.1413404652968	11.8370917991557	0.219234454686675	4.21360026184273	8.77341603936943	3.51011953515535	6.05178871124264	5.63705384039043	-5.54272116280037	4.71200212524495
268	268	-3.30774870082428	7.08358661328363	1.01759352197229	-3.67913975299083	1.65657958579722	11.0910127769072	8.04711483651644	2.22909970316701	5.20916339228958	7.71820969926823	-0.133084429796562	3.07218851590339	4.58094093857892	13.2903827811289	-2.42180787287167	8.16012242737703	-1.4747672354932	3.97995973541654	0.311010949770348	-3.13397554585199	8.92764853849033	12.9217226294074	14.8640398157988	9.89492993907567	13.7217199510274	6.60900300329935	14.5254241318598	9.60108678262043	-0.726388351867191	6.56117354210881	4.85180052858539	7.54007196812471	-3.41582033195736	12.6472781340864	9.73295690214854	7.12421237534767	4.60908062272804	-8.38992636688765	8.16622914006205	11.8782146424181	0.234289077980472	4.27616778881998	8.87093887855486	3.5471	6.0303231518637	5.62091081237786	-5.57436009905088	4.73839389912659
269	269	-3.32535788008609	7.10073733832454	1.09649839913228	-3.70246112596371	1.66543031976237	11.1989105791422	8.02825104868981	2.17683769249048	5.18824029424117	7.74384399657757	-0.110676966472277	3.07341395271345	4.61635904985192	13.3084214755187	-2.44468062318399	8.18011395248433	-1.30927032468567	3.96860213487564	0.320034206424137	-3.0564915037245	8.86005793258848	12.9648893422094	14.9258667050499	9.93261670856459	13.7623158909647	6.70440051892981	14.5354654256943	9.57533821640132	-0.702882547580245	6.59099124257931	4.91054475196202	7.5711414307162	-3.43789431327201	12.6578167186635	9.72663660320071	7.19716345592151	4.65179391974511	-8.4504336510078	8.19122891327037	11.9182247618739	0.249297983937291	4.33814725596178	8.97626114265869	3.5867849935426	6.00876128418317	5.60421206268136	-5.6039077622727	4.76510025335596
270	270	-3.34219524959235	7.1173826502041	1.17375591171276	-3.72457606087328	1.67324640478378	11.306403229053	8.00732069112654	2.12449019539044	5.16772569781385	7.7693780411606	-0.0885488888788418	3.07317883285018	4.65127907074305	13.3256978030285	-2.46746102047844	8.20019639248413	-1.13171632106715	3.95715262586241	0.329279836721332	-2.97363572168261	8.80001605995509	13.0083271814005	14.9830401881599	9.97161295853346	13.8015606235876	6.8000024463055	14.5454693260722	9.5482911511226	-0.678000601791852	6.62108672400402	4.96827809017654	7.60086323191046	-3.45943342997553	12.6681856974369	9.71915243618605	7.26978565187133	4.69469687527167	-8.51161934405998	8.21627067368755	11.9583958031582	0.264260808596767	4.39967118582297	9.08819170554722	3.62783046244885	5.98703953931718	5.58671505673712	-5.63089951598247	4.79235499946476
271	271	-3.35831731102971	7.13358722367889	1.24849473802358	-3.74552072171093	1.68002034511995	11.4133326998521	7.98461161858287	2.07196249860867	5.14773885342814	7.79483564290408	-0.0666857306986774	3.07182421514813	4.6857635242057	13.3422559575771	-2.49002106272661	8.22018477110332	-0.942850522343828	3.94569137542928	0.338686616654831	-2.88896750561857	8.74235871835878	13.0523260244348	15.0376168828156	10.0110663524743	13.84045401977	6.89578002264944	14.5553448563455	9.51995951224951	-0.648927955872657	6.65129266341477	5.0250192084327	7.62922913837496	-3.48052330264933	12.6784313295008	9.71056832771795	7.34302688856012	4.73714219699395	-8.57347723857314	8.24128531007938	11.9999999971386	0.279178146959855	4.46087210095838	9.20497411231555	3.6685134345838	5.96509434838185	5.56817797676792	-5.6550873202206	4.82039194898469
272	272	-3.37377068317516	7.14941573350551	1.32067670477823	-3.76533127147671	1.68575557636396	11.5195409647519	7.96041168581503	2.01916270908403	5.12823828263006	7.82023189311126	-0.0450730256142063	3.06969115844184	4.71987493319328	13.3581401330836	-2.51223331266845	8.2398941120688	-0.744869610238373	3.9342080981317	0.348193322217525	-2.80605121608734	8.68202576903868	13.0968515719832	15.0916657093145	10.0501245538793	13.8799959503862	6.99170293639737	14.5650060578049	9.49035722524727	-0.612850051193307	6.68142342776366	5.08078722353948	7.65623387006842	-3.50124955187481	12.6885913339024	9.70093544041952	7.41783509135086	4.7784825925982	-8.63600110470433	8.26620371121166	12.0437315440982	0.29405059402751	4.52188252392286	9.3248519080588	3.7071109378125	5.94286214249333	5.54849932193329	-5.6771206480291	4.84930491751205
273	273	-3.38855147052764	7.16493250131871	1.39138297537263	-3.7840127998926	1.69046253152132	11.6248699969649	7.93500874757925	1.96605590686777	5.1091751671101	7.84557361276325	-0.0236963073078465	3.06712072156588	4.75367582065918	13.373394523467	-2.53405195404866	8.25913943910748	-0.539976750176709	3.92261849727085	0.35773872940231	-2.72845121364383	8.61689234791451	13.1409309196299	15.1472555879544	10.0879352262405	13.9211862835829	7.08774060682883	14.5744408783003	9.45949844377392	-0.566952329124451	6.71129338400276	5.13560125230582	7.68187214751711	-3.5216977982334	12.6986808524556	9.69030493691386	7.49515818560658	4.81807076977067	-8.6991847126106	8.29095676585017	12.0888204917847	0.308878744800686	4.58283497727122	9.44606863787207	3.7419	5.92028754875231	5.52788512423856	-5.69788140997718	4.87840145457142
274	274	-3.40263968071951	7.18017314255922	1.46177336685049	-3.80145772241918	1.69415175777208	11.7291617697036	7.90869065863175	1.91266007798547	5.0905006885588	7.87086729648919	-0.0025411094620163	3.06444477296511	4.7872287095568	13.3880633226461	-2.55559739139342	8.27773577594627	-0.330375107584757	3.91083610108346	0.367274573015516	-2.65950174567596	8.54810572368063	13.1834222714165	15.2063947935529	10.1236460330498	13.964708908588	7.18386245322337	14.5836935632296	9.42741587187531	-0.509145040964808	6.74071689908416	5.18948041154071	7.70613892592795	-3.54195366230651	12.7087113389314	9.67872797982407	7.57594409517617	4.855324058883	-8.76302183244902	8.31547536276071	12.1342685669618	0.32366319428034	4.64386198355833	9.56705199810094	3.77190963664236	5.89744866996334	5.50658218270708	-5.71825151699949	4.9067148106063
275	275	-3.41601531450451	7.19512381293511	1.5330076962555	-3.81753292371743	1.69683380229629	11.8322582561806	7.88174527372875	1.85899521383318	5.07216602866668	7.89611943891819	0.0184070342408623	3.06182290382625	4.82059612283955	13.4021907264517	-2.57701024744639	8.29549817194977	-0.118267847888476	3.89877443780627	0.376818497790042	-2.59822350302865	8.47698484949063	13.2231838313842	15.2694442593558	10.1564597259357	14.0100607260251	7.28003789486054	14.592809772156	9.39417417524365	-0.442005100357938	6.76950833995993	5.24244381805308	7.72903785862429	-3.56210276467556	12.718694247101	9.6662557289952	7.66084021607916	4.89047486021158	-8.82750623437663	8.33969039070907	12.1790774963928	0.338404537467425	4.70507147015439	9.68746740686094	3.79917681375966	5.87453220110836	5.48483729636219	-5.73911288003065	4.93327795251423
276	276	-3.42865837263637	7.20976577518392	1.60624578063134	-3.83210528844836	1.69851852164597	11.9340014296082	7.85445240664854	1.80508130580691	5.05412386504071	7.92133653467937	0.0391625901183674	3.05926170236727	4.85384058346083	13.4158490363261	-2.59843114495123	8.31230326096284	0.0945069236114962	3.88634703567601	0.386409050784418	-2.53980621845134	8.40484867849808	13.2590738035747	15.3349637461191	10.1864387066794	14.056459964034	7.37623635101991	14.6018351646427	9.3598411814846	-0.369958531776366	6.79748207358215	5.29451058865191	7.75058365813877	-3.58222498421233	12.7286410307353	9.65293666413254	7.74935309541481	4.92431341295331	-8.8926316885505	8.36353273846104	12.222259640144	0.353103369362897	4.76643061531841	9.80749021913575	3.82649048500298	5.85172798994476	5.46289726422724	-5.76134741000532	4.95712384719275
277	277	-3.44054150064377	7.22408029204316	1.68264743702171	-3.84504170127297	1.69921173188358	12.034233263199	7.82684270140606	1.7509383453027	5.03634704773845	7.94652507840185	0.0597389098293976	3.05676243829361	4.88702461437403	13.4292095275602	-2.62000070665157	8.32822137229904	0.30781613935212	3.87346742292939	0.396084787501617	-2.47930645735145	8.33300549549392	13.2899503920293	15.4014215260474	10.21432570626	14.1031248507546	7.47242759852087	14.6108154002528	9.32448471820383	-0.297435984238701	6.82445246690291	5.34569984014617	7.7707917524574	-3.60237189788187	12.7385631436052	9.63881158497288	7.84071861072403	4.95764080244888	-8.95839196512767	8.38693329478242	12.2633224187855	0.367760271941517	4.82785661510351	9.92729737712532	3.85663960402342	5.8292258842299	5.44100888532558	-5.78583701785814	4.97783400189351
278	278	-3.45159737776816	7.23804862625036	1.7633724824703	-3.85624122104071	1.69891778404435	12.1327957929411	7.79865566934372	1.69658632371657	5.0188228972458	7.97169156471475	0.0801262759472393	3.05432638131069	4.92021073853256	13.4424652505614	-2.64185955529108	8.34336081868858	0.522024114934515	3.86004912780316	0.405884263444612	-2.4117807851364	8.26244661143974	13.3146718007895	15.4672860567966	10.2408820631475	14.1492736143265	7.56858459326829	14.6197961385495	9.28817261300699	-0.228868106763553	6.85026046639662	5.3960306893448	7.78967756956619	-3.62258637737372	12.7484676372821	9.62391992429685	7.93417263954775	4.99125811403904	-9.02478085769557	8.40982294843899	12.3024680614546	0.382375359735224	4.88926660594814	10.0470658230296	3.89241312447207	5.80721573172117	5.4193944024363	-5.81346232796058	4.99794783329221
279	279	-3.46174517331009	7.25165204054304	1.84951573121088	-3.86576657595647	1.69764102711669	12.2296073665224	7.76961432445872	1.64204523244455	5.00153904995973	7.99684248824718	0.1002932444295	3.05195480112396	4.95346147888982	13.455809255737	-2.66414831361341	8.35782991286172	0.737495224692068	3.84600567853404	0.415846034116374	-2.33228576721361	8.1938006013643	13.3320962338967	15.5314208512259	10.2668691158121	14.1942014399106	7.66468195697098	14.6288214416289	9.25097269349975	-0.168620543322105	6.87494322153679	5.44552225305678	7.80725789776542	-3.6429112919924	12.7583078127677	9.60830111488506	8.0289510594269	5.02596643306447	-9.09179272202407	8.43213258819655	12.3399508246003	0.396948161670179	4.95057772429073	10.1669736432805	3.9366	5.78588738017593	5.39811783870897	-5.84455794891219	5.02099732518353
280	280	-3.47090404596424	7.2648724652406	1.94108434823583	-3.87373240808047	1.69538581011862	12.3248109292421	7.73944168074824	1.58733506288268	4.98448314227728	8.02198434362827	0.12020752537168	3.04964896743885	4.98683935839921	13.4694345934943	-2.68700760436221	8.37173696754869	0.954593842958164	3.83125060335876	0.426008655614569	-2.23589774161581	8.12767616730386	13.3410818953925	15.5939189654498	10.2930482027239	14.2377898044086	7.76069432599132	14.6379278104752	9.21295070314744	-0.118179675435061	6.8986257281886	5.49419364809106	7.82355740695547	-3.66338951104244	12.7680010300673	9.59199458951812	8.12428974790241	5.06256654927148	-9.15942248931383	8.45382274010667	12.3760249646721	0.411478169636847	5.01170710656972	10.287215014071	3.99094065132177	5.76542313997029	5.37718048289773	-5.87806657611369	5.0505151890818
281	281	-3.47899315442527	7.27771339437347	2.03718520226059	-3.88025338048712	1.69215655690644	12.4185905396235	7.70786075220947	1.53247580642697	4.96764281059543	8.04711093958521	0.139836828869281	3.0474095712459	5.02040690001413	13.4835343142406	-2.71057805028114	8.38519029547973	1.17368435221751	3.81569743051405	0.436416343495582	-2.12142765861648	8.06468201129469	13.3404870169019	15.6551119721732	10.320180662353	14.2801899827338	7.85659633669169	14.647149511222	9.17410506513226	-0.0750740710742248	6.92143339461123	5.54206399125662	7.83860359882484	-3.68406390382837	12.7774639907713	9.5750397790505	8.21942458251519	5.10154093410678	-9.22766511684597	8.47508562651225	12.4109363078595	0.425964875525695	5.07257188922357	10.4079959903702	4.05298136740574	5.74580850174058	5.35658346624847	-5.91271233094117	5.09003413650134
282	282	-3.48595367763288	7.29020403060278	2.13689805009143	-3.88544415625082	1.687957927723	12.5111302561902	7.67459455283961	1.47748017937887	4.95101834455029	8.07214661646299	0.159148865017799	3.0451424625773	5.05422662668797	13.4983014683832	-2.73500027411385	8.39829820938508	1.39514448658785	3.79928936296474	0.447132833610342	-1.99580482636082	8.0054067599232	13.329719025844	15.7153314441009	10.3490278331694	14.321554680331	7.95236262543444	14.6565208096691	9.13435394222615	-0.0365447148270803	6.94349162906388	5.5891523993624	7.85242397875761	-3.70497733965471	12.7866133964703	9.55747571207643	8.31365532671067	5.14244796625969	-9.29651556190163	8.4962224853691	12.4447973816993	0.440407771227186	5.13309543243308	10.5295229047994	4.11921990428372	5.72681814725186	5.33632792000707	-5.94721933477075	5.1419122372159
283	283	-3.49185404910631	7.30237508119648	2.23930264853461	-3.8894181890527	1.68279462936987	12.6026141374657	7.63936609663584	1.42228908058176	4.93471513770047	8.09699205704793	0.178111343912732	3.04255415968637	5.08836106137415	13.51392815259	-2.76041332990236	8.41116902199498	1.61939252087461	3.78212693842568	0.458226067312588	-1.86702459313802	7.94980997874426	13.3101440101069	15.7749037234172	10.3803510536432	14.362036602645	8.04796790574948	14.6660759716166	9.09361079993176	0.000167408718881074	6.96492583980574	5.63547798921738	7.86504597412385	-3.72617268782599	12.7953659487549	9.53934052266631	8.40682450886601	5.18467928028328	-9.36596878176193	8.51753518986295	12.4776143119444	0.454806348631785	5.1933024531332	10.6520020899798	4.18615401798755	5.7082164189259	5.31641497541942	-5.98031170897853	5.20242504946669
284	284	-3.49680831242188	7.31425725342251	2.34347875439639	-3.89228020861858	1.67667136864864	12.6932262419733	7.60189839759535	1.36680249067866	4.9188906419517	8.12154792425877	0.196691975649581	3.03932601464223	5.12287272702605	13.5303003596839	-2.78684821661028	8.42391095180623	1.8468543958831	3.76436263953768	0.46976398595606	-1.74308230723731	7.89711221508788	13.2835645210422	15.8341016485094	10.4146824720303	14.4017872695125	8.14339056986601	14.6758492628644	9.05178910375179	0.0378213149761749	6.985861435096	5.6810598776305	7.87649275916945	-3.74768891459769	12.8036385018138	9.52067222431482	8.49904859302434	5.22762651073065	-9.43601973370799	8.53932561317952	12.5093902592573	0.469160099629958	5.25330012933829	10.7756176003217	4.25028146454903	5.68976765918441	5.2968457452287	-6.01071357494061	5.26588527334674
285	285	-3.50093056958698	7.32588125454882	2.44850616531896	-3.89413111685017	1.6695928913344	12.7831506282366	7.56191446971534	1.3109199150142	4.90370268164166	8.1457148810143	0.214858470323845	3.03513937951402	5.15782414659709	13.5465612460021	-2.81415990351493	8.43662441763629	2.0779560524186	3.74614898145559	0.481814530894498	-1.6319733169479	7.84649177033649	13.2517831100014	15.8931667167972	10.4509965083841	14.4409373314918	8.23861422338745	14.6858743379268	9.00880231918893	0.0791760193573144	7.00642382319386	5.72591718141075	7.88678115063723	-3.76946202489399	12.8113999919595	9.50150883051663	8.59044614720728	5.2706812921549	-9.50666337502095	8.56189562850453	12.5401283843008	0.48346851611217	5.31319803316955	10.8996969623535	4.3081	5.67123621044914	5.27762087440054	-6.03723046024136	5.32660464195452
286	286	-3.50433492260902	7.33727779184334	2.55368996052032	-3.89507179928817	1.66156738902682	12.8725713547791	7.51914996738985	1.25454085893305	4.88930908110802	8.16939359023328	0.232578538031023	3.02967560637084	5.19327784304067	13.5617434700697	-2.84218717292573	8.44939632074755	2.31312343128638	3.72763847933428	0.494445643481644	-1.53995481158335	7.79712694587253	13.2166023283363	15.9523400291977	10.4876193285033	14.4795996062302	8.33362286776478	14.6961308048044	8.96456391174585	0.126615363535041	7.02673841235851	5.77006901736708	7.89592744494333	-3.79131715252342	12.8187471831522	9.48188835476642	8.68113573943643	5.31327094047986	-9.57789466298193	8.58554710902369	12.5698034776954	0.49773101535483	5.37310573674809	11.0224605290015	4.35704273659858	5.65238641514183	5.25874051539395	-6.05977930207344	5.37889488838851
287	287	-3.5071354734954	7.34847465142719	2.65908846384547	-3.89520314147328	1.6526091525916	12.9616724801242	7.47360986067144	1.19756482777984	4.87586766468848	8.19248471483448	0.249819888866612	3.02261604728183	5.22928778611423	13.5748796904121	-2.87076880715205	8.46231221503167	2.55277498203464	3.70898364832864	0.507725056211406	-1.46468013128799	7.74819604307844	13.1798247273984	16.0118547991263	10.5228749698568	14.5178863377503	8.42840050444899	14.7065026067133	8.91900597261911	0.179926481829868	7.04692792894107	5.81353450230844	7.90394793850391	-3.81307394357134	12.8257960935316	9.46184877518766	8.77123593773338	5.35524644630648	-9.64970790252644	8.61058192792273	12.5981818145902	0.511946466232453	5.43313281219511	11.1420552082325	4.39828421150816	5.6329826156842	5.24020479721528	-6.07908113206237	5.41830038050717
288	288	-3.50941711685054	7.35945055328319	2.76491724333028	-3.8946260289462	1.64273309742515	13.0506380627954	7.42555705017196	1.13989132689923	4.86348988537773	8.21488891773667	0.266550232926112	3.01364205431611	5.26584202714422	13.5850025655542	-2.89974358850331	8.47545765438031	2.79629188936886	3.69033700359352	0.521661500358726	-1.40114526904943	7.69887614790995	13.1432528585393	16.0714262856924	10.5550874699133	14.5559097700748	8.52293113489106	14.7168638913312	8.87237344645695	0.237798148564681	7.06703077315979	5.85633275304381	7.9108595930725	-3.83455204412311	12.8326627412375	9.44142509658319	8.86086531011974	5.39673641464035	-9.72208644122243	8.63730195838737	12.6249366636578	0.52611349300975	5.49338883163173	11.2566279080133	4.43393431811846	5.61278915449801	5.22201384887091	-6.09587489943433	5.44649578202689
289	289	-3.51108288373118	7.37014350391013	2.87139186701058	-3.89343870991053	1.63195413892385	13.1396521613161	7.3752647985484	1.08141986163583	4.85203745932495	8.23650686185862	0.282737280305024	3.0025341914252	5.3028979799348	13.5911447540214	-2.92895029928888	8.48891819268514	3.04096631116838	3.6718510602838	0.536123975928161	-1.34434544810959	7.6483036818952	13.1086892731106	16.1299401009526	10.5825808661417	14.5937778772721	8.61719876054195	14.727088806336	8.82517087351594	0.298915215406706	7.08698611336687	5.89848288638214	7.91668403783789	-3.8555711002641	12.8394631444097	9.42064714488578	8.95014169392421	5.43787427334892	-9.79500453457098	8.66600907360333	12.6497408644349	0.540230718822793	5.55398137464701	11.3643300412925	4.46610294981917	5.59162918856776	5.20416779936719	-6.1108995534155	5.4670578599957
290	290	-3.51196592384586	7.38049027744797	2.97872790292226	-3.89170940998604	1.6202869202948	13.22889883421	7.32300636845777	1.02204993733432	4.8412884006222	8.25723995856737	0.298355738207436	2.98961397940161	5.34041288874995	13.5923389143387	-2.95822772181815	8.5027793838378	3.28383965380124	3.65367833355435	0.55096125516115	-1.28927589171036	7.59556576422738	13.077936522464	16.1862072603571	10.6036791960108	14.6313358777799	8.71118794408181	14.7370514994053	8.77791065176722	0.361962534023168	7.10672743007942	5.94000401913241	7.92144490003862	-3.87595075807969	12.8463133211879	9.39954422650472	9.03916588889271	5.47879345029966	-9.86843616286485	8.69700514675633	12.6722672571444	0.554296766807655	5.61482962660631	11.4644334206019	4.4969	5.56960144208098	5.18666680974347	-6.12489404323205	5.48356396701641
291	291	-3.51189924191241	7.39042764803668	3.08714091910116	-3.88948728337798	1.60773948243615	13.3185621400003	7.26905502255707	0.961681059339313	4.83102066268733	8.27706338566481	0.313423464713919	2.97538640670093	5.37834399785368	13.587629216147	-2.98741463840054	8.51712678172997	3.52195332363555	3.63596332857726	0.566022110299138	-1.23093182309366	7.539746550974	13.0527971579511	16.2390387793563	10.6167064969894	14.6680179023027	8.8048855585276	14.7466261182169	8.73110517918193	0.425637693200298	7.12618820381456	5.98091526810355	7.92516581449182	-3.89551066365525	12.8533292897118	9.37814564784929	9.12802152749378	5.51962725354123	-9.94235530639682	8.73059205103208	12.6923295941952	0.568310260100408	5.67551227364204	11.5587961541507	4.52804122724051	5.5468852772986	5.16953866097184	-6.1385971904551	5.49959145569186
292	292	-3.5107158426487	7.39989238981623	3.19683539365523	-3.88682117955858	1.59431306818202	13.4088261372106	7.21368402350332	0.900212732995478	4.82101219893821	8.29608733904346	0.327974751802511	2.96035661023672	5.41664855150998	13.5769659728771	-3.01634983134542	8.53204594025331	3.75234872703936	3.61871526195408	0.581155313583562	-1.16460341619728	7.47993019820255	13.0346693507407	16.2876366649734	10.6199870060862	14.7032222693048	8.8982790713093	14.7557015716474	8.68526685373122	0.48929305750141	7.14530191508939	6.02123575010455	7.92787047012845	-3.91410457245171	12.8606251121906	9.35648071532878	9.21679148556371	5.56048753011382	-10.0167359454596	8.76707165961631	12.7102768733707	0.582269821837124	5.73557220580295	11.6496401096408	4.5596658508797	5.52366006656634	5.15288918830648	-6.15254777994766	5.51808342880052
293	293	-3.50826088570644	7.40882127692657	3.30780982281263	-3.8837599480001	1.58000860901567	13.4998745961185	7.15716663395352	0.837575803297147	4.81104096279273	8.31443643508023	0.342043923665963	2.94502972692256	5.45528379398286	13.5618443198983	-3.04487840559045	8.54761716290461	3.97212417809162	3.60183069886908	0.596209637255867	-1.09011846878146	7.41525209793349	13.023169288353	16.3330790115642	10.6127959495532	14.7363472972508	8.99135594985741	14.7643679349462	8.64090807338626	0.553237512937258	7.16400204442102	6.06098458194437	7.92958727054795	-3.93179579237283	12.8682299624686	9.33457974734008	9.30555863893877	5.60144004880435	-10.0915520603461	8.80674584569473	12.7265851573378	0.596174075153875	5.79455231313777	11.7391871547738	4.59151895544639	5.50010518222991	5.13683791795277	-6.16667988164151	5.53895304564079
294	294	-3.50446012421617	7.41716181485661	3.41988078327981	-3.88035399998146	1.5648270364204	13.5918019950504	7.09977550170551	0.773927766490601	4.80088490766873	8.33223529015203	0.355665304497028	2.92991089367201	5.4942069695363	13.5439101487632	-3.07299903274969	8.56380164086641	4.18086028273937	3.58520276959492	0.61103555158354	-1.01086252868302	7.34666076090273	13.0174224504449	16.3770059374489	10.5975583525636	14.7667915225235	9.08410366160244	14.7728606444284	8.59847943031627	0.617855762590549	7.18222207232657	6.10017827255923	7.93035292582441	-3.9487271581828	12.8760573285119	9.31251784616314	9.39440586345523	5.64254461405771	-10.166777631349	8.84991648245307	12.7417305087636	0.610021644121987	5.85199548569523	11.8296591572514	4.62334562546944	5.47639999663504	5.12150437611606	-6.1808137397997	5.56120969898142
295	295	-3.49927211055314	7.42496844542926	3.53285859759904	-3.87668127648622	1.54876970651038	13.684487558782	7.04170637397308	0.709525792509365	4.79036265158948	8.34960852063577	0.36887321848846	2.91550524739866	5.5333753224343	13.5248093510247	-3.10086861794456	8.58044236075776	4.38152775717696	3.56872460440422	0.62560667442514	-0.930316476688272	7.27736155261102	13.0165543016965	16.421057665503	10.5773504874636	14.7942468426156	9.17650967397492	14.7814183658799	8.55781563084756	0.683532509543992	7.19989547929155	6.13880845859336	7.93020499156071	-3.96504165701927	12.8840123972501	9.29043165052426	9.48341603494937	5.68386103031882	-10.242386638761	8.89688544307705	12.7561889903149	0.623811379904997	5.90744461352407	11.9232779847753	4.6548909454777	5.45272388212744	5.10700808900174	-6.19476959868526	5.58386262468226
296	296	-3.49265549258533	7.4323569877705	3.64655358831259	-3.87284326324139	1.53184245870344	13.7777787284411	6.9830042802683	0.644627481893532	4.77953682107967	8.36668074290834	0.381701989833015	2.90229523061501	5.57274609694087	13.5061878182353	-3.12865132255321	8.59737724035635	4.57734133612567	3.55228933356963	0.640100852388194	-0.851961193583538	7.21070115720974	13.0196903067875	16.4668744186022	10.5552486265995	14.819278174443	9.26856118697848	14.7902797650867	8.51839788674947	0.750652456880287	7.21693277822712	6.17685298614846	7.92918102335972	-3.98088227601988	12.8920003556126	9.26846226807573	9.5726703998661	5.72544910203258	-10.3183531353581	8.94795460075238	12.770433562914	0.637542655281132	5.96044258667301	12.0217028737381	4.6859	5.42924929711874	5.09346858281516	-6.20836770256124	5.60592105860316
297	297	-3.48456891818071	7.43944399051428	3.76077607796276	-3.86894220467495	1.51405382334356	13.8715229451557	6.92369674151886	0.579490435183175	4.76856063976249	8.38357657334666	0.394185942723444	2.89038504748045	5.61227653732	13.4896914419476	-3.15651130795379	8.61444419743985	4.77151575430678	3.53579008736378	0.654715158758019	-0.779248855746364	7.15002625885025	13.0259559303978	16.5159292059226	10.5343290423172	14.8426121008562	9.36024161034606	14.7996835078349	8.4797032082854	0.819529550719517	7.23315565923713	6.21428955446916	7.92731866568384	-3.99639200232228	12.8999263905289	9.24675080646983	9.66202484863158	5.767333092561	-10.3946520637157	9.00342582866479	12.7846427337686	0.651214915981867	6.01068896896091	12.1238242700032	4.71625390372471	5.40610398394927	5.0809848403654	-6.22142829569067	5.62657185326703
298	298	-3.4749735122103	7.44634600229455	3.87533639244543	-3.86508034521489	1.49541236738053	13.9655676500537	6.86381127865245	0.514372252918365	4.75758748114746	8.40042062832763	0.406359401352499	2.87956659895266	5.65192388783568	13.4769661137145	-3.18461273552443	8.63148114978593	4.96726574644154	3.51911999605931	0.669646666819932	-0.713625957268598	7.09861652756032	13.0344766372075	16.56785272709	10.517668006963	14.8649752047054	9.45153154044648	14.8098682599103	8.44120860571874	0.890083860874769	7.24836434348727	6.25109586280011	7.92465632337738	-4.01171382306412	12.9076956889284	9.22543837335887	9.75088154447449	5.80924450925199	-10.4712589637023	9.063601	12.7984621642704	0.664827607738674	6.05856152215852	12.2276823357971	4.74637789197826	5.38339789373247	5.06947948923826	-6.2337774544256	5.64581700094891
299	299	-3.4638479011587	7.45317957174529	3.99013013145608	-3.86135947777558	1.47592665776418	14.0597602842629	6.80337541259674	0.449530535639198	4.74677071874412	8.41733752422816	0.418256689912935	2.86962243048038	5.69164539275191	13.4696242429031	-3.21311976664329	8.64832601517228	5.16780604725124	3.50217218992885	0.685092449859249	-0.653255242523286	7.05723968654725	13.0443778918964	16.6211336027284	10.5083416841265	14.8870940688412	9.5424115070603	14.821072687099	8.40239108931288	0.962099205934351	7.2623590521432	6.28724961038593	7.92123278734718	-4.02699072538306	12.9152215875708	9.20465900391421	9.83858820781697	5.85077087279495	-10.5481493862393	9.12863061795344	12.8114814117917	0.678380176283027	6.10462147406372	12.3313170054374	4.77683323024661	5.36124093200653	5.05878538032437	-6.24534199349732	5.6638921912483
300	300	-3.45117825150362	7.46006124750045	4.10535984970272	-3.85786790543461	1.45560457564604	14.1539482889113	6.74241666427943	0.385222883885736	4.7362637260605	8.43445187742516	0.429912132597507	2.86033508751232	5.7313982963327	13.4681533923096	-3.24219656268851	8.66481692610586	5.37632655662233	3.48483979924504	0.701249581161289	-0.595995497908161	7.02345328302854	13.0547851591443	16.6742434032937	10.5085566194608	14.9096952761139	9.63286203996808	14.833511234113	8.36272766933122	1.03535927329801	7.2749400063706	6.32272849647125	7.91708685153147	-4.0423617344546	12.9224622088915	9.18435622411944	9.92449255908111	5.8914987013294	-10.6252988822479	9.19805970575945	12.8232900337051	0.691872067346398	6.14943005556751	12.4327682132418	4.80818118401572	5.33974300430965	5.04873465267986	-6.2561338019277	5.68103313334776
301	301	-3.43695075923397	7.46710757819398	4.22129714456366	-3.85467845113658	1.43445027468459	14.2479791051267	6.68096255462819	0.321706898198074	4.72618527083923	8.45188830429553	0.441360053598967	2.8514871154972	5.77113984284203	13.4716746665237	-3.27200728503823	8.68085261439253	5.59472724460702	3.46701595428051	0.718315134011364	-0.539705509820943	6.99460556558813	13.0648239036313	16.7256661748171	10.5175475839679	14.9333887463548	9.72286366895039	14.8470781660357	8.32169535603716	1.10964775036549	7.28590742733514	6.35751022030072	7.91225731199243	-4.05781154551091	12.929390978411	9.16426616504445	10.007942318689	5.93101451299485	-10.7026830026494	9.27128191666208	12.833486998043	0.705302726660262	6.19354849756087	12.5302148733849	4.84098301877153	5.31901401618001	5.03915944536085	-6.26616743993366	5.69747553642988
302	302	-3.42115162033866	7.4744318183172	4.33821361341724	-3.8518630858884	1.41246664818028	14.341700174037	6.61904060457073	0.259240179116278	4.71651715225888	8.46975669335959	0.452634777110067	2.84286105988375	5.81082727654391	13.479226791404	-3.3027160950706	8.69647529996588	5.82301600250438	3.44862569777276	0.736486165186095	-0.482244064659365	6.96804478280995	13.0736195900372	16.7748512032152	10.5339150800399	14.9579832189544	9.81239697262632	14.8614412341235	8.27878978015037	1.18475548343524	7.2950615362025	6.39157248111897	7.90678330098069	-4.07312419497803	12.9359813348914	9.14411450049595	10.0882852070629	5.96890861075334	-10.7802772983648	9.34769090390537	12.8418967380615	0.718671599956091	6.2375380309348	12.6231879849447	4.8758	5.2991638731558	5.02989189742346	-6.27545746773215	5.7134070392392
303	303	-3.40374696220715	7.48206245458633	4.4563808536418	-3.84949378069696	1.38965658844166	14.4349589367702	6.55666938677459	0.198020361312267	4.70720728716855	8.48802629154629	0.463770627323563	2.83424020577358	5.85041784170232	13.4898484928086	-3.33448715416375	8.71174796986096	6.06104988900463	3.42976675027903	0.755881458512155	-0.421469948821149	6.9411572845206	13.080297683042	16.822883923009	10.5562596100689	14.9829509068618	9.9014492619237	14.8762634078963	8.23398573034511	1.26071373176323	7.30220255413835	6.42489297817064	7.90070465130957	-4.0880702909204	12.9422067170948	9.12362690428059	10.1648689446248	6.00502272060383	-10.8580573203155	9.42668032073338	12.8485742802279	0.731978205547246	6.28195988658027	12.7119801017225	4.91294094202516	5.28026046048998	5.02076414792381	-6.28401844554008	5.7288033287085
304	304	-3.38455168691622	7.48993788072407	4.57607046261567	-3.84764191957472	1.36602298953977	14.5276028344542	6.49382910253788	0.137998848011018	4.69820359241737	8.50658828866876	0.474799328660139	2.82549799044067	5.88986878258128	13.5025784965958	-3.3674730497772	8.72673361111283	6.30868596279797	3.41059496905847	0.776360636765763	-0.355923932093201	6.91284451448876	13.0841209932208	16.8710082547323	10.583181676447	15.007762863379	9.99002139066556	14.8912076568738	8.18776725455637	1.33784575365391	7.30713070230836	6.45744941070036	7.89406128335499	-4.10242044140244	12.9480405637834	9.10252905020507	10.2372728265266	6.0396029500487	-10.9359986194228	9.50764382039016	12.8535850874293	0.74522325038189	6.32737529538828	12.7968923083148	4.95170485452334	5.26198942278679	5.01160842263338	-6.29186493423431	5.74358169344969
305	305	-3.363311762917	7.49799213002732	4.69751746746842	-3.84634401047197	1.34157089153372	14.6194793082167	6.43048966997025	0.0790638505444066	4.68945398485446	8.52533304060317	0.485714993742048	2.81668329304334	5.92913734344477	13.516455528624	-3.40163120836723	8.74149521075655	6.56578128257456	3.391266255341	0.79772975776215	-0.287071899092471	6.88399592130008	13.0851347321472	16.9204681189187	10.6132817815663	15.0318901418084	10.0781158359984	14.9059369505762	8.14064304844307	1.41649240589835	7.30970760415525	6.48921947795275	7.88689311749284	-4.11594525448856	12.9534554333271	9.08059315284229	10.3060694018421	6.0729319657689	-11.0140767106509	9.58997505611975	12.856994622553	0.758408411907101	6.37434391923421	12.8782256893179	4.99113829600894	5.2438323673762	5.0023295681709	-6.29902814860025	5.75765942026197
306	306	-3.33977280799162	7.50615923579296	4.82019947831639	-3.84558270009495	1.31631165159455	14.7104357991858	6.36662100706181	0.0211035802032673	4.68090639096467	8.54415090322568	0.496483426719755	2.80786519923926	5.96818076855679	13.5305183147515	-3.43675672019553	8.75609575582716	6.83197091061615	3.37193651035656	0.819794879316549	-0.217163820186491	6.8556358303631	13.0836607575491	16.9718851617085	10.6451604278188	15.0548264850885	10.1657350750687	14.9201142585233	8.09312180766412	1.49699454528761	7.31055774570511	6.52018087917248	7.87924007758066	-4.12841533824318	12.958391183447	9.05842459935091	10.3720974643202	6.10529243444537	-11.0922667766412	9.67306768116621	12.8588738875431	0.771535395961702	6.42313341147961	12.9562775919736	5.03028782499636	5.22526898739881	4.99303690046157	-6.30559923502196	5.77095379594452
307	307	-3.3136804399222	7.51437323131788	4.94288046102279	-3.84533602483275	1.29025778347348	14.8003268168045	6.30219303180266	-0.0359937517215365	4.67251381951162	8.56293223241246	0.507069739861044	2.79911279468613	6.00695630218134	13.5438055808365	-3.47263973643799	8.77059823335972	7.10174158227528	3.35276163533508	0.842362059244194	-0.148449674947853	6.82878856708636	13.080021246071	17.0226987535143	10.6774181175967	15.0764151950478	10.2528815850229	14.9336284003153	8.04571222787847	1.57969302861276	7.31082212675979	6.55031131360415	7.87114212419955	-4.13960130073073	12.9627460541043	9.03734821058337	10.4361958108353	6.13696702275905	-11.1705438203521	9.7563153487736	12.8593497093017	0.784605908384517	6.47337881800631	13.0312606552781	5.0682	5.20577897599522	4.98387545987179	-6.311682816428	5.78339409958672
308	308	-3.28486420165927	7.52256814989898	5.06429657548066	-3.84558202107446	1.26342180092171	14.8891129756746	6.23717566218291	-0.0923399339391693	4.66424269261827	8.58156738403969	0.517439045433699	2.79049516504163	6.04542118858242	13.5554491140085	-3.50907040827053	8.78506563038928	7.36440803431774	3.33389753150651	0.86523735536032	-0.0831794429491352	6.8044602170669	13.0745383743578	17.0693336876628	10.7086614947516	15.0967739016312	10.3395578430075	14.9473507973936	7.99892300474502	1.66468444265004	7.31165151859327	6.57958848049241	7.86263923995601	-4.14930919241836	12.9664155888761	9.01871244664563	10.4992032382618	6.16823839739089	-11.2488828429814	9.83911171218595	12.8585812406699	0.797621655014369	6.52463244363882	13.103303499164	5.10414408373255	5.18484202630601	4.97499028676797	-6.3173835157469	5.79496041426627
309	309	-3.25382870974255	7.53068177368715	5.183183981583	-3.8462989779706	1.23581613740806	14.976836745741	6.17153881619265	-0.148046755158768	4.65606161953511	8.59994671398352	0.527556455705501	2.78208139596347	6.08353270321487	13.5653489575348	-3.54583888686903	8.79956125519074	7.60905827273818	3.31550010010077	0.888227069937421	-0.0233761334383869	6.78288617519567	13.0675343190541	17.1082143213761	10.7380154897194	15.1160276007042	10.4257619157154	14.9624200276681	7.95324157677318	1.75096562577264	7.3141966924795	6.6079900790819	7.8537714077555	-4.15761855729899	12.9692953313399	9.00386576764366	10.5619585434743	6.19949709424392	-11.3272588457268	9.92085042464732	12.8567280293377	0.810584341690082	6.5764465932016	13.1725311440477	5.13828015569988	5.16193783147178	4.96652642151653	-6.3228059559072	5.80564627415097
310	310	-3.22140401503676	7.53870469827858	5.29827883922284	-3.84750627968508	1.20744739871438	15.0635427127078	6.105252411822	-0.203226004089491	4.6479392095126	8.61796057812013	0.537387082944234	2.77394057310932	6.12126179718406	13.573783710764	-3.5827353234094	8.81416167258992	7.82478030353126	3.2977252423478	0.911194587297911	0.0313083368271864	6.76326350051473	13.0593312568046	17.1360067095148	10.7655089164331	15.1343012881326	10.5114649452982	14.9799746744479	7.90885591407462	1.83722405726191	7.31960841969244	6.63549380861726	7.84457860978581	-4.16473619089881	12.9712808250728	8.9941566336834	10.6253005233472	6.23197590264723	-11.4056468297863	10.0009251394018	12.8539496229953	0.823495674250478	6.62837357151915	13.2390686103459	5.17099099960614	5.13660322636346	4.95862890448385	-6.32805475983743	5.81544521349766
311	311	-3.18842226236287	7.54666656006945	5.40831730882058	-3.84930951375251	1.17831252294405	15.1492754622791	6.03831303209062	-0.257989469440496	4.63984407180123	8.63549935027767	0.546896039417683	2.76614178213687	6.15861447231558	13.5810346278916	-3.61954986906755	8.82896112631844	8.0006621326916	3.2807216521051	0.934133333328025	0.0826336856381413	6.74471598776296	13.0502513642539	17.1540806045244	10.7912614095234	15.1517187000497	10.5966279157392	15.0011533210419	7.86573261347715	1.92214719956104	7.32903747150605	6.6620773683431	7.83510057152129	-4.17086959616445	12.9722676136522	8.99077585636799	10.690067974755	6.26730348318231	-11.4840217963574	10.0787295096933	12.8503608793499	0.836357358534382	6.67996568341597	13.3030385171504	5.20265939915548	5.10913161162065	4.95142731803416	-6.33323455046615	5.82435076656316
312	312	-3.15571559654184	7.55459791070349	5.51251502073874	-3.85182512627143	1.14840753768647	15.234079580159	5.97098594818874	-0.312448939920919	4.6317452129407	8.65247839510588	0.556048437393631	2.75874540144943	6.19560226694576	13.5873829631134	-3.65607267501939	8.84405508886065	8.12699790843704	3.26451285641603	0.957054753015732	0.132378378939576	6.72636743167924	13.0406168180468	17.1680782685477	10.8153926036208	15.1683416412839	10.681211792295	15.0270945507589	7.82383308207481	2.00442251511323	7.3436346191943	6.68771845750407	7.82537638302542	-4.17622627604259	12.9721757510716	8.99292940141329	10.7570950314857	6.30711079302049	-11.5623587466381	10.153657188766	12.8458508648867	0.849172018469648	6.73077523371651	13.3643602688443	5.23366813805205	5.08035222387735	4.94491910548119	-6.33844972586378	5.83235470539497
313	313	-3.12399608843052	7.56252930182443	5.61194641005917	-3.85516956334038	1.11772847053109	15.3179996520515	5.90369199356673	-0.3667162010498	4.62364859330378	8.66888771202224	0.564809389139859	2.75156875014083	6.23223671941091	13.5931099706251	-3.6920938924408	8.85953903270089	8.20941167402979	3.24901632101572	0.979970291349011	0.182320882676601	6.70734162700244	13.0307497948279	17.1837971738026	10.8380221333559	15.1841430448531	10.7651775402226	15.0589206106427	7.78311872696164	2.08279594860505	7.36454547961204	6.71239477534482	7.81544503775549	-4.18101373347987	12.971049742736	8.9984665152416	10.8267251288005	6.35302878933313	-11.6406326818261	10.225101829864	12.8402375018072	0.861946350875004	6.78042391065847	13.4225985501734	5.2644	5.05110564213648	4.93903467782944	-6.34375701418364	5.83944162896916
314	314	-3.09294375807939	7.57049128507602	5.70813629644836	-3.8594592710579	1.08627163663935	15.4010802636606	5.83685390090795	-0.420896448992652	4.61562662705689	8.68473117246173	0.573144006924152	2.74415963096	6.26852936804734	13.5984969046225	-3.72743097891606	8.87550843032352	8.26407673267924	3.23414615825852	1.00289139331583	0.234239662794318	6.68678162928103	13.0209398977731	17.2070284267423	10.8592696333592	15.1990889746441	10.8484861247786	15.0966043327618	7.74355095523167	2.1573865863691	7.3920777335898	6.73608402110996	7.80534552916875	-4.18543947142297	12.9689734968786	9.00521014982418	10.8983858859004	6.40665639351939	-11.7188185844558	10.2924570862312	12.8333386857189	0.874688181611245	6.82889975988608	13.477282363577	5.29524558517016	5.02223244540096	4.93370392140532	-6.34910678569794	5.84559431139006
315	315	-3.06171270527622	7.57851441210198	5.80260949957279	-3.86481068660695	1.05403958412715	15.4833660006905	5.77089440289572	-0.475074428466531	4.60775867040644	8.7000126478593	0.581017403014295	2.73605183027966	6.30449175119138	13.6038250193012	-3.76214366362523	8.89205875421289	8.30737433636846	3.2198164804988	1.02582950390417	0.289884036282656	6.66470780536576	13.0112454243295	17.2409662623155	10.879255114225	15.2131454945438	10.9311029845701	15.1382321615272	7.70509117397894	2.22970242292445	7.42478140380288	6.75876389404414	7.79511727378732	-4.18971099281853	12.9660309373421	9.0109832571323	10.971404712036	6.46770513057105	-11.7968913045331	10.3551166111118	12.824972312229	0.887405336580989	6.87631130270676	13.5279407114946	5.32662675960003	4.99457321267373	4.92885672253518	-6.35443501976048	5.85079552676165
316	316	-3.02945284415488	7.58662874410533	5.89689083909895	-3.87132289414546	1.0210408893653	15.5649014488451	5.70623623221341	-0.529330928191754	4.60012407955885	8.7147360096499	0.588394689678069	2.72677913447255	6.34013540717935	13.6093352881164	-3.79641839899263	8.90928547685334	8.35568573708055	3.2059414000909	1.04879569698641	0.349552820334812	6.6423606824828	13.0016245793232	17.2822287412649	10.8981333184239	15.2262786630719	11.013104585111	15.1817153735378	7.66770305110269	2.30131308847051	7.46098511733575	6.78041209339198	7.78480526683516	-4.19403394769095	12.9623059879694	9.01360878913722	11.0451090164578	6.53298086921117	-11.8748256347144	10.4124835919093	12.8149565423116	0.900105641686855	6.92276713287192	13.5741026959593	5.35897320579378	4.96896852295769	4.92442296754542	-6.35967769572509	5.85502804918793
317	317	-2.99531408884925	7.59486013182076	5.99250513469334	-3.87904141114868	0.987284375342399	15.6457311938285	5.64330212154437	-0.583746736888666	4.59280221072051	8.72890512926851	0.595248530736983	2.71587532991138	6.37547187434755	13.6150465244519	-3.83044274526669	8.92728407072923	8.42539218679858	3.19243502938917	1.07177682505834	0.411453182531739	6.6210709661101	12.9920351672694	17.326408721883	10.9161213145179	15.2384511709495	11.0946831385659	15.2249652453925	7.6313696636745	2.37378821320667	7.4990175012729	6.80100701991185	7.77445844341731	-4.1984981546923	12.9578825726034	9.01115373936953	11.1188262084166	6.59904183010592	-11.9525963674271	10.4643516326718	12.8031821555311	0.91279692283146	6.96837584413301	13.6155885926284	5.39271460625558	4.94622743200364	4.92033296993794	-6.36477079294558	5.85827476576357
318	318	-2.95844635349322	7.60323228245732	6.09097720602243	-3.88800145151978	0.952778865047046	15.7258998213448	5.58251480357194	-0.638402643277585	4.58586963134204	8.74252387815007	0.601587446575296	2.7028742029689	6.41051269103231	13.6209013666833	-3.86440426269584	8.94613833618945	8.53100420463671	3.17921148074796	1.09472102835134	0.473629501108074	6.60216936172561	12.9824349926832	17.369099062462	10.9334426645846	15.2496165892995	11.1760362749114	15.2658930536903	7.59608396986609	2.4486974273323	7.53720718269877	6.82054137752512	7.76412582145961	-4.20301116418481	12.9528408122567	9.00392853273632	11.1918836971628	6.66244623392148	-12.0301782950986	10.5110332494527	12.7897108374357	0.925487005917425	7.01324603024143	13.6531494307941	5.42828064348959	4.92651626797442	4.91653442489795	-6.36965029077578	5.86051900550734
319	319	-2.91809868140748	7.61176888622485	6.19382839513383	-3.89823822916195	0.917532718673273	15.805451917098	5.52428420967209	-0.693379436078856	4.57930379764245	8.75559612772956	0.607430588958745	2.6873100777208	6.44526939556994	13.6268423852254	-3.8984905115285	8.96575823263926	8.6725973322892	3.16618486652164	1.11757297651429	0.534126154298441	6.58696428138275	12.9727818600796	17.4063722964803	10.9503209307019	15.2597269606505	11.2573616241244	15.3024100750302	7.56183900621111	2.52761036104681	7.57388278869787	6.83902122416819	7.75385641658965	-4.2074645241054	12.9471387063131	8.99345135093534	11.2636088919584	6.71975230132404	-12.1075462101559	10.5528768454581	12.7746288409663	0.938183716847366	7.05748628494861	13.6877218215156	5.466101	4.90940128240511	4.91299806604365	-6.37425989562132	5.86174420546498
320	320	-2.87444408665949	7.62049363333318	6.30179941372662	-3.90978695797837	0.881549801491181	15.8844320663951	5.46861648658767	-0.748757904012798	4.57295855352261	8.76812574944192	0.612797111325675	2.66902629813384	6.47975352629676	13.632812150493	-3.93288905201312	8.9859203088314	8.84353104075196	3.15326929906454	1.14027733919604	0.590987827412262	6.57568091669984	12.9630335739737	17.4381616859147	10.9669796749475	15.268734327531	11.3388568161815	15.3325903245362	7.52862780924322	2.61177158572409	7.60737294635464	6.85645312918094	7.74369635847515	-4.21174978239096	12.9405890675213	8.98125203936259	11.3334674601666	6.76819468590461	-12.1846749050266	10.5902308238937	12.7580224190635	0.950894864429938	7.10120276290671	13.7202423758523	5.50637210661622	4.89442574637997	4.90969621374628	-6.37863187442279	5.8619338026822
321	321	-2.82815857123445	7.62943021399217	6.4138674851673	-3.92266459879392	0.84483145033111	15.9628599366862	5.41504188835453	-0.804618835799755	4.56667997882614	8.78011607892692	0.617706167114429	2.64869237883789	6.51397662154909	13.6387532329007	-3.96778744439813	9.00639770547248	9.03712747098727	3.14037889073103	1.16277878604545	0.643004694537199	6.56699738363971	12.9531479388807	17.4662625988679	10.9836424593992	15.2765907324694	11.4207192967977	15.3565040081505	7.49644341549607	2.70085727378821	7.63600628275356	6.87284366190325	7.73368325258978	-4.21575848697839	12.9329962494748	8.96886044341409	11.4014709144	6.8087945646398	-12.2615391721378	10.6234435879654	12.7399772724536	0.963627366028784	7.14446587264247	13.7516477048633	5.54835738746866	4.88113293098328	4.90660118837709	-6.38285503428665	5.86107123426041
322	322	-2.77992317964792	7.63860231841164	6.52876780588704	-3.93680927224372	0.807378973817817	16.040662946307	5.36306332392239	-0.861043020160046	4.56031415339666	8.79155648195351	0.62217690976335	2.62711443093334	6.54795021966325	13.6446082028632	-4.00337324893194	9.02696356326912	9.24670876395747	3.12745031035586	1.18502198671138	0.691313763177305	6.55947302326201	12.9430827593155	17.492482409506	11.0005328461348	15.2832646033452	11.5029454943791	15.3755605456157	7.46527886150331	2.79407118053434	7.6581114249791	6.88819939167501	7.72385313820348	-4.21938218580461	12.9241646057671	8.95780640848587	11.4677654550847	6.84388994132418	-12.3381138039169	10.6528635408793	12.7205571905955	0.976386829356282	7.18731888386926	13.7828744196079	5.59108701501299	4.86906610729929	4.90368531030733	-6.38701909825159	5.85914652133322
323	323	-2.73041895641544	7.64801970452937	6.64523557231703	-3.95213781750118	0.769193680576064	16.1177471706168	5.31218370224094	-0.918111245814008	4.5537071570778	8.80242137337666	0.626228492710781	2.60509856552057	6.58168585897555	13.6503196308779	-4.039834025863	9.04739102292794	9.4655970606249	3.11454479461921	1.20695281037067	0.737512680313403	6.55166717662638	12.9327958397933	17.5186284919947	11.0178743972319	15.2888125690936	11.584947399133	15.3911941015526	7.43514360507285	2.89061696561662	7.67231840644229	6.90252688783609	7.71424205458617	-4.2225124268065	12.9138984899919	8.94944527022194	11.5324972826468	6.87582014577953	-12.414372152261	10.6788390858411	12.6997972399283	0.98917875749028	7.22980438971959	13.8147171505561	5.63359116170488	4.85776854641227	4.90092089972825	-6.39121378935633	5.85617442889037
324	324	-2.68028325872434	7.65761511089976	6.76200598088844	-3.96856707340912	0.73027771997415	16.1940186849749	5.2619059322599	-0.975904035475509	4.54670506971316	8.81268443576418	0.629880069395064	2.58345089369994	6.61519507782231	13.6558392117484	-4.07735733543975	9.06745322515555	9.68711450195187	3.10176634560629	1.22855224401579	0.783199092926306	6.54215389744145	12.9222510517848	17.5464411314958	11.0358785556899	15.293320806166	11.6660313787253	15.404838840582	7.40613788291852	2.98969828868921	7.67910423145597	6.91583271972639	7.70488634051968	-4.22505045842001	12.9020022557426	8.94393182962001	11.5958125975123	6.90692450782761	-12.4902796056325	10.7017186260568	12.6777305409544	1.00200865350862	7.27196498332593	13.8469809606377	5.6749	4.84678861225917	4.8982724729988	-6.39552883063958	5.85217553361023
325	325	-2.62971717462638	7.66729480877278	6.87781422803244	-3.9860138788104	0.690637489322233	16.2693835647408	5.21173292292897	-1.03442700766889	4.53915596928872	8.82231935168386	0.633150793254544	2.56297752657185	6.64848941453985	13.6611528818401	-4.11609435955981	9.08692441416258	9.90511053913262	3.08921900397347	1.24984116684664	0.829970647996826	6.5302713286125	12.9114665168222	17.5762262203904	11.0544976532163	15.2968755123359	11.745503800822	15.4179289273246	7.37839312744589	3.09050412404527	7.67964518437309	6.92812345668578	7.69582736564979	-4.22699270765442	12.8882802566128	8.94091582931921	11.6578576001076	6.93949349823343	-12.5657988159018	10.7218505647323	12.6543902141765	1.01488202048916	7.31384325782076	13.8790497355304	5.71427221526625	4.83585008373209	4.89567595533696	-6.4000538032314	5.84717041217121
326	326	-2.5786709720302	7.6769650453234	6.9914740645471	-4.00441028913735	0.650280724463835	16.3437478852737	5.16116758319785	-1.09350849849527	4.53099548740779	8.83129980370352	0.636059817727563	2.54448457523667	6.68158040746448	13.6662546084393	-4.15594896142311	9.10568242492044	10.1178790326383	3.07700681037714	1.27084261733602	0.879424992505786	6.51647833229398	12.9004889140617	17.6069131446353	11.0734353669221	15.2995628853768	11.8226710330889	15.4318985264012	7.35204079943651	3.19183799763761	7.67511886876932	6.93940566805415	7.68711067406937	-4.22838957076451	12.8725481926185	8.94004525751648	11.7187784908585	6.97431370709819	-12.6408924324495	10.7395833050734	12.6298003831705	1.02780436150974	7.35548180633656	13.91030580878	5.75188054452051	4.82489235041602	4.89306072591808	-6.40480390440689	5.8411796405207
327	327	-2.52709192220212	7.68653206772662	7.10265980012274	-4.02378091246428	0.609215161743079	16.4170177219329	5.10971282201625	-1.15295119837805	4.52227905883947	8.83959947439094	0.638626296252464	2.52867079140729	6.71447959493252	13.6711383588324	-4.19672205647169	9.12379190776642	10.3259421423059	3.06523380547367	1.29157963395673	0.932930081981579	6.50132310619932	12.8893651779635	17.6373757846131	11.0923853472913	15.3014691230623	11.8968394431919	15.4481818024326	7.3272123596719	3.29208947249476	7.66670288822034	6.94968592317138	7.67878193622787	-4.22929206153272	12.8547623126388	8.94096810240877	11.7787129346435	7.01042035850801	-12.7155231046567	10.7552652502861	12.6038567811224	1.04078117964821	7.39692180062816	13.9401315139324	5.7881262376919	4.81386804132348	4.89035616391752	-6.40959820156203	5.83420342886038
328	328	-2.47492729640849	7.69590212315743	7.21157693100372	-4.04418515659557	0.567448540584036	16.4890991500778	5.05687154833388	-1.2125577977407	4.51307076590447	8.84719204631392	0.640869382267591	2.51547211760785	6.74719851528029	13.6757981003057	-4.23821422171745	9.14133709829397	10.529838723601	3.05400402991944	1.31207525518156	0.989815451437566	6.485353848042	12.8781422429878	17.6664885938521	11.1110412448082	15.3026728445292	11.9674239919018	15.468116554634	7.3040392689336	3.38962771425987	7.65557484630183	6.95897079137736	7.67088682235472	-4.22975119374153	12.8349738243987	8.94333235219301	11.8377228467398	7.04674996001657	-12.7896534819043	10.7692448035762	12.5763593986376	1.05381797798242	7.438096745342	13.9679442598924	5.82341054470953	4.80272978546702	4.88749164851065	-6.41422381483067	5.8261684383499
329	329	-2.42212410390309	7.7049814599633	7.31843878764591	-4.0656824920522	0.524990731402323	16.5598982450676	5.00216777994205	-1.27213098700661	4.5034346909235	8.85405120204028	0.642808183918135	2.50449423640291	6.77974870684411	13.6802278001456	-4.28022603417229	9.15840223209656	10.7301076319889	3.04342152437084	1.33235251948331	1.04834419125909	6.46911352502492	12.8668670435946	17.6934696618324	11.129096709957	15.3031498328265	12.0348476974099	15.4918927915931	7.28265298616454	3.4828218885761	7.64291234658948	6.96726684201196	7.6634673547603	-4.22981798117337	12.8132357222761	8.9468395711171	11.8958305123514	7.08223901917757	-12.8632462135731	10.7818703681497	12.5471059356826	1.06692060262425	7.4787589324994	13.9936772813155	5.85813471550253	4.79143021185918	4.88439655887282	-6.41846786434662	5.81698473252434
330	330	-2.36862654673721	7.7137171388157	7.42345870050519	-4.08833238935513	0.481857454649957	16.6293210822618	4.94558212497977	-1.33147345659923	4.49343491621726	8.8601506241378	0.644457565417482	2.49534150619649	6.81214170796029	13.6844214256384	-4.32255807084815	9.17507154476763	10.9272877229349	3.03359032948423	1.35242901647998	1.10677006201817	6.45285415458665	12.8555865142441	17.718461517299	11.1462453932218	15.3028017843686	12.1000805441132	15.5189467200919	7.26312097077939	3.57004116174241	7.62989299265895	6.97458064441508	7.65655264287158	-4.22954343761071	12.7896010006493	8.95147134824141	11.9530578699776	7.11582404354469	-12.9362639490441	10.7934903472125	12.5158940922238	1.08009797279717	7.51864326195923	14.0176563404922	5.8927	4.7799219495125	4.88100572578643	-6.42211747024374	5.80656237491876
331	331	-2.31437712311746	7.72220472334774	7.52685000003742	-4.11215444186778	0.438065425786866	16.6972737370197	4.88753627437293	-1.39038789694198	4.48313320877767	8.8654686588332	0.645824741880084	2.48761828539263	6.84438905696515	13.6883729504339	-4.36501090875694	9.19142927190066	11.1218011380799	3.02460981030884	1.37223414759948	1.16334682428682	6.43638946847461	12.8443475893965	17.7417605548574	11.1621904788172	15.3015287613244	12.1640979400831	15.548701372656	7.24527780842924	3.65114839015246	7.61767385875807	6.98091876792658	7.65016894028116	-4.22897857683601	12.7641226538964	8.9573004568745	12.0094268581176	7.14674072394256	-13.0086693376982	10.8044531439704	12.4826186523596	1.09336062789787	7.55748463358034	14.0402170371975	5.92752188382176	4.76815762743951	4.87731745272555	-6.42495975265585	5.79481143635071
332	332	-2.25931830730492	7.73057354390421	7.62882586197069	-4.13682027367773	0.39363136027298	16.7636622847006	4.82846992521598	-1.4486769984583	4.47254223997633	8.87001310653819	0.64691612708758	2.48092893239534	6.87650229219501	13.6920792440123	-4.40738512491057	9.2075596490891	11.3134461444064	3.01649581676415	1.39162585231965	1.2163787046289	6.41949694117746	12.8331972035117	17.7636631691136	11.1768491011893	15.2992308258631	12.2278752933908	15.5805797818115	7.22890513375907	3.73184548950337	7.60674996798435	6.98628778188637	7.64434250058166	-4.22817433711584	12.7368536542052	8.96439971983372	12.0649594152708	7.17544122139462	-13.0804251192479	10.8151071616294	12.4478316072318	1.10671912188451	7.5950179472216	14.0616949712062	5.96307279535043	4.75608987465276	4.87337103975585	-6.42681474539923	5.78172043382313
333	333	-2.20339257356066	7.73895293082988	7.72955024031724	-4.16182196362439	0.348571980787216	16.8283928006637	4.76882277460337	-1.50614345157161	4.46162778961179	8.87380323446384	0.64773813482161	2.47487780560867	6.90849295198538	13.6955446431195	-4.44948129632095	9.2235469119264	11.5018134121127	3.00919218432217	1.41046001296149	1.26555279306153	6.40195404718388	12.82218229105	17.7844409762486	11.1903494275348	15.2958092125948	12.2923880121077	15.6140049800842	7.21378458141387	3.81926098211001	7.59682764904262	6.99069425563431	7.63909966095579	-4.2271730166516	12.7078389173756	8.97284195993643	12.1196774799365	7.20268682985922	-13.1514944249788	10.8258008033953	12.4123574633657	1.12018400871527	7.63097810274187	14.0824249658937	5.99983939865928	4.74368691948418	4.86920647231026	-6.42797273282969	5.76755015241318
334	334	-2.14659425188725	7.74747221446954	7.82906783787106	-4.18665009538192	0.302904447335166	16.8913746805387	4.70903451962953	-1.56259292703822	4.45035376325486	8.87685833562568	0.648297178863817	2.46906868499013	6.94036885464093	13.6987746718342	-4.4911	9.23947559064916	11.6864934709863	3.00264038882385	1.42859251184601	1.31207502419474	6.38353975131237	12.8113495899161	17.8041518113898	11.2028285752501	15.2912121769661	12.3586115043052	15.6484	7.19969778603863	3.9205233902873	7.58756712915133	6.9941447585103	7.63446859207991	-4.22600039441963	12.6771033654607	8.9827	12.1735972658574	7.22923884334399	-13.221840492254	10.8368824724741	12.3770216051451	1.13376584234831	7.6651	14.1027098763975	6.03830835782163	4.73100273095785	4.86486373582173	-6.42907495342708	5.75262040713768
335	335	-2.08951466968954	7.75626072516797	7.927405651207	-4.21079525262445	0.256646600197564	16.9526138822431	4.64954485738892	-1.61797643468796	4.43868406647633	8.87919770303923	0.648599672995838	2.46309128372795	6.97212320563146	13.7017748542351	-4.53208563952241	9.25543738068031	11.8670768508147	2.99678190611013	1.44587923129421	1.35722906988091	6.36412200917086	12.800743591632	17.8227442282698	11.2144236617319	15.2854499038358	12.427514270215	15.6832994982946	7.18642638227833	4.04276123635013	7.57862863552892	6.99664585985421	7.63047924995997	-4.2246803873774	12.644668871853	8.99402092817547	12.2265928791133	7.25585855585658	-13.2914265584384	10.8486850723255	12.3426493921156	1.14747517674181	7.6972236106721	14.1228099663466	6.07896633691077	4.71812058119546	4.86038281572317	-6.43077105784558	5.73725101301344
336	336	-2.03312756569476	7.76544779326995	8.02459067689992	-4.23379282597964	0.209816338457053	17.0122256885853	4.59079348497597	-1.67245286598126	4.42658260484701	8.88084062972004	0.648652030999316	2.45652081111901	7.00374562284419	13.7045507144009	-4.57245792471402	9.2715313652859	12.0431540956996	2.99155821202196	1.4621760536271	1.40229860197244	6.34370646597989	12.7904073565484	17.8401659008713	11.2252718043765	15.278536803293	12.4994916183422	15.7186846285432	7.17375200477796	4.19259377764566	7.56967239539381	6.99820412900593	7.62716166455714	-4.22323691248234	12.6105573099452	9.00674889394866	12.2783902651816	7.28330726140463	-13.3602158608969	10.8613173870847	12.3097142658286	1.16132256585394	7.72760919370327	14.1429825433375	6.1223	4.70512376771962	4.85580310734317	-6.43371069673937	5.72176172871518
337	337	-1.97841292980798	7.77516274912027	8.12064991152468	-4.25576021484877	0.162431561196278	17.0703312675013	4.5332188348465	-1.72619710566591	4.41401134455648	8.88180640868362	0.648460666655889	2.44893181056363	7.03522572416631	13.7071077764103	-4.61228039196341	9.28785696691949	12.2144640926536	2.98691078240029	1.47735787469767	1.4485672923217	6.32231058250967	12.7803839219637	17.8563641464455	11.2355101205805	15.270487285427	12.5739446584828	15.7546481685306	7.16145628818249	4.36697813286629	7.56035863596445	6.99882613530534	7.62454586583259	-4.22169388669191	12.57479055313	9.0208023121391	12.3287084335349	7.31232557714791	-13.4281716369946	10.8747195790132	12.277452421825	1.1753185548296	7.75662207985583	14.1634849149669	6.16855570861852	4.6920955880529	4.85111950399231	-6.43854352076261	5.70617234910649
338	338	-1.92635075193426	7.7855166062425	8.21561035165614	-4.27722153224644	0.114509954624114	17.1270517869267	4.47709576823883	-1.77938403848965	4.40090871842858	8.88211433294551	0.6480319937472	2.43989882546214	7.06655312748503	13.7094515643421	-4.65161657765921	9.30451360803467	12.381259603787	2.98278109308607	1.49148931915835	1.49731820223767	6.29995181953038	12.7707163251763	17.8712697122886	11.2452757277404	15.2613157716626	12.6501753000755	15.7912828960418	7.14935547808985	4.55422760140787	7.55034758445927	6.99851844809233	7.62266153830232	-4.22007522696353	12.5373904747999	9.03609959756628	12.3772663936458	7.34306982019061	-13.4952571240962	10.8888276925465	12.2448283010544	1.18946785354031	7.78462759989214	14.1845738806153	6.2170186141191	4.6791193397179	4.84625211000074	-6.44591902241575	5.68950197390298
339	339	-1.87782673174695	7.79648416636964	8.30946392353904	-4.29870922146193	0.0660650614308864	17.1825084147975	4.42237562816945	-1.83218854920025	4.38719749373935	8.88178369552123	0.647372426054887	2.42899639921486	7.09771745068755	13.7115876022749	-4.69053001819001	9.321600711085	12.5439045874047	2.97911061992024	1.50474402620381	1.54941818269309	6.27665257314208	12.7614476034846	17.8847901123876	11.2547057432526	15.2510406657878	12.7274854525587	15.8286815888619	7.13752320208704	4.74235067378425	7.53929946809671	6.99728763670678	7.62153689743769	-4.21840485025467	12.4983670036606	9.05255916504973	12.423783154987	7.37504433943771	-13.5614355595667	10.90357777212	12.2108063444662	1.20375925024244	7.81199108457452	14.2063575562217	6.26673356531043	4.6662783202372	4.84111386562675	-6.45612828182173	5.67056127950231
340	340	-1.83255813773548	7.80797885083767	8.40178239741104	-4.32075572578455	0.0171066602107347	17.2368223190495	4.36897175945327	-1.88478552254545	4.37280015410192	8.88083372512046	0.646488377360591	2.41579907522211	7.12870831166106	13.7135205314573	-4.72908424994443	9.33921769852407	12.7027630018115	2.97584083874375	1.51729693508172	1.60459383130092	6.25275234336272	12.7526207941871	17.8968311234178	11.2639298302457	15.2396901968958	12.805177025371	15.8669370247756	7.12614907044219	4.91935584050927	7.52687454678654	6.99514027048857	7.62119976827258	-4.21670694945069	12.4575954853619	9.07009943358358	12.467977727031	7.40771922235302	-13.6266701807621	10.9189058621691	12.1743509930098	1.21817884272774	7.83907786466532	14.2285895258627	6.31674541100117	4.65364812127646	4.83561771112864	-6.46834076050022	5.64816094230213
341	341	-1.78947259354911	7.81991378431249	8.49186043718677	-4.34389348850358	-0.0323556072120186	17.2901146676186	4.31679750690523	-1.93734984327303	4.35763918312941	8.87927357853146	0.645386261445953	2.39988234381809	7.15951532829278	13.7152336365844	-4.76734280931105	9.35746399280545	12.8581988053122	2.97291322539754	1.52932298503976	1.66237822726435	6.22909460260226	12.7442789345822	17.9072985220543	11.2730110345965	15.2272940825909	12.8825519279509	15.9061419240094	7.11542325400287	5.07325310108154	7.51284836068509	6.99208291877758	7.62167797583773	-4.2150092213334	12.4148664250426	9.08864651090511	12.5095704960118	7.44056455640036	-13.6909241559234	10.9347480071292	12.1344352332998	1.23271272878798	7.86625327092687	14.2509716582607	6.366099	4.64124541837334	4.82967658676472	-6.48150710894609	5.62111183672181
342	342	-1.74748285508095	7.83220209146004	8.57898780933557	-4.3686334149436	-0.0823120990130514	17.3425066284404	4.26576621534024	-1.99005639613074	4.34163706443492	8.87709147914758	0.644072492092613	2.3811552936342	7.1901281184699	13.716688244789	-4.8053692326785	9.37643901638272	13.0105739954655	2.97027386708479	1.54099711532559	1.72230444978654	6.20656766561477	12.7364650619683	17.916142793798	11.2819773506775	15.2138820404771	12.9590301437592	15.9463857134127	7.10553592361664	5.19607561603854	7.4973702897462	6.98812310625903	7.62299932391835	-4.21334177237127	12.3699690004933	9.10815011671188	12.5485013671554	7.4730504291825	-13.754160417764	10.9510402514357	12.0906841038303	1.24734700621492	7.89388263412151	14.2732058221379	6.41400719650102	4.62905969166938	4.82320343279327	-6.49457797765422	5.58882844100711
343	343	-1.70550167822407	7.84475689694623	8.66245428032678	-4.39499459033704	-0.132751378462894	17.394119369451	4.21579122957324	-2.04308006586634	4.3247459661487	8.87427304198026	0.642553483082563	2.36035047888876	7.22053630007962	13.7178446801424	-4.84322705643537	9.39622271514107	13.159790836302	2.96789484325073	1.55249426518689	1.78390557807067	6.18605984715436	12.7292222136438	17.9234989973748	11.2908564600113	15.1994837881587	13.0346419813481	15.9877528051122	7.09667725013107	5.29262133267276	7.48066535957279	6.98327580993162	7.62519098715632	-4.21173475645779	12.3226923895048	9.12856448828541	12.585168517193	7.50475761800543	-13.8163418488701	10.9677186395241	12.0438227883899	1.26206777280032	7.92232978231091	14.2949938862167	6.46035492624002	4.61708027518026	4.81611118947259	-6.50650401711948	5.5526610457298
344	344	-1.66244181887157	7.85749132543698	8.74154961662974	-4.42250624570529	-0.183645940881397	17.4450740585861	4.16678589441914	-2.09659573722759	4.30714298370979	8.87080388204093	0.640835664653768	2.33832527551908	7.25072949100914	13.7186632667161	-4.88097981697028	9.41669355332808	13.3047033367927	2.96575733205758	1.56398937387133	1.84673890595924	6.1684594619751	12.7225891549077	17.9295498150244	11.2996760441208	15.1841051979147	13.109614366048	16.0303271902121	7.08903740439371	5.37021396089842	7.46295859576775	6.97755950662633	7.62827942141308	-4.2102183274865	12.2728257698677	9.14984386290718	12.620027523963	7.53569541035603	-13.8774313318281	10.9847192158298	11.9946823953566	1.27686112633593	7.95175054216119	14.3161895870991	6.50519513033821	4.60529650292166	4.80832044651592	-6.51623587783674	5.51434722432919
345	345	-1.61730274000135	7.870332226471	8.81556441668365	-4.45067646728327	-0.234959815530589	17.4954918637816	4.11866355469287	-2.15077155099021	4.28910823508951	8.86666961434104	0.638925527474084	2.31593705946247	7.28069730914568	13.7191043285814	-4.91869105100915	9.43761094362088	13.4440201115709	2.96384252134102	1.57565142298535	1.91051558308305	6.15463748202907	12.7165409330018	17.9344779290405	11.3084637845287	15.1676358289248	13.184174318234	16.0741928598165	7.08277092997598	5.43617721062972	7.44447502393401	6.97099269340869	7.63229104327735	-4.20882263935089	12.2201593948278	9.17194247785871	12.653533965304	7.56597677302266	-13.9373917492245	11.0019780247882	11.9440940331081	1.29171316461352	7.98188186613169	14.337326688316	6.54858074991679	4.59369770890924	4.79984044504292	-6.52276781119343	5.47562455024463
346	346	-1.57026047463625	7.88327283661763	8.8841881307594	-4.47901334130585	-0.286656955743115	17.5454939529733	4.07136071060667	-2.20558449276811	4.27092237348676	8.86185585389202	0.636829576079183	2.29404320665625	7.31042937237642	13.7191281898098	-4.95642506976157	9.45873275266316	13.5764497752696	2.96213159893672	1.58748685595997	1.97500698872424	6.14424403772221	12.7110036488615	17.9384660217167	11.3172473627577	15.1499298292145	13.2585488582815	16.1194338050294	7.07786004177918	5.49783479178087	7.42543966967447	6.96359386734423	7.63725226933789	-4.20757784594449	12.1647494569819	9.19481456199252	12.6861434190544	7.59571467279369	-13.9961859836457	11.0194311108346	11.8928576473243	1.30661108521277	8.01241043320189	14.3591292144029	6.59056472609698	4.58227322715867	4.79073749102444	-6.52588554595471	5.43823030032144
347	347	-1.52233870889311	7.89632643777878	8.94814732779278	-4.50703008730612	-0.338701314851621	17.595201494097	4.02491414824464	-2.26079792522953	4.25286605210041	8.8563482157053	0.634554315004734	2.27350109303773	7.33991529858858	13.7186951744727	-4.99424861086894	9.47981684709861	13.700700942522	2.96060575268037	1.59932399807244	2.03998464233085	6.13492530279972	12.7059021503447	17.9416726557819	11.3260544603305	15.1308413384081	13.3329650065655	16.166134016955	7.07423492066312	5.56251041426608	7.40607755859204	6.95538152549847	7.64318553085762	-4.20651410116079	12.1072653085937	9.21841191768421	12.7183114630527	7.62502207645747	-14.053776917678	11.0370145184046	11.8411112972161	1.32156544488286	8.04302292235124	14.3823211989355	6.6312	4.57101248848113	4.78107883570628	-6.52606411469538	5.40333090457121
348	348	-1.47457982752472	7.90950631606784	9.00833498595784	-4.53445315972412	-0.391065989946181	17.6447356550885	3.97938779716737	-2.31616395611107	4.23521992412934	8.85013231479232	0.632106248786406	2.25516809454423	7.36914470566935	13.7177686953678	-5.03222888588771	9.5006210935709	13.8155021345638	2.95924617040763	1.61098209277665	2.10522006335093	6.1241413235489	12.7011612853093	17.9440330469648	11.3349127587698	15.1102244961301	13.4076416110805	16.214344549669	7.07182573655547	5.63727780703743	7.38661371628962	6.94637416493691	7.65009287504901	-4.20566154049636	12.0484624267384	9.24268057952106	12.7504936751372	7.65401035444847	-14.1101274339078	11.0546642919336	11.7883602684102	1.33660913209617	8.07340601255919	14.4076266754897	6.67068694979156	4.55990598019934	4.77093173033424	-6.52380159371059	5.37033248863385
349	349	-1.42802621528383	7.92282575759816	9.06564408342862	-4.56129419605406	-0.443767045138891	17.6942129130028	3.93484558740199	-2.37143469314939	4.2181811869927	8.84319376616453	0.62949188195987	2.23975933531061	7.39810721150593	13.7163554041666	-5.07043310637428	9.52090335872374	13.9207498193488	2.95803403995419	1.62228038352648	2.17048477123253	6.10935214625705	12.6967059016129	17.9453614645095	11.3438169941656	15.0879733358572	13.482639486845	16.2637515152407	7.07056265938393	5.7239598626183	7.36725559547385	6.9365902827251	7.6579698492276	-4.20504545390391	11.9890962884913	9.26756574368453	12.7831456331465	7.68276319788257	-14.1652004149157	11.0723164758569	11.7340845101056	1.35177592949339	8.10324638280522	14.4357696776411	6.70981570181544	4.54894483997662	4.76036342615413	-6.51959605929546	5.33830294640694
350	350	-1.38366630415939	7.93629804848309	9.12096759837919	-4.58758473908878	-0.496833154074869	17.7436521186484	3.89135144897562	-2.42636224408112	4.20153443599268	8.83551818483334	0.626717719060797	2.2270643462973	7.42679243398553	13.7144937778568	-5.10892848388513	9.54042486733692	14.0181357354121	2.95695054915571	1.63303811377582	2.23554147371577	6.08803803473881	12.6924608471136	17.9454709863203	11.3526215270814	15.0643885038582	13.5578764475513	16.3138138319767	7.0703758590762	5.81939161393947	7.34798848351657	6.92604837592855	7.66681199790989	-4.20467981437594	11.9299223709274	9.29301260635603	12.8167053993495	7.71134086667977	-14.2189587398159	11.0899071146101	11.6777639715013	1.36709961971523	8.13223071206878	14.4674042478996	6.74952381945993	4.5381202149928	4.7494408718428	-6.51394558774516	5.30631017178807
351	351	-1.34169708326257	7.94993647630535	9.17519850898359	-4.6133563316211	-0.550292992060326	17.7929798796992	3.8489693119154	-2.48069871664289	4.18493698342067	8.82709118581021	0.623790264624856	2.21650235841226	7.45518999099535	13.7122230320149	-5.14778222997667	9.55909860284832	14.1095043078277	2.95597900573023	1.64307452697857	2.29996086060118	6.05921964255614	12.688350969669	17.9441762814708	11.3611433374737	15.0400081645647	13.6332651502583	16.3639869857069	7.0711955147162	5.9202107518673	7.32864536121496	6.91476694161277	7.6766148253931	-4.20457698203987	11.8716961511219	9.31896636371701	12.8512293502373	7.73980288143146	-14.2713652783888	11.1073722526284	11.6189996410011	1.38261398540237	8.16010924034516	14.5024759340032	6.79074886611333	4.52742325242775	4.73820842889645	-6.50734825535482	5.27342226770481
352	352	-1.30171429361819	7.96375856234278	9.22922979341588	-4.63864027061582	-0.604175147487045	17.8421191906566	3.80776310624844	-2.53419621857135	4.16804610528242	8.81789268575997	0.620716023187717	2.20749162335888	7.48328950042259	13.7095823822176	-5.18706155620536	9.57704792071641	14.1966999616702	2.95514167481783	1.65222034682264	2.36312734112482	6.02451530466579	12.6843011171371	17.9413769633352	11.3691994049716	15.0153734620051	13.708718252025	16.4137264622613	7.07297818759966	6.02305496726816	7.30905623548288	6.9027644768433	7.68737215310756	-4.20474931702315	11.8150775758496	9.34537219437941	12.8864035810543	7.76820876272902	-14.3223828988603	11.1246479343473	11.5585088567412	1.39835280919551	8.18694207874772	14.5405186238065	6.83442840516392	4.51684509946131	4.72667262943597	-6.50030213841958	5.2389797332373
353	353	-1.26329866551893	7.97779534543312	9.28394499455094	-4.66344461828314	-0.658470195499015	17.8909930460218	3.76779676200187	-2.58660685760311	4.15051907758369	8.80783862160266	0.61750149928505	2.19945039284059	7.51108058015445	13.7066110440415	-5.22683367412762	9.59441165056372	14.2815671220135	2.9544950058371	1.66048206795153	2.42441766062092	5.98579330782581	12.6802361373756	17.9370985888644	11.3766067092041	14.9910255402078	13.7841484099102	16.4624877474697	7.0757646735072	6.12456206330855	7.2890511132342	6.89005947868565	7.69907554471916	-4.2052091794532	11.7597448406544	9.37217345766491	12.9218989530395	7.79661792242196	-14.3719744694562	11.1416702042023	11.4976115382569	1.41434987373534	8.21288362761064	14.581061124157	6.8815	4.50637690327332	4.7148363980635	-6.49326615946257	5.20313088079499
354	354	-1.22603092925749	7.99208055645701	9.33965257812449	-4.68773544750542	-0.713071322986768	17.9395244402959	3.72912240537237	-2.63768274147482	4.13201317633022	8.79680470300107	0.614153197452526	2.1917969185608	7.53855284807813	13.7033482330633	-5.2671657952999	9.61132862201277	14.3659502139321	2.95409660834505	1.66800356538733	2.48320856442369	5.94492193879426	12.6760892838015	17.9313769068406	11.3831822298001	14.9674831407354	13.8594685102779	16.5097263286913	7.07961254364694	6.22217421896013	7.26846000138277	6.87667044420535	7.71171640557311	-4.20596892945745	11.7047989867347	9.39931013352859	12.9573863274319	7.82499489581799	-14.4201028584022	11.1583851275205	11.4376334766546	1.43063896166256	8.2380883094667	14.6236322419019	6.93249678577343	4.49601223675822	4.70270265938116	-6.48631901881162	5.166173071951
355	355	-1.18950972702513	8.00664792629509	9.39576445024764	-4.71147441751036	-0.767856340513352	17.9876363679803	3.69167184413333	-2.6871974475784	4.11218567752777	8.78466601479735	0.610677622225815	2.18394945222294	7.56569592208083	13.6998331648597	-5.30812513127864	9.62793766468611	14.4516771895713	2.95400409189872	1.67493236981006	2.53888097865457	5.90375984460652	12.6719622216987	17.9242476660464	11.3887429463887	14.9446789011827	13.9346755480548	16.5551005298045	7.08457936922703	6.31606553717397	7.24711290684247	6.86261587046792	7.72528614101461	-4.20704092716333	11.6493336738104	9.42672183431641	12.9925365654704	7.8530356961561	-14.4667309339243	11.1748069274704	11.3799004630412	1.44723295353358	8.26271054684867	14.6677690608405	6.98633418469039	4.4857841767844	4.69027433799109	-6.47932556531251	5.12840366827845
356	356	-1.15361839602111	8.021531185828	9.4516147838183	-4.73462318752563	-0.822703058641813	18.035251823576	3.65530659916302	-2.73519795762979	4.09076224352274	8.77129764183366	0.607081355979606	2.17532624553043	7.59249942004977	13.6960892116458	-5.34977868847138	9.64437760820624	14.5393941687001	2.95427506605512	1.68141601189971	2.59142847260364	5.86336837192156	12.6681122492044	17.9157478532003	11.3931825309643	14.9219170648615	14.0099756309865	16.5990327931171	7.09072272145559	6.40698956505711	7.22483983652714	6.84791425453887	7.73977639423988	-4.20843917201576	11.5924425616014	9.4543481723743	13.0270205283939	7.88038916291092	-14.5118215642481	11.190978209764	11.3253193177833	1.46403344421994	8.28690476228933	14.7132067125572	7.04152319072063	4.47575793957164	4.67755435849541	-6.4721482631985	5.09011995058413
357	357	-1.11846828924475	8.03676406593638	9.5065377517344	-4.75714326122863	-0.877493298152113	18.0822938015845	3.61988730944796	-2.78191965477217	4.06784484417061	8.75657466895217	0.603374792475553	2.16534557257301	7.61895295987213	13.6919993751168	-5.39212086883188	9.66078728219571	14.6277945778408	2.95496714037127	1.68760202233632	2.64209670557446	5.82342739751525	12.6648025092214	17.9059198991166	11.3967319269937	14.8984710016828	14.0856068161209	16.6421254633372	7.09810017154076	6.4956998497166	7.20147079735065	6.83258409348373	7.75518027629429	-4.21020528170906	11.5332193098275	9.48212876004822	13.0605102305532	7.90670413555706	-14.5553376175994	11.2069416736157	11.2728391957552	1.48090513910702	8.31082537832146	14.7598827382218	7.09657479783392	4.46599967444707	4.6645426773566	-6.46464957670284	5.05154411598521
358	358	-1.08417716032687	8.05237998085145	9.55986752689384	-4.7789409441822	-0.932314452827193	18.1286852965068	3.5852746139747	-2.8276016487646	4.04366419702952	8.74037218099504	0.599573785967662	2.15361807615364	7.64504697167921	13.6873733185557	-5.43496670770361	9.67730551627703	14.7153889050951	2.95613792440421	1.69363793179987	2.69228427964114	5.78347914072752	12.6622961446525	17.8948077307183	11.399714764563	14.8736140815576	14.1618071605058	16.6849808851728	7.10676886304631	6.58294993825947	7.17683729648	6.81664388436803	7.77149145761359	-4.21240383428181	11.4707575782086	9.51000320560281	13.0928152224281	7.93162945356916	-14.5972419961575	11.2227400182404	11.2208379331314	1.49771271954766	8.33460794159297	14.8077438284458	7.15	4.45657553073781	4.65122509169284	-6.45669197005875	5.01268417747371
359	359	-1.05086276289828	8.06835599293666	9.61093828219454	-4.7997861118782	-0.987553890492368	18.1743493028442	3.5513291517298	-2.8724830493661	4.01845113233373	8.72256526280442	0.595694611794261	2.14041435858777	7.67077683814152	13.6820200667072	-5.47810402722278	9.6940641429446	14.8006876385644	2.95784502771094	1.69964300648547	2.74338979687774	5.74306582089834	12.6608562984006	17.8824552749715	11.4024546764172	14.8466196743968	14.238814721189	16.7282014033319	7.11670983467605	6.66946494486774	7.15090678056664	6.80011212425728	7.78870360973466	-4.2151001055345	11.4041510264645	9.53791090671955	13.1240111062278	7.95485531885783	-14.6375036445402	11.2384159428527	11.167693298094	1.51432086689471	8.3581380789774	14.8567366738409	7.20069028946912	4.44755165777097	4.63758318108111	-6.44813815401325	4.97351020629292
360	360	-1.01862636602197	8.08454835694051	9.65917474119951	-4.81942792995321	-1.0436227186864	18.219208815098	3.51791156169977	-2.91680296633572	3.99243648031751	8.70302899922248	0.59175354529368	2.12614643603454	7.69613980834718	13.6757486443161	-5.52132064952558	9.71108449217831	14.8822012663505	2.9601460598485	1.70546750570291	2.79681185935837	5.70173432475348	12.6607461133686	17.8688995385034	11.4052752953015	14.81676326637	14.3168675552184	16.7723893625225	7.12774097088569	6.75552671940988	7.12388917556631	6.783007310217	7.8068104130503	-4.21835937126761	11.3327161707813	9.56579095300204	13.1542039038488	7.97654773239173	-14.6761044611977	11.2540121466672	11.1117830588252	1.53059426250102	8.3811244122334	14.906808588523	7.24905915161356	4.43899420487369	4.62359852438256	-6.43891186091984	4.93399227368612
361	361	-0.987284639555394	8.10079771796819	9.70463193582832	-4.8376155640438	-1.10093204494807	18.2631868277693	3.48488248287118	-2.9608005094325	3.96585107013091	8.68163849147322	0.587766861804249	2.11122632465313	7.72113313479958	13.6683680761269	-5.56440439674821	9.72829975875817	14.9584712843199	2.9630986303739	1.71081278446256	2.85394906915713	5.65945195316652	12.6622287324593	17.8540683845351	11.4085002539612	14.7837874698486	14.3961175609117	16.8181471074526	7.13965907484716	6.84106653410297	7.09601947931302	6.76534793931272	7.82580610629112	-4.22224690728164	11.2569145348699	9.59358240958445	13.1834996371876	7.99717728625729	-14.7130280183541	11.2695713288987	11.0514891767282	1.54639758771944	8.40327181634389	14.9579651415483	7.29590057008611	4.43096624549013	4.60925270045833	-6.42907754710534	4.89410048161545
362	362	-0.956413981658387	8.11694472112488	9.7476328630414	-4.85409819112233	-1.15983502643521	18.3062063353594	3.45211253799814	-3.00471478841547	3.93888832436572	8.65840424711332	0.583750836664295	2.09606604060269	7.74575407000211	13.6596873868846	-5.60714309102687	9.74564068565214	15.0289351630452	2.96671079628752	1.71537862062841	2.91579208498531	5.61693452223733	12.6655672985756	17.8378027009073	11.4124531851415	14.7484863420826	14.4760485125965	16.8660769785217	7.15226094973237	6.9260060859378	7.06753268964074	6.74715250860996	7.84568580949493	-4.22682798937708	11.177574353113	9.62122434160099	13.2120043281406	8.01721954337058	-14.7482578882341	11.2851361887618	10.986009175275	1.5615955239028	8.42428516629175	15.0103168059186	7.3420085285395	4.42345053412343	4.59452728816955	-6.41871943989057	4.85382614691254
363	363	-0.925583251168513	8.13283001151578	9.78850150167623	-4.8687231746822	-1.21966730080299	18.3482053782848	3.41979294713536	-3.04878491304366	3.91160559450658	8.63380034081599	0.579721745212148	2.08107760004239	7.76999986645816	13.6495156013336	-5.64932455449777	9.76303801582815	15.0940414671542	2.97070552371213	1.71886479206443	2.98109352128226	5.57497506166763	12.6710249546204	17.8199409604911	11.4174577215875	14.7117976484207	14.5558320035076	16.9165681042957	7.16534339871325	7.01026707190513	7.03866380438345	6.72843951517424	7.86644472039828	-4.2321678933544	11.0955240259096	9.64865581418583	13.2398239986044	8.03715006664768	-14.7817776430618	11.3007494254712	10.9163254146855	1.57605537914973	8.44386933705988	15.0639850323737	7.38817701062655	4.41634379759823	4.57940824338455	-6.40792176659638	4.81321881104743
364	364	-0.894361306923338	8.14829423424609	9.82756183057027	-4.88167486977332	-1.27889637253998	18.3891922800366	3.38849606998721	-3.09324999307612	3.88402930108372	8.60839996843685	0.575695862786138	2.06667301913137	7.79386777667113	13.63775938632	-5.69073660929709	9.78042249225415	15.1542928984163	2.97470402603533	1.72097107663457	3.04784247511219	5.53436660115914	12.6788648434964	17.8003228808959	11.4238355907884	14.6746591542116	14.6346378600925	16.9692254199398	7.17870322496171	7.09377092807413	7.00964782137514	6.70922745607108	7.88807803673768	-4.23833185660727	11.0115919536588	9.67581587833236	13.2670646704754	8.05744441900466	-14.8135708550618	11.3164537382415	10.8436564538823	1.58985951093071	8.46172920363118	15.1190912716535	7.43519999999999	4.40953854342098	4.56395297985171	-6.39676875454358	4.77233791598947
365	365	-0.862363985940962	8.16318069890744	9.865137828561	-4.89320987186479	-1.33596190933698	18.4291958695702	3.35881647218496	-3.1383491382719	3.85618586462737	8.58277632583147	0.571689464724593	2.05318750351526	7.8173550531444	13.6249002986794	-5.73116707756105	9.79772485789808	15.210192158601	2.97832739042201	1.7213972522028	3.11402739212809	5.49589782988341	12.6893501081067	17.7790351951194	11.4315304267667	14.638008624804	14.7116359087985	17.0234736145264	7.19214034652447	7.1762488078302	6.98071973844979	6.689534828366	7.91057645219643	-4.24534747110582	10.9266065367595	9.70264315467408	13.2938180657192	8.07857783234634	-14.8436210964585	11.3322918262875	10.7692208517877	1.60346165408509	8.47757807293976	15.1757569262577	7.48366478737833	4.40292727909812	4.54827713957065	-6.385344631053	4.731242903708
366	366	-0.830090534300347	8.17747206805208	9.90155208755687	-4.9035847764257	-1.38930357888477	18.4682449782687	3.33134871935993	-3.18428935665651	3.82810170566777	8.55750260885543	0.567718826365843	2.04023451004921	7.84045894838137	13.6116295889595	-5.77040627603707	9.81487585572789	15.2622419494779	2.98119670403711	1.71999794096846	3.17763671798297	5.45993017537092	12.7027350727778	17.756707697517	11.4396546280784	14.6023404977882	14.7859959760732	17.0787373771277	7.20561758977295	7.25690574275763	6.95211455344138	6.66938012904155	7.93389693294344	-4.25313424907573	10.8413804013879	9.72907576544697	13.3201171902567	8.10082240189682	-14.8719119394761	11.3483063888239	10.6942189542695	1.61735239220965	8.4916515207719	15.2338787165884	7.53333189174276	4.39640251213611	4.53249806080591	-6.37373099604204	4.68999319994494
367	367	-0.798826271863922	8.19135596429282	9.93702523595617	-4.91305617892515	-1.4379105464628	18.5063684375148	3.30668737714338	-3.23098461890514	3.79980295029824	8.53315201336435	0.563800223048216	2.02703204146002	7.86317671488542	13.5986388137205	-5.80838959299908	9.83180622871151	15.3109305295493	2.98293305404552	1.7175962873954	3.23680233983443	5.42604332495072	12.7190081887432	17.7340424286736	11.4472100097747	14.5661882443072	14.8569323461366	17.134441396816	7.21933738632236	7.33485659373904	6.92402016853453	6.64878042277093	7.95798115457067	-4.26159242690853	10.7562087388972	9.75505180504661	13.3459799819225	8.1239019055941	-14.8984269565798	11.3645401250652	10.6192285406829	1.63202230890116	8.50500418457653	15.2926103258294	7.58375513914023	4.38985675004138	4.51673308182206	-6.3619780198535	4.64863963168635
368	368	-0.769883946418215	8.20503641148928	9.97160801733623	-4.92188067483224	-1.48531363130889	18.5435950786918	3.28542701116663	-3.27819203184089	3.7712194745785	8.51029773521379	0.559949930110042	2.01279404992004	7.88550560515995	13.5866195295227	-5.8452746688566	9.84846456866896	15.3565282267577	2.98315752761217	1.71538914554164	3.29167820698996	5.39373351241059	12.737851429165	17.7117414291741	11.4531983869069	14.5275433195462	14.9253037641796	17.1900103626637	7.23352134140024	7.40921622165704	6.8963316596046	6.62774769553474	7.98277071674073	-4.27062224099576	10.6707652686932	9.78050936786864	13.3714243785413	8.14744852787905	-14.9231497396907	11.3810357342262	10.5440648916192	1.6479619877564	8.51876228623522	15.350952047511	7.63448835561764	4.38318250032039	4.50109954088365	-6.35011516688749	4.60721031565687
369	369	-0.744576305749763	8.2187174335011	10.0053350841813	-4.93024104137034	-1.53728375183255	18.5799537331826	3.26816218706097	-3.32566721636868	3.74204678345748	8.48951297025936	0.556182744778327	1.99673448760165	7.90744287170834	13.5762632929263	-5.88123796079921	9.86493237983748	15.3991366717482	2.98149121190197	1.7145741653892	3.34391366082226	5.36249697153834	12.7589297761745	17.6903747339848	11.4566215745261	14.4843971602161	14.9940579156512	17.2448742164883	7.24839106023415	7.47909948739424	6.86883173255663	6.60629280817844	8.00820723986551	-4.28012392772894	10.5846869093571	9.80538654830865	13.3964683179378	8.17109445319254	-14.9460639141891	11.3978359155215	10.4684967270279	1.66566201237216	8.53405204762957	15.4079041751639	7.68508536722193	4.37627227047958	4.48571394352385	-6.33817153665854	4.56572966271033
370	370	-0.724145614115142	8.23260305418792	10.0382410889756	-4.93793984928615	-1.59960759648487	18.6154732323701	3.25548747045768	-3.37316579339345	3.71194538699916	8.47137091435664	0.552498060145434	1.97806730667721	7.928985767034	13.5682616604917	-5.91645592601653	9.88135113106405	15.4388531013965	2.97755519407983	1.7163489969201	3.39519313485826	5.33182993612173	12.781908211903	17.6696076878559	11.4564813876837	14.4347412030279	15.066277437714	17.2987117259198	7.26416814805163	7.54371959750592	6.84130286209379	6.58442662154745	8.03423451221762	-4.28999772349961	10.4976105794696	9.82962148281483	13.4211297379368	8.19447186597541	-14.967153108758	11.4149833681659	10.3922927668583	1.6856129663452	8.55199969064115	15.4624670023185	7.73509999999999	4.36904146749344	4.47054633374884	-6.32617622868121	4.52422208370053
371	371	-0.708386122565445	8.24689729740935	10.0703606842034	-4.94465760879492	-1.67807185371696	18.6501824076374	3.24799742698806	-3.42044338382014	3.68057579526751	8.45642503120825	0.548886115425336	1.95600645931908	7.9501315436403	13.563306188779	-5.95110502169816	9.89786258256968	15.4757747525782	2.97099436464878	1.72191129011635	3.44720106262488	5.30122805713588	12.8064517184818	17.6487263272357	11.4517823371596	14.3768900834584	15.1450449675305	17.3515533764376	7.28107421008022	7.60346226156749	6.81352752291924	6.56215999648723	8.06080035954744	-4.30014386469929	10.4091731976119	9.85315314184769	13.445426576363	8.2172369329584	-14.9864009520801	11.432520791374	10.3152297082257	1.70830543327231	8.57373143715156	15.5138444822485	7.78431352398052	4.36151279051135	4.4552536443575	-6.31415834247003	4.48271198798029
372	372	-0.695734171882965	8.26180418702505	10.101728522349	-4.95007477333965	-1.77619049346831	18.6841100903674	3.24624231619167	-3.46725560855368	3.64759851832648	8.44457392585724	0.545337028925627	1.92978720260628	7.97087745403065	13.5620853512676	-5.98536170503374	9.91460849457541	15.5099988621688	2.96190381709389	1.73245869495997	3.50162187764904	5.27012285094716	12.8322252780422	17.6270153938285	11.4421406640299	14.3121055583599	15.2334431422633	17.4034562604106	7.29933085154749	7.65948375986751	6.78528818973613	6.5395037938432	8.08785304824186	-4.31046667767203	10.3190116823649	9.87592126197633	13.4693673940537	8.23930598778229	-15.0037910728382	11.4504908831609	10.2371873646094	1.73416337339595	8.60037350003695	15.5625269151157	7.83341698511906	4.35374033514128	4.43945248198181	-6.30214697008022	4.44122315834937
373	373	-0.684573663227151	8.27752763932545	10.1323944987842	-4.95387179636334	-1.88754196588423	18.7172851119432	3.24979936253052	-3.513358088499	3.61268000397633	8.43492528635413	0.5418409189539	1.89945745206742	7.99122075070842	13.564728988717	-6.01940243321284	9.93173062730224	15.5416184045583	2.95078064108766	1.74876349598791	3.56012637692691	5.23782456984761	12.8588938727154	17.6037596293388	11.4285577698824	14.2432256192308	15.3345545556599	17.454477470208	7.31915957664847	7.71295386494783	6.75636733724763	6.51646887446081	8.11534084468776	-4.32096512108027	10.2269619361253	9.89786560821091	13.4928737812052	8.26075477227301	-15.019307099715	11.4689197625518	10.158117362566	1.76287528344277	8.63251793532987	15.6095054230051	7.88332887335297	4.34577820091773	4.42275945325373	-6.29016627506119	4.39977778480883
374	374	-0.673288497757454	8.29418357019203	10.1625233583018	-4.95576189956871	-2.0029904226021	18.7497363037478	3.25729764759571	-3.55850644456102	3.57592340161487	8.42653955258968	0.538387903817749	1.86611187522263	8.01115868617702	13.5701642566028	-6.05340366342508	9.94937074097122	15.5706882588128	2.93813604949762	1.76980273033651	3.62312695346148	5.20362998274868	12.8861224846327	17.5782845240667	11.4122256661343	14.1731031445061	15.4499944389704	17.5046740981988	7.34069923672844	7.7650423493503	6.7265474401569	6.49306609918551	8.14321121111501	-4.33173309997322	10.1338049416694	9.9189259455616	13.5158201708611	8.281661330314	-15.0329326613933	11.4877753265675	10.0779727871354	1.79367306749174	8.66878224234035	15.6557722555092	7.93496767861954	4.33768048737517	4.40479116480521	-6.27822697741619	4.35839780799605
375	375	-0.660262576633327	8.31164086686754	10.1923321931597	-4.95569779467553	-2.11339995075802	18.7814924971642	3.26732692637607	-3.60245629764471	3.53815956273907	8.41847716445467	0.534968101824767	1.83091420566797	8.03068851293983	13.5771621430915	-6.08754185286008	9.96767059580334	15.5972432586494	2.9244812551913	1.79407989880333	3.68877855466458	5.16683585856184	12.9135760959255	17.550616244585	11.3943363642031	14.1045910126209	15.5760438918749	17.554103236752	7.36385666579072	7.81691898561677	6.69561097316709	6.46930632886272	8.17140424139913	-4.34286867216646	10.0406019711616	9.93904203903859	13.5380805295403	8.30210370578869	-15.044651386556	11.5070126984889	9.99670672335723	1.82578178498528	8.70732776853486	15.7023196622205	7.98925189085612	4.32950129404811	4.38516422326822	-6.26633752614375	4.31710516854842
376	376	-0.643934843680688	8.32972539324161	10.222038361803	-4.95373849070128	-2.20964797219457	18.8125823087397	3.27847695386042	-3.64501156022377	3.50028827734523	8.40979856183987	0.531571631282548	1.7950281769995	8.04980748350025	13.5844936363501	-6.12199345870745	9.98677195197637	15.6213180588401	2.91032747103623	1.82009849961849	3.75500103194858	5.12674573507093	12.9409240772102	17.5213710071982	11.3760818755061	14.0404603024419	15.7077723065862	17.6028165367923	7.38849828890433	7.86975319031019	6.66335033074352	6.4452004243379	8.19985607309262	-4.35446989547558	9.94841434106223	9.95815585205193	13.5595288237619	8.32215980710087	-15.054446905709	11.5265870015969	9.9144141774033	1.85842649536581	8.74631586137988	15.7501398927317	8.04709999999999	4.32129472047102	4.36360582025666	-6.25450637024235	4.27592179685467
377	377	-0.624007241810362	8.34826301320384	10.2518592226766	-4.94994347611871	-2.28658311229945	18.8430246237658	3.28933748503759	-3.68622169715883	3.46320933542963	8.39956418463604	0.528188610498685	1.75961752281328	8.06851285036166	13.5909297245454	-6.15693020700967	10.006751326522	15.6429473141568	2.89618590989996	1.84636203101213	3.81971423672585	5.08348422407277	12.9680345812307	17.4911834464918	11.3586542114606	13.9816506210034	15.8402490753174	17.6508110177209	7.4144905311383	7.92426388155564	6.62979482853406	6.42075924645647	8.22850280588078	-4.36663482771616	9.85830336783186	9.97623961965117	13.5800390200448	8.3418891752152	-15.062302931941	11.5464533591726	9.83207611090921	1.89083225807574	8.7839078683419	15.8001482440457	8.10899972681143	4.31310557640253	4.34053610844938	-6.24274195871053	4.23486617891091
378	378	-0.601443058434234	8.36707959064387	10.2820121342255	-4.94437223940055	-2.34855572177078	18.8728248247197	3.29849827489641	-3.72621402684067	3.42782252698856	8.38683447273395	0.524809157780771	1.72584597670537	8.08680186602746	13.595241395844	-6.19235960121907	10.0274310609955	15.6621656793715	2.88256778465	1.87137399121437	3.88083802040879	5.03877168388163	12.9950515851548	17.4606875035553	11.343245383484	13.9272974139531	15.9685435902812	17.6980521583372	7.44169981756165	7.9798382204946	6.5952156785667	6.39599365606389	8.25728056275405	-4.37946152670379	9.77133036793087	9.99328760743269	13.5994850849079	8.36131456422951	-15.0682032929306	11.5665668944968	9.75101472040018	1.92222413255749	8.81826513688741	15.8520755726827	8.17371571534232	4.30491858970376	4.31664307660271	-6.23105274054677	4.19394837068634
379	379	-0.577260292713711	8.38600098945132	10.312712439487	-4.93706870310678	-2.40130747157731	18.9019872994696	3.3045490784257	-3.7651158990187	3.39500259180525	8.37066986602437	0.5214233914364	1.69487710974673	8.10467178300103	13.5961996384129	-6.22808655890181	10.0485716083294	15.6790467446003	2.8699843081539	1.89363787845536	3.93690259675311	4.99451196732316	13.0221393832113	17.4303356519155	11.3310474029936	13.876459789846	16.0877252436907	17.7445050557047	7.46999257324341	8.03561845919071	6.55989500780579	6.37091451400559	8.28613015987294	-4.39304805025406	9.68852127350617	10.0092945788202	13.6177466725635	8.38045434184346	-15.0721318247967	11.5868827308506	9.67255292100321	1.95182717825347	8.84754901448288	15.9047237714911	8.2395818404675	4.29669458339267	4.29261528996297	-6.21945049353804	4.15317716230599
380	380	-0.55247694381021	8.40485359825846	10.3439935831177	-4.92791086513249	-2.4505800326878	18.9305164358837	3.30608520687801	-3.80305466344237	3.36486138990727	8.35013080439807	0.518021429773166	1.66746364053239	8.12211985378577	13.5925884698966	-6.26390348765194	10.069933421456	15.6938837175219	2.85894669327918	1.91165719096522	3.9888873836224	4.95260892722298	13.0494622696293	17.4001570998394	11.3232289114517	13.8281968572372	16.1932419345023	17.7901348068869	7.49923565764247	8.09074684970758	6.52411494321569	6.34553268112701	8.31500276545739	-4.40749245336967	9.60989088058001	10.0242552972374	13.6348540040506	8.39932687575671	-15.0740723636584	11.6073559915148	9.59801344784633	1.97886652288662	8.87010617525346	15.9568698234154	8.30493197706178	4.28839431925089	4.26914131377645	-6.20799680400932	4.11256134389491
381	381	-0.528089321360607	8.42352240261248	10.3755649523729	-4.91667640477998	-2.50204840087809	18.95841662183	3.30244556220689	-3.84015766986108	3.33662700511303	8.32442942709057	0.514593391098662	1.64306047496799	8.13914333088507	13.5839351957533	-6.29960279506345	10.0912769533077	15.707046735912	2.84996615289338	1.92411077037626	4.03838604474473	4.91496020836039	13.0771845386375	17.3701208225082	11.3201990812021	13.7815682356471	16.2851279620977	17.8349065089473	7.52934443762333	8.14436564410883	6.48815761176074	6.3198590182736	8.34385093016619	-4.42284263129559	9.53431933023426	10.038164526108	13.6509997324492	8.41795053366891	-15.0740087456349	11.6279417997706	9.52804946262552	2.00282128917533	8.88604615614666	16.0072907114001	8.3681	4.27997855906007	4.24690971328947	-6.19679160099684	4.07210969790082
382	382	-0.50454578420829	8.44200364885571	10.4071024798627	-4.90314160728311	-2.55846089159808	18.9856922451767	3.29445323192456	-3.87655226802428	3.30947812759897	8.29388662479725	0.511129393720481	1.62086688529408	8.15573960991947	13.5708976195067	-6.33497688873037	10.1123626568167	15.7189060197881	2.84345587884133	1.93127014650294	4.08699224384884	4.88262963673836	13.105470484465	17.340195795103	11.3214589881711	13.7356822542504	16.3664675076635	17.8787852544873	7.56032638340675	8.19563260541271	6.4523051404053	6.29390438629078	8.37262720465814	-4.43896838292254	9.46062657255976	10.0510185523536	13.6663845758561	8.43632595720775	-15.071924806845	11.6485952788987	9.46113425028026	2.02399751106282	8.8964538653905	16.0547748168746	8.42780737330585	4.27140806460185	4.22660905374834	-6.1859357998445	4.03182889075764
383	383	-0.481717994569108	8.46030601856877	10.4382820981968	-4.8870827578757	-2.61855814446911	19.012347693792	3.28310754858208	-3.91236580768138	3.28259344754153	8.25931542229395	0.507619815363278	1.60008214375116	8.17190748415625	13.5542283105921	-6.36981817624672	10.1329509849155	15.7298317891677	2.83925340637864	1.93425600583052	4.1362996446635	4.85501516670642	13.1344844013406	17.3103447068314	11.3264563148833	13.6897355002349	16.4403998289092	17.9216897140096	7.59219925929031	8.2439068822862	6.41683965611372	6.26767964602401	8.40128436178556	-4.45569999806268	9.38763255764734	10.0628288498865	13.681209252368	8.45431923794085	-15.0678043834078	11.6692715521803	9.39529823094061	2.04286921817413	8.90242452712702	16.0986142603527	8.48432591759857	4.26264359765788	4.20892572235879	-6.1755303158962	3.99172060184309
384	384	-0.459450171255399	8.47843819333225	10.4687797399854	-4.86830478055978	-2.68079120577936	19.038387355544	3.26940784473048	-3.94772563858181	3.25515165511713	8.2215310644745	0.504062735406947	1.57990552257977	8.18764653644747	13.5346798384451	-6.40391906520653	10.1528203942979	15.7401942640684	2.8369867973622	1.93419696889846	4.18790191091747	4.83131670534172	13.1643905834934	17.2804841801775	11.3346387438637	13.6429338684921	16.5100641835446	17.9633777156393	7.62498082957162	8.28868830944907	6.38204326114206	6.24119565831872	8.42977769465924	-4.47286776652819	9.31415723558781	10.0736156118555	13.6956744800816	8.47173474673828	-15.0616313114425	11.6899257428962	9.3285718247366	2.0599104401343	8.90505336549821	16.1387929428048	8.53831504264623	4.25364937166479	4.19416869224733	-6.16567606449587	3.95178579251329
385	385	-0.437586533079507	8.49640885472677	10.4982713378384	-4.8470802307392	-2.74361112181702	19.0638156183008	3.25435345292083	-3.98275911047499	3.22633144050221	8.18134879623274	0.500465043346316	1.55953629402044	8.20295635857474	13.513004772501	-6.4370719632038	10.1719454734577	15.7503636645078	2.83628381320959	1.93222165624621	4.24322492621432	4.81073415972145	13.1953533251521	17.2505103422235	11.3454539576372	13.5944832539137	16.5785998292793	18.0035722763242	7.65868885854829	8.32947960090059	6.3480922726572	6.21446328402035	8.45806409305859	-4.49030197813124	9.239020556472	10.0833991351348	13.7099809770938	8.48837653169302	-15.0533894264274	11.7105129743274	9.25898545179831	2.07559520656838	8.9054356046461	16.1753449622466	8.59043415821697	4.24442099829541	4.18184294276232	-6.15647394344577	3.91202542412435
386	386	-0.41597697178246	8.51422668433293	10.52649285565	-4.8240627614874	-2.80553389372252	19.0886368699306	3.23894370570419	-4.01759357312033	3.19532664936214	8.13958386246251	0.496834111042516	1.53817373031368	8.21783654231968	13.4899556821953	-6.46906927783255	10.1904213657528	15.7606520804657	2.83677221533837	1.92945868841323	4.30171643784768	4.79246887672563	13.2275357877527	17.2203192265851	11.3583496387285	13.5435895513912	16.649131524442	18.0419964130122	7.69334111051791	8.36578347063999	6.31481516618455	6.18749338397435	8.48610047208801	-4.50783292268401	9.16104247039074	10.0921997165989	13.7243294615012	8.50404864089803	-15.043062545487	11.7309883697549	9.18459093242755	2.09039754710141	8.90466646871268	16.2083044166937	8.64134267407885	4.23497084937237	4.17135033286126	-6.14796372228474	3.87244051788546
387	387	-0.394629824625152	8.53190019691277	10.5536705328135	-4.79991713041946	-2.86610844831145	19.1128554983016	3.22417793563161	-4.05236001599127	3.16189191214456	8.09705150805765	0.493177310356679	1.51511679055048	8.2322866794639	13.4662851369635	-6.49971500449964	10.2083449713642	15.7710152808176	2.83807976516612	1.92703668593897	4.36153470247164	4.77593738079105	13.2610165526369	17.1898161160957	11.3727734696626	13.4894586558163	16.7234419251064	18.0783731426511	7.7289566486575	8.39710553848987	6.28196902778872	6.16029681902615	8.51384375235161	-4.52529088999867	9.07915376435825	10.1000376531221	13.7389206514007	8.51855832980555	-15.0306344651241	11.7513070524596	9.10477887530678	2.10479149135843	8.90384118183998	16.2377049694639	8.69170000000001	4.22531145395478	4.16209272150168	-6.13998711357145	3.83304583775592
388	388	-0.373729171258168	8.54943130484883	10.5802700134834	-4.77530809515048	-2.92571126619124	19.1364758912819	3.21105547525414	-4.08720338070675	3.12649433008555	8.05456697791199	0.489502013149934	1.49051738177051	8.24630636178902	13.4427290711346	-6.52899111074809	10.2258131904725	15.7812740896325	2.83983422411042	1.9259312165423	4.4208158809296	4.76099817664967	13.2957325362162	17.1592248677263	11.3881731329642	13.4315527550564	16.8009038287897	18.1124254821886	7.76560594345818	8.423862242107	6.24931094353432	6.13288445002119	8.54125364828751	-4.54251019000764	8.99355169013948	10.1069324656736	13.7539294879549	8.53189055979407	-15.0160889807449	11.7714241457226	9.02104713679431	2.1192510689645	8.90405496817001	16.2634288404019	8.74212667577728	4.21545534110174	4.1534719676411	-6.13234578955956	3.79388734405434
389	389	-0.353468235280091	8.56681327531105	10.6067585626594	-4.75087842962334	-2.98474207468169	19.1595024367396	3.2003779090006	-4.12227195151438	3.08964704320359	8.01294551691936	0.485815591283411	1.46496043568377	8.25989518107666	13.4195767379987	-6.55701895047907	10.2429229232587	15.7912490759252	2.84166335358881	1.92620052488345	4.47769613406494	4.74756407908893	13.3316071442266	17.1291609127605	11.4040209692251	13.3703624343834	16.8806387664653	18.1438825216938	7.80342677859143	8.44867057839107	6.21659799948598	6.10526713780492	8.56829720539845	-4.55945927887008	8.90524024023901	10.1128979189571	13.7693129677064	8.54429758186794	-14.9994098877557	11.7912947728247	8.935078649322	2.13424052582442	8.90618484603585	16.2849851695753	8.79308776132267	4.20541503987236	4.14488993023703	-6.12484142250271	3.75501530226597
390	390	-0.334040240289501	8.5840387907541	10.633603445341	-4.72667351979123	-3.0436006011026	19.1819387685012	3.19208181351453	-4.15771401266175	3.05186319151718	7.97300124730301	0.482125416618241	1.43903428311327	8.27305272910843	13.3966319169514	-6.58392360349037	10.2597710699035	15.8007608087102	2.84319491501889	1.92756263692209	4.53034147016389	4.73554790289629	13.3685637824044	17.1002637268355	11.420074151699	13.306636187331	16.9617682691068	18.1727270845968	7.84256149042688	8.47447327433523	6.18358728170829	6.07745574322277	8.59494265711658	-4.57626905052289	8.81523639612193	10.1179451891303	13.784918529261	8.55605371232856	-14.9805809815629	11.8108742719627	8.84855634532174	2.14994604027578	8.91012517591567	16.3018266701946	8.84500944657688	4.19520307932573	4.13582520776352	-6.11727568465455	3.71647997787606
391	391	-0.31563821641891	8.60110053363267	10.6612719265276	-4.70208544549631	-3.10264342629896	19.2037829766362	3.1858673104016	-4.19367784839651	3.01365591504477	7.93523284990293	0.478438861015555	1.41332725488198	8.28577859766595	13.3736739768384	-6.60983014957982	10.2764545305878	15.809629857004	2.84406782118212	1.92973501997417	4.57820651420883	4.72486393134079	13.4065258564856	17.0731727707055	11.4362727573559	13.2411225074332	17.0434138676877	18.1992821878042	7.88315241533417	8.50421305693265	6.15003587626588	6.04946108430767	8.62115823687406	-4.59308014236822	8.72455713925337	10.1220854399559	13.8005927822446	8.56743326747737	-14.9595860575729	11.8301248451018	8.763096684406	2.1662426116786	8.91549382546701	16.3134060554706	8.89831792148069	4.18483191872145	4.12623537020118	-6.10945024826872	3.6783312769144
392	392	-0.298449192481826	8.61799118640143	10.6902312712187	-4.67647309120735	-3.16189738389576	19.2250306778203	3.18143451553644	-4.23031174296622	2.97552222248032	7.89939274209397	0.474763296336482	1.38842768181291	8.29807237853083	13.3504822865051	-6.63486366854521	10.2930702054924	15.8177123673702	2.84413812284095	1.93243514135567	4.62249810206425	4.71567195733408	13.4454167722062	17.0482557895838	11.452559873187	13.1745698882241	17.1246970931816	18.2238946808016	7.92534188968294	8.54083265317647	6.11570086922335	6.0212905907602	8.64691174781388	-4.61003319180823	8.63421945109839	10.1253298351967	13.8161823362831	8.57871056361577	-14.9364089111918	11.8490168326409	8.67905732749276	2.18298880710388	8.92190864720267	16.3191760386139	8.95343937597481	4.17431309316234	4.11626243928399	-6.10116678559887	3.64054941380327
393	393	-0.282653181681492	8.63470343151506	10.7209487444137	-4.64919534139307	-3.22123715146469	19.2456774773033	3.17848354479364	-4.26776398061853	2.93765715244374	7.86512543855373	0.471106094442153	1.36492389472904	8.3099336634847	13.3268362147972	-6.65914924018435	10.3097163419398	15.8250053029641	2.84345916886917	1.93538046838255	4.66454838947137	4.70865028683648	13.4851599353024	17.0249148493218	11.4688785861832	13.1076637015165	17.204870155943	18.2469114130746	7.96927224984284	8.58683494319415	6.08033934664533	5.99294590546393	8.67216485685266	-4.62726883624506	8.54523910060088	10.1276895386154	13.8315338010025	8.59015991704518	-14.9110333378261	11.8675210471492	8.59567108094407	2.20004319362259	8.92898749363549	16.3187818927784	9.01080000000001	4.16365748321924	4.10604882479635	-6.09222824618137	3.60296219468207
394	394	-0.268429799344853	8.65122705048907	10.753781772557	-4.61961108052223	-3.2805365902562	19.2657189803349	3.17671451404782	-4.30618284560103	2.89998778199298	7.83207545395979	0.4674746271937	1.34338517062538	8.32136204430916	13.3025151305601	-6.68281194429504	10.3264985655786	15.8315404616	2.8420914801071	1.93828846837078	4.70568953217143	4.70454306355429	13.5256787515103	17.0023375801507	11.4851719833356	13.0405727116916	17.2838875092197	18.2686792341087	8.01506885574117	8.6402881012767	6.04373764893185	5.96442810527883	8.69687465715626	-4.64492771308085	8.45831548216197	10.1291766606312	13.8464937860288	8.60201150401879	-14.883444279981	11.8856083011962	8.51213117346692	2.21726433830575	8.93634821727826	16.3127614463927	9.07060112500885	4.15287595560815	4.09573693652265	-6.08261729722315	3.56537727333589
395	395	-0.255958660798859	8.66749508934533	10.788583887066	-4.58708651393717	-3.33966956152075	19.2851507921647	3.17582753917358	-4.34571662216133	2.86243188901861	7.79988730298977	0.463876266452251	1.32375991044549	8.33235711278584	13.2772984026395	-6.70597686067508	10.343525015193	15.8373496410923	2.84009557739506	1.94094346348786	4.74725368590566	4.70409443119382	13.5668966265659	16.9797116123019	11.5013831516352	12.9732129701077	17.361938475482	18.2895449933895	8.06252504833354	8.69669155978923	6.00598107797067	5.93573826706487	8.72099813258113	-4.66315045971777	8.373410487161	10.1298086302618	13.8609130049943	8.61417760030697	-14.8536491146953	11.903249407351	8.42763083376824	2.23451080822433	8.94360867064381	16.3019109509586	9.1321446485014	4.14197937704503	4.0854691842473	-6.07268007269588	3.52760230354985
396	396	-0.245415098178148	8.68338890753551	10.8250642083623	-4.55143585685312	-3.39853440095461	19.3039685180425	3.17552273604553	-4.38651290892951	2.82490725141122	7.76820550032124	0.460317569216861	1.30525317325688	8.34291846069635	13.2509803546351	-6.72876906912229	10.3609038316808	15.8424646392554	2.83753198157338	1.94340052647388	4.79057296190678	4.70804853346136	13.6087372883807	16.9562245760069	11.5174751018669	12.9054988051937	17.439212544072	18.3098555404026	8.1111316961586	8.75151334540753	5.96732992917616	5.906877467682	8.74449226776187	-4.68207771355794	8.29038112442425	10.129604732599	13.8747372110508	8.62643119026612	-14.8216756570804	11.9204151781829	8.34154550530424	2.25164117044934	8.95040988241984	16.2870266844203	9.19450760948951	4.13097861424587	4.07538473073574	-6.06280655329217	3.48944648054013
397	397	-0.236826126979931	8.69878797610733	10.8629318448606	-4.51317282268892	-3.45712900064377	19.3221677632179	3.17552095453775	-4.42857149908257	2.78733164706137	7.73667456063182	0.456798727819376	1.28702622202834	8.35304567982231	13.2235828925943	-6.75131364943445	10.3787431559398	15.8469171878389	2.83446121348238	1.94578326085127	4.83647266959052	4.71714213528328	13.6511704882909	16.9311834388276	11.533649990273	12.8373445453786	17.5158992043315	18.3299505616169	8.16036861671983	8.8002214848074	5.92804670690429	5.87784678399019	8.76731585431621	-4.70179873754169	8.20908440277795	10.1285842546581	13.8880075579158	8.63854466680514	-14.787552468966	11.9370764262611	8.25479177335116	2.26851399205176	8.95667106510688	16.2689049247222	9.25676704698509	4.11988453392665	4.06554459707025	-6.05338671970465	3.45097433689194
398	398	-0.23003600396627	8.7135717661085	10.9018959049757	-4.4728718947726	-3.51547656342423	19.3397441329407	3.17575684662676	-4.47156119868327	2.74962312816724	7.7049389985991	0.453316942242857	1.26824031972864	8.36273836194533	13.195305087897	-6.77372284864053	10.3971511288678	15.8507082940526	2.83094379396238	1.94821527014724	4.88401435702976	4.73068956228615	13.6942594236315	16.9048312446827	11.5502679136319	12.7686603408952	17.5921879456027	18.3498845856612	8.20971562752069	8.83830105332719	5.88839391551104	5.8486472928494	8.78943335066488	-4.72217645832496	8.12937733104837	10.1267664834548	13.9007693755229	8.65029042283293	-14.7513081121823	11.953203964155	8.16906114924686	2.28500485012353	8.96249515412074	16.2482309561306	9.318	4.108710279954	4.0559296905326	-6.04481055262594	3.41278846607677
399	399	-0.22487771999207	8.72761974858674	10.9416654971223	-4.43110755643219	-3.57360029213635	19.3566932324605	3.17629108342189	-4.51510584037299	2.71170275283692	7.67264332890067	0.449869395089761	1.24805672932659	8.37199609884702	13.1663506846028	-6.7959643687617	10.4162358913626	15.8537594598509	2.82704024385371	1.95082015788898	4.9318761258412	4.7448984802394	13.7380786175402	16.8778527351565	11.5676917701669	12.6992755187817	17.6682614384853	18.3693377903215	8.25865254606463	8.86347834184479	5.84863405935236	5.81928007111961	8.81081032315639	-4.74301149122467	8.05111691806176	10.1241707060046	13.9130679938056	8.66144305743183	-14.7129711485591	11.9687686044337	8.08605101394403	2.30109840181059	8.96798834363288	16.2246807749932	9.37725870787642	4.09751542501949	4.04651727688529	-6.03746803274865	3.37555960205761
400	400	-0.221184265912237	8.74081139458976	10.9819550620271	-4.38845318160279	-3.63152331693265	19.373010667027	3.17718596045013	-4.55882925679309	2.67349343501085	7.63943206621413	0.446453268962543	1.22563671379097	8.38081848230902	13.1369234267713	-6.81791481211603	10.4361055843222	15.8559794972388	2.82281108399668	1.95372152760372	4.97873607764157	4.75556639350372	13.7827025931544	16.8509352564343	11.5862844581015	12.6289462556576	17.7441628382096	18.3879649365645	8.30665918985511	8.87793178654824	5.80902964278422	5.78974619566077	8.83141233813925	-4.76410444966992	7.97416969651236	10.1208125859633	13.9249487426976	8.67188659451958	-14.6725701399266	11.9837411596666	8.0074587483954	2.31682236780986	8.97325682781474	16.1973917888713	9.43349621127757	4.08640288965476	4.03728462189081	-6.0316597981139	3.33995847879743
401	401	-0.218788632581676	8.75303956876395	11.0226428859508	-4.34529312344459	-3.68925319998385	19.38869204189	3.1785037732385	-4.60235528058494	2.63491811601745	7.60494972521707	0.443065746463658	1.20014153609056	8.38920510411292	13.1072270584622	-6.83944935664673	10.4568682795177	15.8572772182212	2.81831683523161	1.95704291669619	5.02327231404761	4.75849080643977	13.8282058736118	16.8247558188034	11.6064088756589	12.5574260892889	17.8198047759912	18.4054207853564	8.35327083933165	8.88436549363091	5.76984317016259	5.76004674333284	8.85120555251062	-4.78525594708984	7.89850141839845	10.1166922266519	13.9364569521325	8.68166264397198	-14.6301336481145	11.9980924424229	7.93440162517884	2.33220457421911	8.97840680083775	16.1654963577164	9.48564075119699	4.07547725443428	4.02820899131168	-6.02678287477178	3.30664899555115
402	402	-0.217526763270129	8.76434851891141	11.0637979020815	-4.30161069568537	-3.74676269124079	19.4037329622991	3.18030681731399	-4.64530774438991	2.59589973718516	7.56886590031632	0.439704010195561	1.17073245919417	8.39715555604035	13.0774653237349	-6.86044318029701	10.4785558505029	15.8575614348031	2.81361283383191	1.96086010015319	5.0643121318504	4.74948267018672	13.8746629820499	16.7995896245146	11.6284279210626	12.4844685574421	17.8950948650761	18.4213600976636	8.39864965307868	8.88548356928617	5.73133582762581	5.73018279099579	8.8701669315603	-4.80626659691351	7.82413678123297	10.1118055552382	13.9476377194179	8.69082505755592	-14.5856902349529	12.0117932652718	7.86548920595657	2.3472728471361	8.98354445687336	16.12812684148	9.53262056862819	4.0648430999325	4.01926766026652	-6.02170960750642	3.27531771802997
403	403	-0.217352150230928	8.77487814763779	11.1054997747943	-4.25733801715707	-3.80401981822118	19.4181290948704	3.18265738820361	-4.68731048084936	2.55636123984242	7.5311841678469	0.436365242760708	1.13666376326435	8.40466942987293	13.047841966649	-6.88077146101011	10.5009783675992	15.8567418749977	2.80872333404039	1.96511696262652	5.10191275924685	4.7272930161097	13.9221484416062	16.7751899129665	11.6527044925357	12.409834381737	17.9699407187101	18.4354376344525	8.44335389653633	8.88399011970742	5.69364434060571	5.7001554155096	8.88828290108704	-4.82693701257005	7.75110126049059	10.1061484988383	13.9585044552709	8.69942768703829	-14.5392684708086	12.0248144407827	7.79865358740396	2.36205501265862	8.98877505097489	16.0844156001134	9.57336390456469	4.0546050067239	4.01044435168004	-6.01530587823656	3.24366631787899
404	404	-0.218372610389077	8.78476986380149	11.1478281684644	-4.21240720669164	-3.86099260844266	19.4318854218521	3.18561778143436	-4.72798732260467	2.51627845963537	7.49214560051072	0.433046626761553	1.09837289092263	8.41174631739227	13.0185358148211	-6.90030937672923	10.5239057656036	15.8548040074689	2.80366105945925	1.96973481541561	5.13673675430545	4.69727702096842	13.9707367754184	16.7512750399021	11.6796014883017	12.3338063596356	18.0442499501395	18.4473378970828	8.48794807254215	8.88258925108801	5.65668058527261	5.6699656937342	8.9055402063613	-4.84707032120817	7.67942033164606	10.0997169845681	13.9690070286766	8.707524384186	-14.490897045994	12.0371267815248	7.73182685534122	2.37657889688442	8.99415545832054	16.0335228184924	9.606799	4.04486755538295	4.00174047945663	-6.00643756888093	3.20915582004986
405	405	-0.220706439483531	8.79416507626089	11.1908627474671	-4.16675043541576	-3.9176493354291	19.4450261358776	3.18925029253324	-4.7669621022972	2.47599350196981	7.45199634773043	0.429745344800551	1.05711193080015	8.41838581037998	12.9894884590505	-6.9189321053976	10.547107979313	15.8518645229978	2.7984387147246	1.97463496981991	5.16945090097876	4.66569037358204	14.020502506624	16.7275633613621	11.7093797313097	12.2575337134877	18.1179302168648	18.4570166928774	8.53299668393375	8.8837921389201	5.62033281273405	5.63961470252958	8.92192559263204	-4.86659956501752	7.60911947017407	10.0925069409282	13.9790877207422	8.71515896667718	-14.4406047393271	12.0487011000673	7.66294109558852	2.39087232591129	8.99967181945186	15.9753124410571	9.63257206806782	4.03573299645732	3.99316046473537	-5.99397056135826	3.16924724949425
406	406	-0.224471933253246	8.80320519387437	11.2346831761776	-4.1203599514066	-3.97396761399326	19.457577801213	3.19361721702726	-4.80385865256833	2.43600346185878	7.41098255892864	0.426458579480159	1.0141490524291	8.42458770142687	12.9605101298174	-6.93651482495843	10.5703549435244	15.8480531864759	2.79306900447252	1.97973873713883	5.20072198321931	4.63878876276973	14.0715198854928	16.7038235422892	11.7417389940901	12.1822473088156	18.1909093157709	18.4645749839167	8.5790642335487	8.88800112001132	5.58448927409755	5.6091035187557	8.93742311946601	-4.88564797256749	7.54022478960521	10.0845203573748	13.9886888125747	8.72232322116455	-14.3884203316923	12.0595082089795	7.58993605170474	2.40496303196514	9.00530466162442	15.9103895458215	9.65320121046248	4.02722332654458	3.98470872865534	-5.97677326643537	3.12141798210964
407	407	-0.229785405244011	8.81203162550032	11.2793631702038	-4.07340370460432	-4.02993706660794	19.4695669821246	3.19877298663431	-4.83830331087096	2.39680598900718	7.36935038352797	0.42318351340283	0.970752425341713	8.43035516211956	12.9314096648319	-6.95293271335495	10.5934165930348	15.8434997627949	2.78756463333913	1.98496742867183	5.23121678497967	4.62281632395819	14.1237656202764	16.680014668227	11.7761873022354	12.1091780111412	18.2631669756964	18.4701151048216	8.62671522422455	8.89431902037577	5.54903822047066	5.57843321927252	8.95200674138847	-4.90435389200576	7.47288134708236	10.0757791834334	13.9977525852812	8.72899212087647	-14.3343726039739	12.0695189208308	7.5118585090593	2.41886517667788	9.01103451209381	15.8393945168002	9.67192250101852	4.01926189837371	3.97638969235561	-5.95445326781121	3.06518221130429
408	408	-0.236673880931605	8.82078577999714	11.3249470363151	-4.02608159565311	-4.08554810558884	19.4810202428786	3.20470931808549	-4.87012838150093	2.35889873311991	7.32734597095107	0.419917331294007	0.928190219070201	8.43569417099783	12.9019959018046	-6.96807711708004	10.6160628626411	15.8383340168463	2.7819383059605	1.9902429014174	5.26158488097395	4.62113089403864	14.1769750139154	16.6561408699397	11.8122325151258	12.039556469836	18.3346911829216	18.4737393902128	8.67651415879889	8.90182959145482	5.51386790296092	5.54760488094001	8.96564803672889	-4.92285567148001	7.40749197761495	10.0663094715351	14.0062213199689	8.73514063063461	-14.278490337056	12.0787040481902	7.43000991452655	2.43256528307229	9.01684189811558	15.7629677380078	9.69197201357044	4.0117660075142	3.96820777697528	-5.92838038166296	3.0040417133429
409	409	-0.245040779899103	8.82960528191149	11.3714700094847	-3.97859352519718	-4.14079114325163	19.4919641477412	3.21138791395918	-4.89952236844895	2.32277934390186	7.28521547062055	0.416659045162399	0.887730603146778	8.44061079176686	12.8720776784457	-6.98194166713963	10.6380897300285	15.8326806259687	2.77620272697276	1.99555020621108	5.29191245765341	4.63042149218162	14.2308466714475	16.6322062781916	11.8493824921411	11.9740330227401	18.4054699237267	18.4755501747109	8.7290082567767	8.90961658468984	5.47886657267587	5.51661958061811	8.97831858381673	-4.94129165913794	7.34449324683784	10.0561372741107	14.0140372977448	8.7407437152606	-14.220802311823	12.0870344133996	7.34596598558875	2.44604651204422	9.0227073469453	15.6817450805696	9.71658582195276	4.00465294953553	3.96017022354094	-5.90018143006307	2.94196087902102
410	410	-0.254780447579277	8.83851082483422	11.4189673221019	-3.93113939388073	-4.19565591351679	19.5024252609786	3.21877028928435	-4.92670918324057	2.28878401878062	7.24320503195904	0.413412829791431	0.850631449287027	8.44511108813182	12.8414638324655	-6.99455987546586	10.6594965161839	15.8265029455437	2.77037060101198	2.00099562932195	5.32160967870184	4.64643819340212	14.2850791979106	16.608201080864	11.8871450926614	11.9114157281722	18.4754911843918	18.4756497774908	8.78421070221273	8.9167659008747	5.44392248072305	5.48547839516682	8.9899903489511	-4.95980020312723	7.28432172038587	10.0452886435911	14.0211615181478	8.74577710850211	-14.1613373091592	12.0944809585934	7.2613024397282	2.45929202448953	9.02861138532412	15.595894713017	9.749	3.9978400200072	3.95230767738368	-5.87148323508403	2.88290409913422
411	411	-0.265787229404902	8.84738667068874	11.4674742065558	-3.88387992490246	-4.25012234501892	19.512430146857	3.22681795908998	-4.95191273740133	2.25651577200359	7.20156080438005	0.410183765317097	0.817459594671786	8.44920112379788	12.8099632015745	-7.00596534457356	10.6803781155269	15.819573712523	2.76445274089039	2.00669917960309	5.35004673683008	4.66493107271516	14.3393711983425	16.5839344941009	11.9250281760666	11.8501478994294	18.5447429511973	18.4740967455415	8.84151158199825	8.92272627019194	5.40892387820999	5.45418240144608	9.00064466428814	-4.97851965159555	7.22741396389387	10.0337895611308	14.0276349168581	8.7502373311309	-14.1001241099487	12.1010147062366	7.17756671130927	2.47228498130405	9.03453042652114	15.5047158176098	9.79134790939134	3.99124451449869	3.9446623681741	-5.8439126187983	2.83081674188267
412	412	-0.277956732875873	8.8561093678355	11.5170258952354	-3.83681572673658	-4.30416299116485	19.5220053696426	3.23549243840502	-4.97535694245678	2.2253696017741	7.16048090040789	0.406976931875387	0.787666439801636	8.45288696247021	12.7773846389257	-7.0161916769776	10.7008299769121	15.8116546658163	2.75842202130551	2.01278086590755	5.37659382474898	4.68165487972858	14.3934212777809	16.5590893359669	11.9626077058773	11.7886728498086	18.6132098131378	18.4708100536066	8.90026575440559	8.92771450678085	5.37376963182981	5.42273267631587	9.01027248050966	-4.99758835269061	7.1742065429967	10.0216362232175	14.0335197636089	8.75414357575682	-14.0371914958561	12.1066066802764	7.09546559400552	2.48500854338366	9.04042682669905	15.4074130182126	9.84135206318454	3.98478372857949	3.93727660824235	-5.81909640327837	2.78756314410276
413	413	-0.291249357912681	8.86455546463492	11.5676502120396	-3.78990650952662	-4.3577502253685	19.5311774936016	3.24475524225846	-4.99726570993245	2.19474049243167	7.11997458819019	0.403797409602296	0.760602058264236	8.45617466785399	12.7436084303139	-7.0252724751928	10.720947549194	15.8025075443338	2.75221623908326	2.01936069708841	5.40062173944161	4.69370970937162	14.4469280412638	16.5333458390317	11.9998462432186	11.7254338926071	18.6808488951341	18.4656809183189	8.95982807770709	8.93204521880051	5.33841366674825	5.39113029663613	9.01886518681203	-5.0171163587605	7.12506796934264	10.0087490950601	14.0388783283406	8.75751618176896	-13.9725682567018	12.1112279046602	7.0147437019212	2.4974458716242	9.04625994179936	15.30319093869	9.8956322622821	3.9783749578191	3.93019270991862	-5.79854057180148	2.75107955064693
414	414	-0.305720105665639	8.87260150944746	11.6191142336819	-3.74311198340137	-4.41085642104379	19.5399730830003	3.25456788567924	-5.0178629513539	2.16402342831587	7.08000473642795	0.400650278633813	0.735616523647243	8.4590703036544	12.7087509847011	-7.03324134173401	10.740826281227	15.7918940869853	2.74577187237643	2.02655868199873	5.42177066382635	4.70139341033863	14.499590093829	16.5063871538461	12.0368425901296	11.6588743411218	18.7476040262079	18.4586005563115	9.01955341017508	8.93603301441	5.30282770365054	5.35937633926685	9.0264141723916	-5.03705872481941	7.0797187312739	9.99503678323984	14.0437728809934	8.7603754885564	-13.9062831871644	12.1148494033352	6.93509291923301	2.50958012692153	9.05198912776356	15.1912542864797	9.95080830758643	3.97196467610753	3.92345298553309	-5.78224148519057	2.71886635135879
415	415	-0.32143147013017	8.88012405063353	11.6708612930258	-3.69639185848962	-4.46345646525297	19.5484187021048	3.26489211973874	-5.03737257824667	2.13261339376623	7.04053421382219	0.397540619105932	0.712059909538315	8.4615799335766	12.6729774324896	-7.04013187911607	10.7605616218656	15.7795760326806	2.73902539933778	2.03449482949158	5.44037310227897	4.70546863071265	14.5511060405141	16.4782317534147	12.0736957015866	11.5876740215367	18.8134189483724	18.4494601842174	9.07879661008189	8.9399925017684	5.26698347214044	5.32747188106798	9.03290805406574	-5.05731770545971	7.03752047339971	9.98040789433818	14.0482656915079	8.76274183545124	-13.8383650819872	12.1174422002489	6.85620513011763	2.52139495718137	9.05757374053312	15.0714921919854	10.0035	3.96565973416526	3.91709797267935	-5.769169327783	2.68842393608194
416	416	-0.338445945301698	8.88700476252416	11.7223145298651	-3.64978972236852	-4.515543032195	19.5565409151813	3.27569495931285	-5.05601850213631	2.09990537312231	7.00152588907392	0.394473511154644	0.689282289525111	8.46370962132577	12.6364529040819	-7.04597768985383	10.7802490199643	15.7653186171493	2.73191329812009	2.04328914839599	5.45687124127214	4.70669801857672	14.6011745763336	16.4495400200753	12.1105045325659	11.5122548730065	18.8782374036404	18.4381510186695	9.13693330160731	8.94421739854734	5.23085270182174	5.29541871459379	9.03832291311836	-5.07779551081265	6.99783103469727	9.96477103493648	14.0524190298243	8.76462757934189	-13.7688427359134	12.1189773193484	6.77777477867188	2.53288073216476	9.06297313604956	14.9461357478684	10.0510596052664	3.95962179376916	3.91109973252499	-5.75827467371349	2.6572635537702
417	417	-0.356822329314963	8.89320855223191	11.7728970839933	-3.60383113317793	-4.56711646924137	19.5643662864962	3.28694859292375	-5.0740203849738	2.06543753125116	6.96294263088416	0.391454034915942	0.666633737195289	8.46546543060708	12.5993425298805	-7.05081237646214	10.7999839243776	15.749015948743	2.72437204687612	2.05303394745101	5.47170726727854	4.7058438073247	14.649641218012	16.4210448008845	12.1473680380439	11.43381736574	18.9420031340249	18.424573083941	9.19367629468219	8.9488219021621	5.19440712229818	5.26323155589482	9.04263128951659	-5.09839435100948	6.9600082541438	9.94803583682973	14.056295165883	8.76601497251993	-13.6977449436862	12.1194257845812	6.69952638055268	2.54403272145983	9.06814667025435	14.8179165565992	10.0937692484938	3.95401256420817	3.90534167056969	-5.74850809711673	2.62394730615335
418	418	-0.376401367208786	8.8987679144965	11.822032095204	-3.55921346824122	-4.61817715399153	19.5719212177885	3.29862542710266	-5.09148876393906	2.02947117069437	6.9247473079539	0.388487270525817	0.6435402118096	8.46685342512571	12.5618114402878	-7.05466954145582	10.8198745403599	15.7307255689703	2.71633812375864	2.06371388946365	5.48532336677085	4.70352946805295	14.6967971224261	16.3934789428983	12.1843851729969	11.3535655934712	19.0046600188842	18.4089385253728	9.24901220463457	8.95382874395294	5.15761846317355	5.23093633980295	9.04580572301395	-5.11901643618145	6.92340997071648	9.93024559017775	14.059955957834	8.76687917162179	-13.6251005000489	12.1187586198944	6.62120400184356	2.55484630580185	9.07306006055668	14.689566220648	10.1326435196316	3.94899375477119	3.8997012971502	-5.73882017212744	2.58895009333373
419	419	-0.396687931405109	8.90371729841073	11.8691427032908	-3.51663431608841	-4.6687254640378	19.579219283597	3.31069786838081	-5.10841832492766	1.99249536492945	6.88690278898416	0.385578298120262	0.61973660362168	8.46787966858682	12.5240247657062	-7.05758021226995	10.84008100454	15.7105155507991	2.70774800692044	2.07528749203927	5.49816172622175	4.7000391275803	14.7430176815825	16.3673677580966	12.2216548924012	11.2727036499341	19.0661574136028	18.3918482504636	9.302935564106	8.95925992775093	5.12045845405162	5.19855937376129	9.04781914321361	-5.13956397645981	6.88739402339252	9.91170850447882	14.0634205115569	8.76719533328386	-13.5509381997447	12.1169468492356	6.5425520412478	2.56531686592608	9.07773439269558	14.5638163424853	10.168697008629	3.94472707474715	3.89405612260327	-5.72816187043816	2.55294970010513
420	420	-0.417158247232081	8.90809115306742	11.9137982592298	-3.47679126524946	-4.71876056034858	19.5862521714691	3.3231383232894	-5.12479815744893	1.95499927220505	6.84937194267596	0.382732197835268	0.595036406534899	8.4685502246956	12.4861473174913	-7.05956274557135	10.8607766668393	15.6884539671971	2.69853817451427	2.08771327278318	5.51059514263788	4.69560600220181	14.7886782874879	16.3420197016076	12.2592762794076	11.1923918687181	19.1264518672428	18.3739275346135	9.35544090573799	8.96513745738715	5.08289882453616	5.16612696521296	9.04865735919581	-5.15993879250847	6.85131825114913	9.89276398478484	14.0666284582199	8.76693861414254	-13.4752868375168	12.1139614965518	6.4633148974687	2.57543978256779	9.08221926120973	14.4428440970941	10.2029443054353	3.94137423342496	3.88828365726562	-5.71582342967458	2.51662391126128
421	421	-0.437288540017839	8.9119239275594	11.9563473900512	-3.44027571067414	-4.76827699864628	19.5930094306716	3.33591919835966	-5.14061735101221	1.91747205076981	6.81211803088515	0.379953964094426	0.569253114468216	8.46887115715722	12.4482683248425	-7.0606316073616	10.8821348771814	15.6646088911321	2.68864510469292	2.10094974930073	5.52250594966829	4.6904633082125	14.834154332149	16.3163010972931	12.29744970653	11.1130532707505	19.1855004177778	18.3558016532223	9.40652276217211	8.97148276707635	5.04491078931046	5.13366542160108	9.04832170183211	-5.18000791577932	6.81470365564547	9.87375143614772	14.0695107753857	8.76608417083426	-13.3981752527141	12.1097735857906	6.38342104094721	2.58521043646226	9.08656449624771	14.3251967892256	10.2364	3.93906564037684	3.88226141147399	-5.70205260555223	2.48064715946629
422	422	-0.456559588167135	8.91525007097948	11.9973973048222	-3.40680726501768	-4.81726824518388	19.5994806104715	3.34901290012281	-5.15586499512682	1.88040283795766	6.77512141204077	0.377246088429061	0.542200221340583	8.46884852967685	12.4103043040738	-7.06080126260116	10.9043289854904	15.63905285051	2.67802276138076	2.11495543919725	5.53356511134262	4.68484426190741	14.8798212075723	16.2890776418223	12.336658604906	11.0344978788114	19.243260103181	18.3380958816901	9.45617566604987	8.97826896297128	5.00645614114637	5.10120105036878	9.04681442608213	-5.19957660031	6.777855351578	9.85501026361937	14.071998440617	8.76461008509288	-13.3196326400776	12.1043541408991	6.30385968827838	2.59462420834475	9.09081992795809	14.2079613427932	10.2699392028395	3.93769239913376	3.87586689556514	-5.687264873506	2.44540505806401
423	423	-0.474763821802225	8.91810032728285	12.0375553827757	-3.37567798529743	-4.86572776621432	19.6056552601357	3.36239189219899	-5.17053017930208	1.84416476198379	6.73838576318811	0.374608222876452	0.513691221070956	8.46848840595966	12.3721477567679	-7.06008617625052	10.9275323416902	15.6119391050019	2.66673212763206	2.12968888266837	5.54344276306298	4.67898042300404	14.9260543057645	16.2592150318642	12.37743547015	10.9565170844819	19.299687961426	18.3214354954167	9.5043831321237	8.98538472318192	4.967488427121	5.06876015895915	9.0441377869055	-5.21844374855664	6.74131370994111	9.8368744166746	14.0740224314767	8.76256737246161	-13.2396883642928	12.0976741858248	6.22599923265246	2.60367647895018	9.09503538648948	14.0882206942792	10.3038791067395	3.93703515073022	3.86898902563457	-5.67187570897083	2.41077616777161
424	424	-0.492200252885367	8.92046955359103	12.0774290031441	-3.34617698416301	-4.9136490374103	19.6115229289309	3.37603654762494	-5.18460199304733	1.80874293431484	6.70191643663615	0.37203986610495	0.483539607578288	8.46779684971083	12.3336911845076	-7.05850081327012	10.9519182957045	15.5834911506983	2.65487465899522	2.14512097609579	5.55180904023145	4.67242987543446	14.9732290187324	16.2256664359083	12.4203127978764	10.8789022793431	19.354741030481	18.3063128579808	9.55102195923051	8.99271022402117	4.92796091594643	5.03636905481534	9.04029368008577	-5.23640826297539	6.70561914655204	9.81934581304733	14.0755137255275	8.76008327051792	-13.1583717911035	12.0897047445148	6.15120854322003	2.61236206897682	9.09926070199045	13.9630577801655	10.3383974250527	3.93687394266539	3.86161098596243	-5.65630058738161	2.37658766789954
425	425	-0.509214340344634	8.92233246446947	12.1176255451602	-3.31759337426407	-4.96102704718429	19.6170731661242	3.38994317129067	-5.1980695258719	1.77404143760017	6.66571878469384	0.369540516782907	0.451598482334558	8.46677992463553	12.2948270888756	-7.05605963862046	10.9776601974573	15.553934826789	2.64255188680568	2.16125540731704	5.55834237424559	4.66304622069819	15.0217207384824	16.1886153848245	12.4658230836995	10.8014448988554	19.4083755877021	18.2920863762389	9.59590904871587	9.00012564180194	4.88782687633475	5.00405404538045	9.03528204656104	-5.25326904602237	6.67131207722804	9.80190900210668	14.076403300335	8.75728859998269	-13.0757122862535	12.0804168409166	6.08085603598594	2.62067361616333	9.10354570460958	13.8295555369345	10.373671871132	3.93698882243842	3.85376245646918	-5.64095498417327	2.34266673775823
426	426	-0.526151543108099	8.92366355135214	12.1587523880565	-3.28921626825026	-5.00785994755993	19.6222955209823	3.40410998078463	-5.21092186728511	1.73996435448918	6.62979815967014	0.367109673578674	0.418175714394388	8.46544369443894	12.2554479714547	-7.052777117262	11.0049306749305	15.5234959724634	2.62986534239891	2.17810124291374	5.56288479961325	4.64841750623191	15.0719048570213	16.1491539478651	12.5144988232339	10.7239388836241	19.4605450377794	18.277540143618	9.63886063840397	9.00751115283713	4.84703957699805	4.97184143809761	9.0291021654349	-5.26882500015371	6.63893291778635	9.78400370908384	14.0766363156306	8.75431418157678	-12.9917392154866	12.0697814989774	6.01561455718638	2.62860322644207	9.10794022449546	13.6849724556572	10.4098801583302	3.93715983754846	3.84547344438151	-5.62622984819595	2.30884159449906
427	427	-0.543357320103835	8.92443730567302	12.2014167649784	-3.26039177820243	-5.05414628764657	19.6271795427722	3.41853519369528	-5.2231481067963	1.70641576763124	6.59415991387402	0.364746835160604	0.383869901063487	8.46379422282622	12.2154463338275	-7.0486677141552	11.0337591158205	15.4924004269112	2.61691655711036	2.19566754946753	5.56542813133947	4.62613177947231	15.1241567663558	16.1083954403796	12.5668725120939	10.6461819855667	19.5112021073382	18.261453784984	9.67969296611898	9.01477413113733	4.80555228664839	4.93975754040992	9.02175331528391	-5.28287502782555	6.60901152176024	9.76506965921003	14.0762136789761	8.75129083037263	-12.9064819445466	12.0577697426446	5.95405860563577	2.6361430057454	9.11247946351955	13.5293973279925	10.4472	3.93716703549466	3.83677395692606	-5.61213147787078	2.27502053765676
428	428	-0.561173871543261	8.92462821886608	12.2459666665778	-3.2312179306637	-5.09988461655357	19.6317147807608	3.43321702761105	-5.23473801219192	1.6732998349537	6.55880939961443	0.362451500197048	0.349284366553569	8.46183757350255	12.174717008146	-7.04374588167387	11.063860008794	15.460815432276	2.60380706227547	2.21396339356003	5.56596970914762	4.59378070510285	15.1788518584107	16.0674460848923	12.6234766458939	10.567972276221	19.5602995230037	18.2426069252029	9.71822226968509	9.02200824959673	4.76331827399787	4.90782865976052	9.01323473041995	-5.29521803149403	6.58176976813029	9.74454657771644	14.075149993907	8.74821462484539	-12.8199698391773	12.0443509026185	5.89436856086296	2.6432850600057	9.11713775428225	13.365206715695	10.4856411695521	3.93684304187299	3.82769400132952	-5.59836076658526	2.24124749015243
429	429	-0.579672926677531	8.92421078236527	12.2919567662498	-3.20232392828075	-5.14507337913523	19.6358907842149	3.4481537001204	-5.24569276627374	1.64053726097161	6.52375196920032	0.360223167356358	0.315022435076348	8.45958080369262	12.1333100790596	-7.0380114214112	11.0949059519733	15.4282980588811	2.59063838922972	2.23299784177287	5.56450687276104	4.550708624859	15.2362060331891	16.0264025459715	12.684828362065	10.4891078271246	19.6077900114013	18.2197791891407	9.75426478692647	9.02938525346731	4.72029106661806	4.87608110359252	9.00354353943355	-5.30579477833132	6.55708040263108	9.72187418983427	14.0734598639592	8.74459777612695	-12.7322322651225	12.0294842544643	5.83472480239678	2.65002149515531	9.12187359949901	13.1948426863139	10.5245416806285	3.93659436610329	3.81826248715913	-5.58461019510834	2.20757949682076
430	430	-0.598457043269006	8.92317043009023	12.3387905096533	-3.17435014717994	-5.1897075651315	19.6396971024014	3.46334342881178	-5.25602303527009	1.6080859606747	6.48899297494068	0.358061335306885	0.281687430843539	8.45703580199892	12.0915255835409	-7.03142122363051	11.1265695434806	15.3940430105044	2.57751206930855	2.2527801624938	5.56103696190309	4.50082498526686	15.2958124713015	15.9833136037074	12.7506674041082	10.4093870168335	19.6536262991564	18.1917502016634	9.7876528498824	9.03707715384377	4.67661328763537	4.84454117934903	8.99267388930457	-5.31551769837347	6.53479733635131	9.69651811477656	14.0711578926682	8.73984391671501	-12.6432985244301	12.0131253765425	5.7733077097661	2.65634441712662	9.12664550185056	13.0207473073984	10.5630716069288	3.93718077444967	3.80846628786641	-5.57057224420895	2.17407360249645
431	431	-0.617081960314641	8.92156012528178	12.3858713424469	-3.14793696348761	-5.23377799408787	19.6431232845873	3.47878443127365	-5.265739773202	1.57590892957547	6.45454621489231	0.355965502716981	0.249882678066856	8.45421592350834	12.0496861861436	-7.02392436323709	11.1585233814384	15.3572402136081	2.56452469138269	2.27334014847852	5.55555773365269	4.44877305854691	15.357112394901	15.9359801086968	12.8196048265962	10.3289228698618	19.6977612875209	18.157299587637	9.81831811276199	9.04525596182086	4.63295051767093	4.81323519447318	8.98061970090032	-5.3257063858693	6.51477448037965	9.66877037249258	14.0682586835696	8.73335667910722	-12.5531975260623	11.9952298414988	5.70832146143349	2.66224593185198	9.13141196401767	12.845340967824	10.6004010221527	3.93936720243837	3.79823803526961	-5.55593939465604	2.1407865476939
432	432	-0.635103416811389	8.91945856628588	12.4326027102895	-3.12370501345903	-5.27727523669048	19.6461600177828	3.49445900881873	-5.2748539340905	1.54396916318639	6.42049725089756	0.353935168254999	0.220205519480847	8.45113452364087	12.0081145514214	-7.01546991513626	11.1904400639687	15.3170795946544	2.55167073141317	2.29474551421902	5.54815810198319	4.39919611691959	15.4195470261407	15.882202911537	12.8901629904369	10.2487365655702	19.7401500962756	18.1154619815981	9.84623008098389	9.05409368849328	4.59005798724525	4.78218945640808	8.96737489508807	-5.33768182094842	6.49686574580479	9.63990252405919	14.0647768401993	8.72453969580128	-12.4619580291779	11.975753221979	5.63921134295287	2.66771820321752	9.13613148868109	12.6700133455875	10.6357	3.94391858559561	3.78750677258837	-5.54040412721854	2.10775393116324
433	433	-0.652078677660099	8.91694450210816	12.4783880588399	-3.10186079563423	-5.3201898636255	19.6488087929459	3.5102791440801	-5.28337647195661	1.51222965701997	6.38696786846374	0.351969830589289	0.192925176861677	8.44780495781647	11.9671333439282	-7.00600695423332	11.2219921891939	15.2727510801055	2.53884859136217	2.31706807214558	5.53913169483426	4.35673419214994	15.4825575871737	15.8207514768669	12.960864256538	10.1700121578228	19.7807493714156	18.0673908420856	9.871358334477	9.06376138089221	4.54869092687885	4.75143027259685	8.9529339363729	-5.35276498374045	6.48092504371541	9.61124293037027	14.0607219235629	8.71289299727744	-12.3696087926411	11.9546510906289	5.56724599124501	2.67275569465024	9.14076257852156	12.4946950058181	10.6683479715344	3.95159985944762	3.77620154304234	-5.52365892266539	2.07497680731197
434	434	-0.667715834684508	8.91409668175425	12.522654977557	-3.08221768440351	-5.36251242963868	19.6510770705981	3.52613740638573	-5.29131834082135	1.48065560496771	6.35408013143587	0.350068988388203	0.167819228617365	8.4442405814551	11.9270652282177	-6.9954845554336	11.2529011117203	15.2237124758915	2.5259529399165	2.34037963468847	5.52880004673195	4.32412979107249	15.5455853001531	15.7564573193491	13.0302309858075	10.0939337004836	19.819515788998	18.0152893336663	9.89367245317022	9.07432988155982	4.50960456709222	4.72098395048261	8.93729486494355	-5.37227685437503	6.46683144920035	9.58411995231971	14.0560589616389	8.6994245221358	-12.2761785753158	11.9318790200943	5.49383971980491	2.67735588399702	9.14526663707506	12.319205896463	10.6985617972762	3.96317595952065	3.76425138985116	-5.50543245015846	2.04245304144335
435	435	-0.681999285567856	8.91099385422977	12.5652264642235	-3.06457352057201	-5.40423327939602	19.6529723741176	3.54192636442433	-5.29869049470577	1.44934299582396	6.32195610365901	0.348232164947952	0.14462488145789	8.44045474997673	11.8882328688436	-6.98385179364239	11.2831674993268	15.1711561151915	2.51287844576298	2.36475201427793	5.51748469220236	4.29903832913628	15.6080713872319	15.6964922920216	13.096785539153	10.0216852474166	19.85640602508	17.9613681373541	9.91314201699247	9.08568369392637	4.47355413840591	4.69087679750848	8.92045716560713	-5.39753841298176	6.45457586720137	9.55986195080139	14.0507297766112	8.6863374435932	-12.181696136066	11.9073925830208	5.42040684212756	2.68151645332665	9.14963673037551	12.1433659654692	10.7267676951094	3.97935409557406	3.75158535705783	-5.48576528024931	2.01018049886065
436	436	-0.694942970674588	8.90771476854035	12.6062483699148	-3.04872614494488	-5.44534260925536	19.6545022268826	3.55753858688457	-5.30550388763087	1.41858991602757	6.29071784897818	0.3464639198362	0.123079342093232	8.43646081880133	11.8509439097383	-6.971057743765	11.3128913083505	15.1169651790449	2.49951977758841	2.39025702334426	5.50550716577157	4.27827164126054	15.6694570705633	15.6480332491863	13.1590714093293	9.95414249073279	19.8913767557188	17.9078379341625	9.92973660587263	9.097687023368	4.44129487134041	4.66113512111758	8.90242032720928	-5.42986537138469	6.44418025688251	9.5397224536784	14.0446759904886	8.67586773765139	-12.0861902337559	11.8811473520544	5.34830967080587	2.68523508470789	9.15388541445402	11.9669950735084	10.7533918829183	3.9999013844127	3.73814750223398	-5.46485728674329	1.97815714115632
437	437	-0.706560830369151	8.90431866894822	12.6458759913049	-3.03447630721905	-5.48583061245987	19.6556741522712	3.57286664245517	-5.3117694736177	1.38871176281869	6.26048743123845	0.344779959765237	0.102919817233371	8.43227214334885	11.8150560930782	-6.95705148070676	11.3421726144902	15.0630246290952	2.4857716040796	2.41696229081991	5.49307680914278	4.25864156236453	15.7291835723003	15.6179601268779	13.2167807390648	9.8904056123806	19.9243847443019	17.8569094051052	9.94343040314682	9.11020407526082	4.41358199641625	4.63178522875303	8.8831838789552	-5.46959662840337	6.43566657861534	9.52341102433316	14.0378392252795	8.6702513803121	-11.9896896272495	11.8530988998407	5.27802810348105	2.68850946020952	9.15802553054184	11.7898763600272	10.7788605785871	4.02382010895817	3.72393523849089	-5.44290962190612	1.94638698174298
438	438	-0.716866880016447	8.90078581022537	12.6842646250677	-3.0217330677107	-5.52568748225274	19.6564956736616	3.58780309982482	-5.31749820668727	1.36002393343745	6.23138691428483	0.343197485963851	0.0838835135882849	8.42790207903928	11.7799102333493	-6.94178207937296	11.3711114934444	15.011219426986	2.47152859392336	2.4447704075643	5.47982769336051	4.23696145047881	15.786692114596	15.6052975192534	13.271320693013	9.82894061521001	19.9553958234993	17.8107925464984	9.95421623483623	9.12309905498094	4.39117074415393	4.60285342785794	8.86275032343019	-5.5149567557756	6.42905679277142	9.50918572371535	14.0301611029929	8.67172186547451	-11.8922230754107	11.8232027990256	5.20930509861115	2.69133726190032	9.16206991987022	11.6116994888251	10.8036	4.05009034657789	3.70895782630012	-5.42012343800347	1.91488357567307
439	439	-0.725884097985538	8.89707645413156	12.7215695678772	-3.01054348569436	-5.56490327523985	19.6569743144319	3.60224052768221	-5.3227000845881	1.33284182512399	6.20353836196238	0.341733699660829	0.0657076380964425	8.42336398129257	11.7448186381329	-6.92519881121478	11.3998080209118	14.963434534361	2.4566854158065	2.47336817257936	5.46521000827089	4.211140060207	15.8416648614447	15.6005983565004	13.3242385785995	9.76821271081647	19.9843926868274	17.7708810518076	9.9620916456079	9.13623137471015	4.37464691097498	4.57436554759824	8.84112712081821	-5.56389406355629	6.42437285972232	9.49524829426366	14.0215832456372	8.68122594470875	-11.7938195920576	11.7914146222548	5.14186100525178	2.69371617184906	9.16603142367042	11.432139468151	10.8280016892513	4.07769217463927	3.69322452613325	-5.39669988730107	1.8836613179336
440	440	-0.733652810189066	8.89315086242515	12.757946107498	-3.00096357644364	-5.60346715175608	19.6571175979605	3.61608434761659	-5.32737391467506	1.30746820306115	6.17706373012102	0.340405802084958	0.0481523206869218	8.41867120552869	11.7090936150102	-6.90730050750799	11.4283622725911	14.9210306670744	2.44113673841582	2.5024278212803	5.44867386230783	4.18210916756294	15.8949469941853	15.5939951656216	13.3770817032498	9.70668711079548	20.0113598638882	17.736171287639	9.96705418012921	9.149425121317	4.36317893948173	4.54632315791137	8.8183222013155	-5.61435686180038	6.42163264178182	9.47980047841678	14.0120512771474	8.69632333552959	-11.694509421662	11.7576899421741	5.07541617245856	2.69564387212452	9.16992288317369	11.2508713062539	10.8523184852757	4.10560567050971	3.67674459846187	-5.37283979047277	1.85273460351158
441	441	-0.740215327321197	8.8889692968645	12.7935106983442	-2.99304935523215	-5.64136791092387	19.6569330476253	3.62937406215821	-5.33151124953153	1.28387292850008	6.15201857392232	0.339230994465027	0.0310635316619146	8.41383710716761	11.6720474715624	-6.88820072680027	11.4568743241809	14.8831811520464	2.42477723043814	2.53162158908231	5.42966936390522	4.15131762060188	15.9477341485265	15.5756221014461	13.4313973743892	9.64282902674252	20.0362818842837	17.7052217731829	9.96910138306754	9.16248858756772	4.35522910187467	4.51869257809714	8.79434349511829	-5.66429346056279	6.42074920499504	9.4610440186134	14.0016094659443	8.71402305699096	-11.5943231795307	11.7219843314292	5.00970199964538	2.69711794968449	9.17375700080659	11.0675700113825	10.876768551218	4.13281091155664	3.65952730375755	-5.3486909140788	1.82211778183074
442	442	-0.745613960076098	8.88449201920796	12.8282519460137	-2.98685594882801	-5.67859435086975	19.6564281868046	3.64222891263339	-5.3351035192384	1.26166756822548	6.12827916734914	0.338226478029821	0.0143073307603008	8.40887504162929	11.6329925153709	-6.86802921568308	11.4854442611485	14.8484889015778	2.40752850254593	2.5606217114006	5.40764662149696	4.12021426737907	16.0012220315672	15.5385456230961	13.4887328994434	9.57520175825636	20.0591432776158	17.6765910276294	9.96823079909025	9.17522999255593	4.34925450345102	4.49143735421176	8.76919940560995	-5.71165216989843	6.42152460534414	9.43729130970852	13.9904045372989	8.73133412814675	-11.4932914810463	11.6842533626659	4.94453575062372	2.69813525244762	9.17754044584337	10.8823477979762	10.9015700502229	4.15831219645813	3.64157452441995	-5.32429017336912	1.7918226001681
443	443	-0.749890984580282	8.87967929121392	12.8621321840199	-2.98236674508468	-5.71513526986508	19.6556105388766	3.6547691959897	-5.33814215387656	1.24044597025623	6.10569182765695	0.337409454008128	-0.0022502222790402	8.4037983643337	11.5912410540169	-6.84691572074793	11.5141882840579	14.8155568264465	2.38948051591756	2.58910042365037	5.38210700706426	4.09024742477341	16.0566063504064	15.4848182942265	13.5506355858377	9.50381818671608	20.0799285734866	17.6488375701687	9.96443997286473	9.18745755537526	4.343712249508	4.46452103231144	8.74290212200727	-5.75438129986224	6.42375555670183	9.40843161603631	13.9785879812253	8.74526556805086	-11.3914449415913	11.64445260853	4.87977487911284	2.69869228241602	9.18127166038235	10.6974148229014	10.9269411454353	4.18174630245186	3.62280534292233	-5.29966058487276	1.76185684640381
444	444	-0.753083592535945	8.87449137464072	12.8951137458762	-2.97944180325264	-5.75098161759196	19.6544876272193	3.66711520917472	-5.3406185835269	1.21980198261118	6.08410287210126	0.336797123628736	-0.0187430677172288	8.3986204307008	11.5461053950818	-6.82498998858629	11.5432715594261	14.78298783743	2.37078813150943	2.61674720915148	5.3533784479804	4.06238729300302	16.1150828121431	15.4182082135964	13.6186527409975	9.42979789635397	20.0986223416005	17.6205199199912	9.95772644905834	9.19898413345972	4.33705944534283	4.4379071584524	8.71546565028554	-5.79042916050912	6.42723877294081	9.37552898969721	13.9663112877372	8.75282639575721	-11.2888141765484	11.6025376416673	4.81527706795689	2.69878553961971	9.18494849563582	10.5156097593977	10.9531	4.20342743929032	3.60308679977162	-5.2748251651188	1.73222797632132
445	445	-0.755218574416749	8.86889605693926	12.9271589650961	-2.97792901679211	-5.78613192338355	19.6530669744945	3.67938724913603	-5.34252423827033	1.19932945330922	6.06335861793754	0.336406688120432	-0.0353051458153866	8.39335459615056	11.4971232650327	-6.80238176578967	11.5728685196747	14.7493848453062	2.35160634771538	2.64360242391303	5.32245703003148	4.03624561646424	16.1778471238762	15.3424834799652	13.6941537800773	9.35428841395468	20.1152093757383	17.5902224369504	9.94807345687685	9.20989583705878	4.32775319625272	4.41155927869085	8.68690400789789	-5.81799010563369	6.43177096793378	9.33967552832816	13.9537259468485	8.75122187895646	-11.1854298012999	11.5584640347235	4.75090000000001	2.69841152408872	9.18856880281604	10.3397713977199	10.9801316060763	4.22370304211784	3.58228512794138	-5.24980693063629	1.7029434457041
446	446	-0.75632144874443	8.86292399378772	12.9582301751932	-2.97767627916328	-5.82058638493181	19.6513557878181	3.6917056128212	-5.34385054818771	1.17862223036921	6.04330538242128	0.336255348712003	-0.0520703968346315	8.38801421610295	11.4455684001311	-6.77922079894954	11.6031535972252	14.7133507608529	2.33209016292927	2.67003357991022	5.29035797302014	4.0111945041616	16.2460949927048	15.2614121920919	13.7756724713533	9.27843726630285	20.1296745474725	17.5573150252564	9.93534463683803	9.22069944112913	4.3142506075349	4.38544093908301	8.65723121068073	-5.83738642374906	6.43714885555345	9.30196332956613	13.9409834485732	8.74053372411096	-11.0813224312285	11.5121873670589	4.68669486878677	2.69756673585306	9.19213043313531	10.1727385281229	11.007588271882	4.24292054607876	3.56026656040519	-5.22462889795429	1.67401082869453
447	447	-0.756417734040724	8.85663712809884	12.9882927193657	-2.97853162245461	-5.85434519992873	19.649360465002	3.70419059717782	-5.34458894335996	1.15728496846832	6.02378948280796	0.336360306632236	-0.0691727610360851	8.38261264597794	11.39352089212	-6.75563683465739	11.6343012244991	14.673821636678	2.31239457554493	2.69642068639393	5.258096496749	3.98660606509966	16.3210221257277	15.1783631615701	13.8594672170582	9.20338219237907	20.1420027284528	17.5220768173593	9.91934411451086	9.23193757264188	4.29502366816737	4.35951568568509	8.62646106857263	-5.85003034321571	6.4432203029198	9.26348449104807	13.9282346131555	8.72302762361724	-10.976522681715	11.4636763054731	4.62348691066346	2.69624767494276	9.19563123780592	10.0169556868631	11.0348891346496	4.26142738631743	3.5368973301366	-5.19930895890226	1.64544386643982
448	448	-0.755533143267782	8.85009763071765	13.0173666071275	-2.98038039794077	-5.8874085643797	19.6470872759257	3.71696249915346	-5.34473085386796	1.13526404789264	6.00465723635307	0.336738156211421	-0.0867453815742977	8.37716324119548	11.3430652829999	-6.73175961950472	11.666485833918	14.6312408290247	2.29267458395621	2.72314375261499	5.22667823672252	3.96185240828298	16.4038242300439	15.0940360444235	13.9417322882169	9.12981126870347	20.1521787903289	17.4848376890583	9.89987558188881	9.24415285856811	4.26942348710732	4.3337470645533	8.59460698597946	-5.85734293084765	6.45004344756438	9.22525187334683	13.9155251909674	8.70102372683399	-10.8710608612336	11.4129399213909	4.56229487267683	2.69445084138784	9.19906906900654	9.87113997749127	11.0614533316115	4.27957099797819	3.51204626477118	-5.17381099663155	1.61726535713024
449	449	-0.75372934745124	8.84336767248916	13.0455194745017	-2.98319550024089	-5.91977646443272	19.644542490469	3.7301416156957	-5.34427098988367	1.11290909206803	5.98575496031209	0.337393701581368	-0.104806635940405	8.37167935717555	11.2962861147712	-6.70771674928389	11.6998818579032	14.5864777845594	2.27308518655695	2.75058278782428	5.19637484099268	3.93630578113249	16.4953621750472	15.0080361905768	14.0186619558548	9.0577849506636	20.1601876047503	17.4459275161524	9.87674273096538	9.25788792587892	4.23815587582079	4.30809862174387	8.56168231991581	-5.86074525345888	6.4577304478647	9.18746370109996	13.9026824695346	8.67684218311991	-10.7649661146441	11.3599950591338	4.50413750187358	2.69217274813485	9.20244424195075	9.73195615287668	11.0867	4.29769703020257	3.4857628212566	-5.14806652286721	1.58949882222083
450	450	-0.751145802297068	8.83650942425838	13.0728205508418	-2.98696236208513	-5.95144847551335	19.6417323785116	3.74383146505961	-5.34322480124402	1.09059294036248	5.96692897194051	0.338321048675443	-0.123141408591335	8.3661743493381	11.2552679294343	-6.68352892721171	11.7346637288765	14.5404019760444	2.25378138174101	2.77911780127265	5.16621804767747	3.90950647598415	16.594492214204	14.9199656328126	14.0864504909968	8.98731706898023	20.1660143227227	17.4056761744407	9.84974925373404	9.2733738299718	4.20204225699075	4.28253390331299	8.5277004273963	-5.86165837786343	6.46639346223777	9.1498391397353	13.8895065023502	8.65280123172084	-10.6582673110791	11.304858563023	4.4500296192026	2.68941391783375	9.20576485747338	9.59604760157519	11.1101789085508	4.31606675781786	3.45839180639748	-5.12200661077085	1.56216778316662
451	451	-0.747932119860534	8.82958505687034	13.0993390655015	-2.99166641620366	-5.98242412541545	19.6386632099332	3.75800029640531	-5.34161582040808	1.06868843214396	5.94802558849381	0.339513915575467	-0.141506215894906	8.36066157310312	11.2220952689897	-6.65906279319603	11.7710028301454	14.4938828762421	2.23491137867769	2.80912880221095	5.13512002272424	3.88148929748226	16.6993278980259	14.8294336579345	14.1412921646683	8.91842145437413	20.1696501510707	17.3644135397223	9.81869884218827	9.28899899044028	4.16190405330019	4.2570164553169	8.49267407996262	-5.86150337087528	6.47614464910059	9.11209122204084	13.8757973429075	8.63047629057485	-10.5509933196714	11.24754727738	4.40029738392636	2.68618454306689	9.20904055104107	9.46005771214263	11.1319623520124	4.33482232457668	3.43030531940088	-5.09556233350409	1.53529481168391
452	452	-0.74423791219691	8.82265129884084	13.1251442478343	-2.99729309532665	-6.01270294193284	19.6353412546135	3.77255102444375	-5.33946759814057	1.04756840678044	5.92890042399227	0.340966020363263	-0.159657574218933	8.35515438389056	11.1988526754379	-6.63417300524639	11.8088412132586	14.4477897793645	2.21647882288425	2.84099320366452	5.10199293208035	3.85237955857263	16.8079815662565	14.7362632229686	14.1796130956749	8.85111141449537	20.1710921540757	17.3224718762867	9.78342496571307	9.30247690571657	4.11856268743208	4.23150982381179	8.45661029747052	-5.86170053273549	6.48709616687019	9.07393298080458	13.8613550446996	8.6095770105537	-10.4431730095536	11.1880780465262	4.35379565258462	2.6824962448812	9.21228095812048	9.32062987313491	11.1522532566365	4.35409687652641	3.40187545947385	-5.06866476422853	1.50885716492337
453	453	-0.740212472095385	8.81573554086443	13.1503053246836	-3.00382782839431	-6.04228440240312	19.631772782432	3.78738614027302	-5.33680368520618	1.02759178161558	5.90955752310712	0.342671081120652	-0.177351999931232	8.34966575952756	11.1869667211532	-6.60871422137231	11.8477358676593	14.4027743798162	2.19834895544161	2.87485483797418	5.06574894169316	3.82230257220107	16.9185655586397	14.6405207473975	14.2016976185171	8.78513231560708	20.1703376356892	17.2802020367791	9.74392161389594	9.31152005923612	4.07283958206941	4.20597755485389	8.41951283517878	-5.8632503775648	6.49936017396355	9.03507744881452	13.8459796612196	8.58952476757099	-10.3348352498585	11.1264677147829	4.30918993173378	2.67836064432359	9.21549571417824	9.17451610494595	11.1712545486746	4.37402355971448	3.37347432582342	-5.04124539371472	1.48276785861679
454	454	-0.735928914843595	8.80885533182515	13.174848717279	-3.01121437391194	-6.07116651336017	19.6279640632687	3.8024081349912	-5.33364763236961	1.00888604295031	5.890120157211	0.344622815929458	-0.194346009399619	8.34420579609735	11.1844629308888	-6.58254109958329	11.8872069407721	14.35884776184	2.18038146078133	2.91044181754123	5.02530021751004	3.79138395067136	17.0291922149193	14.5422858950138	14.2110126213995	8.719525534025	20.1673838998624	17.2379635860617	9.70023662522498	9.31384093443441	4.02555615989518	4.18038319449942	8.3813854108759	-5.86603917236295	6.51304846526877	8.99526915503725	13.8294712459607	8.56974093754032	-10.2260089097189	11.0627331264715	4.26514572793029	2.67378936244101	9.21869445468102	9.02137662367716	11.1891691543786	4.39473552018827	3.34547401765667	-5.01338171194563	1.45693502824286
455	455	-0.731286020369129	8.80202821341135	13.198649143182	-3.01925171645305	-6.09934561419769	19.623921367003	3.81751949969637	-5.33002299039557	0.99138790469573	5.87071496562326	0.346814942871503	-0.210396118991911	8.33878326154892	11.1882711788432	-6.55550829788888	11.9267745800216	14.3159037099415	2.16243602333501	2.94743939080196	4.97997823869087	3.76023008048699	17.137973874839	14.4416383398722	14.2111201358917	8.65321821206812	20.1622282505467	17.1961161389468	9.65241787755895	9.30721166333691	3.97753384359233	4.15469028880457	8.34223178245163	-5.86977038049854	6.52820178031792	8.95449307303458	13.8116298524161	8.54964689637527	-10.1167228582674	10.9968911259133	4.22032854773054	2.66879402028037	9.22188681509547	8.86402746403241	11.2062	4.41636590399519	3.31811775394357	-4.98551110317311	1.43126680928028
456	456	-0.726158286870222	8.79527172731142	13.2215477286124	-3.02770742044915	-6.12681795439247	19.6196509635148	3.83262272548661	-5.32595331004874	0.97502838573726	5.85146858766326	0.349241180028608	-0.225309485331119	8.33340691674261	11.1953208095753	-6.52747047429858	11.9659589328327	14.2738360086261	2.14437232753422	2.98553280619266	4.93097691465826	3.7309043148902	17.2430228781425	14.3386967905385	14.205582193563	8.5851374920554	20.1548679920466	17.1550193102467	9.60051324875662	9.29164427740523	3.92959405584387	4.12886238382558	8.30206628022716	-5.87414746534016	6.54470518052052	8.91284501980262	13.7922634276878	8.52870323825563	-10.0070059647791	10.9289585574299	4.17344837621386	2.66338623888862	9.22508027978201	8.7054429208215	11.2225870952068	4.43904785718265	3.29105024837386	-4.95812542206626	1.40567510744102
457	457	-0.720420212545111	8.78860341521372	13.2433855997897	-3.03634905033175	-6.15357978342129	19.6151591226837	3.84762030345999	-5.32146214209383	0.959738504960323	5.83250766265035	0.351895245482597	-0.239159683422836	8.32808552253876	11.2025411676441	-6.49828228682193	12.00428014663	14.2325384423994	2.12605005781055	3.0244073121496	4.88000705628638	3.70574495304005	17.3424515645737	14.2337072421259	14.1979608259829	8.51421051630582	20.1453006323998	17.1150327147738	9.54457061667675	9.27001565522829	3.88243296503492	4.10286302561865	8.26092793167633	-5.87887389025642	6.56242309861604	8.87042140457937	13.7713507878686	8.50676021483432	-9.89688729686582	10.8589522653424	4.12437403567916	2.65757763931267	9.22826516795866	8.54859728885421	11.238718783332	4.46291452579805	3.26374260762866	-4.93171652329422	1.3802371152101
458	458	-0.71394629559203	8.78204081842096	13.2640038829339	-3.04494417053235	-6.17962748769908	19.6104521143894	3.8624173185955	-5.31657303729555	0.945449281250342	5.8139588299039	0.354770857315291	-0.252107592072609	8.32282783979769	11.2068615976084	-6.46779839346843	12.0412583688382	14.1919052386202	2.10732889859559	3.06374815710909	4.82877949424952	3.6870902940956	17.4343722738764	14.1269415919624	14.1918180647209	8.4397991713217	20.1335242246325	17.0765156946368	9.48463785612085	9.24538969104112	3.83620314025305	4.07665576024	8.2188592848229	-5.88365311861592	6.58121996734396	8.82731863660283	13.749035885164	8.4838912123289	-9.78639651455964	10.7868890939724	4.07421408188588	2.65137981145349	9.23142357997096	8.39645488527388	11.2550204911247	4.48806767438725	3.23566591997444	-4.9067762615261	1.35525624266656
459	459	-0.706611261616408	8.77559462018858	13.2832437042645	-3.05327554636693	-6.2049591039264	19.6055353566649	3.87697759765861	-5.31130954641858	0.932100951449643	5.79594872874326	0.357861733608513	-0.264314140726243	8.31764262937975	11.2052114440272	-6.43587345224763	12.0765250557368	14.1518856387262	2.08806853432091	3.1032443841555	4.77900505922201	3.67727809550052	17.5171581330323	14.018671737376	14.1907159413464	8.36353209651814	20.1195369119317	17.0396255759704	9.42070847588906	9.22083027907874	3.79090971576857	4.05020413374583	8.17590288769061	-5.88818861378724	6.60096021944373	8.78363312511102	13.7254694183943	8.46017225015314	-9.67556338802035	10.7127858876411	4.02413775146254	2.64480379728789	9.23453756470652	8.25082712339458	11.2719176453341	4.51440610671556	3.20629127367765	-4.88379649143103	1.33105223373494
460	460	-0.698366726056199	8.76925115649965	13.3009581042571	-3.06119998681514	-6.22957376189723	19.6004003092693	3.8913232039695	-5.30568549743866	0.919725258208538	5.77860399848777	0.361161592444086	-0.275940258829542	8.31253865214528	11.1945201169436	-6.40236768267097	12.1101851872414	14.1125365069332	2.0681286494181	3.14272317820904	4.73220284138283	3.67745482075802	17.5911322678535	13.9091199760848	14.1982164874288	8.28777431981652	20.1033368374842	17.0039599442776	9.35258297592717	9.19940131357615	3.74655782312031	4.02347169219238	8.13210082407603	-5.89218383913899	6.62150828765483	8.73945006975937	13.7008020863799	8.43567934772083	-9.56441768740771	10.6366594906701	3.97531428103771	2.63786017075441	9.23758917105294	8.11131498122647	11.2898356727095	4.54174787434458	3.17508975700477	-4.86317659105152	1.30794483233977
461	461	-0.689352696732382	8.76299136273684	13.3172411915607	-3.06859681237824	-6.25347061094297	19.5950270310809	3.90547869368058	-5.29966859173112	0.908406308375588	5.76205127845681	0.364667124378934	-0.28714687582831	8.30752466895462	11.1726797836922	-6.36731161058977	12.1424696398406	14.0739271817972	2.04736892831874	3.1821859325506	4.68780489414249	3.68504872469911	17.657500729082	13.7979722690789	14.2174070641086	8.21489125909559	20.0849221444771	16.9690202375998	9.28001904384165	9.18352464052565	3.70315259384709	3.99642198163585	8.08748950571213	-5.89536345589456	6.64273585371949	8.69478995124674	13.6751845879411	8.41048943963574	-9.4529891828815	10.5585267473805	3.92882739706629	2.63055949074726	9.24056044789779	7.97726942864466	11.3092	4.56991082197549	3.14153245822225	-4.84410861467769	1.28623818408473
462	462	-0.679737504744406	8.75679617428285	13.3324111402461	-3.07534534879346	-6.276648800395	19.5893952471864	3.91946862294425	-5.29321286577543	0.898228825425764	5.74639276240671	0.368392559364015	-0.298094921168352	8.30260944066809	11.1409729592355	-6.33093359428154	12.1736092910473	14.0361270018746	2.02568228966831	3.22164517030945	4.64396126959302	3.69676466719189	17.7174739271855	13.6845867578705	14.247983109192	8.14724833223413	20.0642909760972	16.9343078939786	9.20277436723893	9.1725547898033	3.66069915948774	3.96901854813244	8.04210154976185	-5.89768705420866	6.66458455271449	8.64965007457167	13.6487676218983	8.3847763343239	-9.34130764460148	10.4784045020939	3.88484534339556	2.62291231616067	9.24343344412869	7.84804143552427	11.3300328053836	4.59871279430941	3.1050951886547	-4.82493790553021	1.26560613794797
463	463	-0.669689481191717	8.75064652652037	13.3467946323853	-3.08132492179802	-6.29910717262973	19.5834846826723	3.93331754791291	-5.28627235393145	0.889277532834037	5.73162022915067	0.372358538040915	-0.308937860072864	8.29780172814605	11.10142806481	-6.29347309750935	12.2038350183746	13.9992053057213	2.0031736875195	3.26111341461485	4.59880337159634	3.70930750810451	17.7722622726318	13.5683168828918	14.2881640939587	8.08698061563614	20.0414440407817	16.8993243514553	9.12060663372547	9.16493134268464	3.6192026515811	3.94122493773839	7.99596950378523	-5.89926050523861	6.68703516878952	8.60402771524291	13.621701521947	8.35889495268461	-9.22940284272742	10.3963095991316	3.84298101805017	2.61492920588885	9.24619129894256	7.72298197845303	11.3507432727535	4.62797163604749	3.06557935335267	-4.80399231095021	1.24488965688402
464	464	-0.659376900883896	8.7445233548321	13.3607183500508	-3.08640204243654	-6.32084270173108	19.577275062625	3.94705002473896	-5.27880109055903	0.881637154075377	5.71769429795643	0.376585710546009	-0.319710577378839	8.29311029224882	11.0560735216519	-6.25516958403632	12.2333776993355	13.9632333908009	1.98003139473865	3.30060318859608	4.55046260401436	3.71938242790797	17.8230761758886	13.4485329628709	14.3361634259907	8.03368622663606	20.0164036750194	16.8635710480716	9.03327353090773	9.15909372149777	3.57866820166599	3.91300600798495	7.94912591773428	-5.9001918913043	6.71006891573976	8.5579201487692	13.5940936892031	8.33322007549121	-9.11730454741911	10.3122605426611	3.8028395269402	2.60662071882603	9.2488456222203	7.60155415311591	11.3693373374316	4.65750519189089	3.02331692229595	-4.77959967827878	1.22287259846926
465	465	-0.64894139620769	8.73840765257009	13.3745089753148	-3.09035490104778	-6.3418516588572	19.5707461121311	3.9606906095748	-5.27075311001803	0.875376006771888	5.70457558625868	0.381094727015669	-0.330353015159077	8.28854389383674	11.0069377509974	-6.21626251762554	12.2624682114431	13.9283626468387	1.95644388253252	3.34012701538241	4.497070370709	3.7247029266079	17.8711260474236	13.3258572737833	14.3901945128704	7.98539098535333	19.9892030618926	16.8265494218687	8.94053421745506	9.15348134857077	3.53909481648772	3.88434515212328	7.90160517440598	-5.90058929472565	6.73366700736037	8.5113246506593	13.5659688060182	8.308126483517	-9.00504250381141	10.2263182121859	3.76402597597572	2.59799741386644	9.25143851810496	7.48361805993368	11.3838209347398	4.68714496557209	2.97868867214355	-4.75008785485704	1.1983388202801
466	466	-0.638455463359428	8.73229684716876	13.3884931902495	-3.09292447073697	-6.362130313894	19.5638775562772	3.97426381398644	-5.26208244666831	0.870458432055988	5.69222471149213	0.38590623758627	-0.34080245215502	8.28411129377016	10.9560491740829	-6.1769913620401	12.2913374322105	13.8948508446105	1.93259962210787	3.3796972377558	4.43679155388004	3.72622415787416	17.9176222977046	13.2030043504847	14.4484707621801	7.94009725612475	19.959875465834	16.7877612728389	8.84256489248208	9.14653364623173	3.50036715460775	3.85523949556244	7.85344675787986	-5.90056079782255	6.75781065744649	8.46424308628905	13.5373421427242	8.28398895753529	-8.89263936258074	10.1385883354794	3.72625854664183	2.58906984990429	9.25401358636287	7.36912162968347	11.3922	4.71684671121767	2.93207537955449	-4.71378546509914	1.17010691055315
467	467	-0.627980529883641	8.7262273135902	13.4029976769271	-3.09385159422987	-6.38167493661687	19.5566491201497	3.98778775109665	-5.25274313486971	0.866808162014343	5.68060229109149	0.391040892394185	-0.350996167108108	8.27982125290941	10.9054362121446	-6.1375955810431	12.3202158303112	13.8629631047102	1.90868708467145	3.41932274556441	4.36959253732571	3.72555142716227	17.9637753371993	13.0828876881249	14.5092055815019	7.89580740328711	19.9284541512763	16.7469352326163	8.74053010930153	9.13670965539206	3.46226856805826	3.82568648729516	7.80469103268452	-5.9002144829149	6.782481251841	8.41669756463097	13.5082289696532	8.26110453554113	-8.7801009610755	10.0491787952467	3.68985745095089	2.57984517165446	9.25661442676033	7.25801279314235	11.3931984704018	4.74663250690963	2.88385782118776	-4.66990338104099	1.13829274269645
468	468	-0.61757802332486	8.72024106930238	13.4183257188128	-3.09287711425221	-6.40048133936395	19.5490405288352	4.00126752727143	-5.24268920898209	0.864348835547109	5.66966894249146	0.396519341575789	-0.360871438759784	8.27568253211483	10.8571250628695	-6.09831463839763	12.3492358796048	13.8329645477315	1.88489474143001	3.45900932270828	4.29811899358204	3.72429003992774	18.0107955763755	12.9684207818533	14.570612378418	7.85052379117721	19.8949723826524	16.7044140544772	8.63573760860367	9.12331401233444	3.42457890440528	3.79568357631411	7.75537836334859	-5.89965842615036	6.80768512644934	8.36871577394503	13.4786445571372	8.23922568806986	-8.66743070082065	9.95819747419283	3.65534246473883	2.57031457087744	9.25928463906365	7.1502394810874	11.3884122906056	4.77652505295258	2.83441677370239	-4.62022926288595	1.10466744614703
[truncated: 532 more rows]
[truncated: 18 more columns]
