# Supplementary material for: Right ventricular pressure overload directly affects left ventricular torsion mechanics in patients with precapillary pulmonary hypertension
Source: PLoS One. 2020 May 12;15(5):e0232544. doi: 10.1371/journal.pone.0232544 (PMC7217436; doi:10.1371/journal.pone.0232544)
Supplement: S5 Data — (CSV) [file pone.0232544.s005.csv]

	time	ADAMSI88646	ANSCHMI05552	BACKERI90446	BECKEMO45677	BIALAPA56439	BOETTMA25404	BOHNEST42841	BONAVSV73351	BUSSEEM90577	CESARSA62608	CLINCAL01783	DCKNA70407	DPREPE97473	DEINJA05456	DURSUSE19862	ECKERPE93901	FABIIR90354	GAGLIMA78289	GREULKA72623	GROTEKA20335	HRNIMO42596	HAFNECH14587	HARIGRE86237	HEINRGE37569	HOPPNJO88312	IRSLIAN12700	KAISERA34955	KERSTME37777	KERTHCL69099	KOCHDI58064	KOPOSWL15274	LILISRA66153	LINDNJ46817	LONTZGE83845	LUTZAM58952	MAUCHBE33618	MAYERME60826	MUSTAMA07613	NKRABVA85749	NOSKEAN44857	PASTUTA08417	PETERB81041	RPKERE07769	RTHIIR88353	RAUSCMI94046	REINSDI11044	REMMEG64096	SCHMJO23349
1	1	-60.6875	-20.8972	-41.7738	-29.915	-7.432799	2.7197	3.137901	-16.4627	8.3212	-48.1965	-22.6985	-15.5094	-36.6682	3.5462	-50.4064	17.0536	-34.9071	-15.0824	8.316298	-76.3071	23.9847	-206.9606	8.585201	-101.7825	-9.7939	-57.9899	-35.9419	24.1218	36.6289	0.05210002	-61.9749	-29.4602	27.4111	25.4486	-4.999099	-17.495	-19.5695	-34.2233	-55.5149	-28.396	-29.2582	-7.576302	-31.8627	-2.5265	-26.5781	9.940801	-9.890299	4.2396
2	2	-60.8214065515818	-20.0728847646025	-43.3646398166835	-29.974700503659	-7.1965776556552	2.48196113090582	3.57652110976601	-16.1925831002813	9.59805548112217	-47.4906329097622	-22.6310602526262	-15.114898175074	-37.2201381798088	4.05398512621029	-49.884707958238	16.5377921789797	-36.7041259190641	-15.320863786128	9.60099333616957	-76.5515322919253	26.5142086755199	-206.048560430563	10.165038681938	-101.399940639121	-9.50803373846777	-56.3054219140943	-37.2089701255963	25.2341430292795	34.2126794564512	-0.0505113377816021	-65.8030645473479	-29.7207288195048	27.4343924064948	25.9742877570744	-4.66423732022711	-17.0650261446313	-19.6236402001547	-37.845829254484	-55.1271268806056	-29.487158787703	-29.6923936517968	-7.28317337029239	-32.2137255071344	-2.93294018720742	-26.6975307700066	8.65679363683531	-10.1998994973306	4.44353871051009
3	3	-60.9198729695171	-19.2415345064442	-44.9651984460135	-30.0363466091088	-6.95803685336097	2.24466401718377	4.00953395119913	-15.9229613633408	10.8628464465317	-46.7799837375726	-22.5634465649569	-14.7015995649891	-37.7699402605369	4.56248826363683	-49.3604544523112	16.0195053127756	-38.4775928591964	-15.5563719662807	10.8909441184769	-76.7777173520384	29.0981393252989	-205.126978716107	11.7616200693987	-100.997355800208	-9.22065220700552	-54.6224772869099	-38.4647511032947	26.3455194361337	31.7958891169592	-0.150640394428934	-69.622695586535	-29.9801619692082	27.459523305438	26.4976330332554	-4.31794490973335	-16.6329376464662	-19.6773912640743	-41.4654389668742	-54.7365709008613	-30.5734522891442	-30.1215130227185	-6.9862084458611	-32.54856469928	-3.33464037761299	-26.8035864209003	7.38187725447396	-10.5082593816075	4.64882954535925
4	4	-60.9474591201596	-18.3961142027643	-46.5851947006367	-30.1018839181405	-6.7148571351679	2.00825041420598	4.43133225596647	-15.654329951957	12.1035083805159	-46.0597704014793	-22.4954849966969	-14.2507073845864	-38.3154701431037	5.07242742349587	-48.8310780180547	15.4962603562039	-40.2039418414656	-15.7859689344829	12.1914057930597	-76.967407948527	31.7909139235964	-204.186312711616	13.3916888679049	-100.554720005231	-8.93024013568321	-52.9425995771678	-39.6979537851971	27.4549625981373	29.3779591855812	-0.245804848807716	-73.425259609401	-30.2374037793087	27.4883311892784	27.0162933476498	-3.94879103779783	-16.1966198627083	-19.7303640555237	-45.0792095950764	-54.3404492004171	-31.6500152180617	-30.5404838318898	-6.68157093198246	-32.8510312614477	-3.72686057441484	-26.8828918335679	6.12514283371928	-10.8141380397767	4.85682462888654
5	5	-60.8687248698628	-17.529588830802	-48.2343473931996	-30.1732580325448	-6.46471904312656	1.77316207734457	4.83630875573514	-15.3871840289081	13.3079767673622	-45.3252108195303	-22.4270016075507	-13.7434248487067	-38.8545917284284	5.58452061700365	-48.2940171913037	14.9655782640809	-41.8596138869397	-16.0066990847591	13.5076338060556	-77.102356849579	34.6469544446715	-203.21702027207	15.0719887829794	-100.052007776155	-8.6352822545708	-51.2673222435892	-40.8972890234057	28.5615058928649	26.958319866374	-0.333522399783681	-77.2022231077851	-30.4913585800051	27.5226545504644	27.5279262193641	-3.54534497369968	-15.7539581505612	-19.7821694382677	-48.6842215969968	-53.9359789189232	-32.7119822881939	-30.9442317984355	-6.36542453393279	-33.1049388786488	-4.10486078081113	-26.9220718888967	4.89568135537468	-11.1162948587846	5.06887608543105
6	6	-60.6482300849804	-16.6349233677965	-49.9223753363488	-30.2524145541128	-6.20530777366882	1.53984076197168	5.21885618217225	-15.1220187569723	14.464187091358	-44.5715229097739	-22.3578224572229	-13.1609551721914	-39.3851689174304	6.09948585537643	-47.7467105078935	14.4249799912228	-43.4210500166873	-16.2156068111342	14.8448836036025	-77.164316823382	37.7206828627833	-202.209559252452	16.8179770347919	-99.4691936349492	-8.33426329373828	-49.5981787448954	-42.0514676700223	29.6641826978912	24.5364013633945	-0.411310746222551	-80.9450525735268	-30.7409219100831	27.5643318814445	28.030189167505	-3.09617598671806	-15.3028378672285	-19.8324182760713	-52.2775554305414	-53.5203771960295	-33.7544963258763	-31.3276826414804	-6.03393295698838	-33.2941012358943	-4.463901	-26.9077514677734	3.70258380024347	-11.4134892255773	5.28633603891967
7	7	-60.2587769368605	-15.705082790987	-51.6589973427308	-30.3408734018706	-5.93523748808387	1.30872822345943	5.57336726694491	-14.8593292989281	15.5600869903628	-43.7939245902582	-22.2877736054182	-12.4845015698813	-39.905065611029	6.61804114983044	-47.186596503659	13.8719864924457	-44.8647074932086	-16.4097365076328	16.208410631838	-77.1360776034571	41.0251002419295	-201.154387507743	18.6271985209588	-98.7862521035796	-8.0261433882349	-47.9367025398075	-43.1492005771492	30.7620263907908	22.1116296594228	-0.476687586990055	-84.6452144984654	-30.984754779135	27.6152016746672	28.5207397111792	-2.58985501358709	-14.8411443699138	-19.8807214326993	-55.8562915536163	-53.0908611713862	-34.7741231568848	-31.6857620801494	-5.68325990642558	-33.4023320181954	-4.80061557424036	-26.8265554510853	2.55494114912902	-11.7044805271011	5.51037479742206
8	8	-59.7081865720216	-14.7330320776127	-53.4532435066172	-30.4377616825812	-5.65516731716071	1.08026621717997	5.89423474172022	-14.5996108175537	16.5904797567542	-42.9876337790312	-22.2166811118411	-11.6952672566175	-40.4121457101435	7.14090451158195	-46.6111137144357	13.304118722566	-46.1750930511386	-16.5861325682796	17.6034703368999	-77.0104222390768	44.4024624735153	-200.041962892926	20.4840626754534	-97.9831577040139	-7.71376017466038	-46.2844797949242	-44.179259454901	31.8540703491386	19.6833479234658	-0.527170620951921	-88.2941753744403	-31.2212641648863	27.6771024225812	28.9973258943204	-2.01802407467896	-14.3667630158206	-19.9266732882529	-59.4175104241275	-52.6446479846433	-35.7704687978349	-32.0133958335673	-5.3095690875207	-33.4147586754521	-5.11713620203421	-26.6651087197193	1.46145580408776	-11.9880675146516	5.74146386956231
9	9	-59.0135787820324	-13.7117362049129	-55.2973426260997	-30.5413710665742	-5.36602885072409	0.854896498505404	6.1758513381653	-14.3433584756274	17.5684467566846	-42.1478683941412	-22.1443710361963	-10.7775467358171	-40.9042731156933	7.66879387466249	-46.0177006760585	12.7191315407669	-47.3577542098702	-16.7418393870993	19.0353181649258	-76.785720533657	47.6510353548325	-198.862743262982	22.3726767247296	-97.0398849582195	-7.4018425898835	-44.6438166236999	-45.1338981743537	32.939347950509	17.2508237416986	-0.560277546973874	-91.8834016932909	-31.4488443453116	27.751872617635	29.4596561533745	-1.38175642039126	-13.8779863819085	-19.9694151847991	-62.9582924999812	-52.1789547754509	-36.7435305241064	-32.3055096208589	-4.90902420555006	-33.328205837668	-5.41696892094433	-26.4131341796728	0.425788516086795	-12.2640927867371	5.97990690370196
10	10	-58.192073429603	-12.6353609597187	-57.1661704444324	-30.6499923548048	-5.06875367859876	0.633060822807872	6.4130871696121	-14.0910674359275	18.5100824204529	-41.2698463536362	-22.0706694381883	-9.75038612153467	-41.3793117285976	8.20237428264545	-45.4037959243627	12.1174093095243	-48.4216337842063	-16.8739013581167	20.5079881069463	-76.460403393331	50.5690846400935	-197.607186472894	24.2771930528132	-95.9365050943699	-7.09513231958605	-43.0175401867192	-46.010672785067	34.0164095030588	14.8133219289931	-0.573600867589519	-95.4043599468566	-31.6658895983857	27.8412488641851	29.9093340101802	-0.683929741436036	-13.3767742876569	-20.0075901086808	-66.4757181326541	-51.6909986834591	-37.6933056110789	-32.5570943042777	-4.4778065082175	-33.1456340751082	-5.70361976853349	-26.0773828399523	-0.551920321041955	-12.5335260539036	6.22600754820252
11	11	-57.2607903774437	-11.5079681161595	-59.033803598643	-30.7619163482281	-4.76426337324161	0.415200945459502	6.60525465231648	-13.843222975162	19.431481178358	-40.3488251150836	-21.9954023775218	-8.65470194337245	-41.8351254497759	8.74216577621094	-44.7668379951835	11.5009912305761	-49.3756745889493	-16.9795071309597	22.015063960305	-76.032901724232	52.9548760835106	-196.265750377642	26.1880146817549	-94.6664752571704	-6.79837104944984	-41.4084892642008	-46.807584493206	35.0798242934273	12.3701073002209	-0.565978487322864	-98.8485166269767	-31.8708139729639	27.9450211641464	30.348040445279	0.0725782714746783	-12.867028195546	-20.0398154732067	-69.9666094636017	-51.1779968483179	-38.619622259818	-32.7658635544305	-4.01452543764926	-32.8700581435262	-5.98059478236445	-25.6704253052784	-1.47160227553034	-12.7973930747648	6.48006945020474
12	12	-56.2351397689659	-10.3384885832359	-60.8743187257591	-30.875961205294	-4.45311129343529	0.201758621832425	6.75408129791111	-13.5977338236174	20.3487374606991	-39.3818449630002	-21.9183959139014	-7.53175130658227	-42.2695781801473	9.28866376804515	-44.1042655170502	10.871942275539	-50.2288194389022	-17.0575414281854	23.5448245501289	-75.5016464324933	54.6792082017968	-194.832406593291	28.108132198403	-93.2502092141641	-6.51598316179179	-39.8195026363638	-47.5226345049357	36.1222028213117	9.92044667084732	-0.537275919770609	-102.207338225491	-32.0621265843206	28.0612307675638	30.7774564392125	0.884889927628908	-12.3526672787092	-20.064708691685	-73.4269758223372	-50.6371664096774	-39.5167978009749	-32.9331823162577	-3.52268034553176	-32.5044927986755	-6.2514	-25.2048372249885	-2.33318891561031	-13.0567196079347	6.74232625654009
13	13	-55.122815412849	-9.13588722608864	-62.6617924628084	-30.9951738373139	-4.13538439709364	-0.00682439270122437	6.86131872334195	-13.346503898996	21.2779456977751	-38.3684152609944	-21.8394761070316	-6.42279131641598	-42.6805338206313	9.84236367083424	-43.4137299415694	10.2323274160295	-50.9899663402547	-17.1079923519262	25.085507070196	-74.8653074795103	55.9210112245095	-193.318506098106	30.0420469550713	-91.7113560794833	-6.24628312522107	-38.2534190834271	-48.1538240264211	37.1361419263148	7.47073782305779	-0.487389418455399	-105.472291234238	-32.2383650860789	28.1878567490639	31.1992629725223	1.75013110364092	-11.83761071028	-20.0808871782972	-76.8526670077371	-50.0657245071878	-40.3725508192505	-33.0606713968932	-3.00635747280353	-32.0519767228077	-6.51939745581205	-24.6931942484196	-3.13661180951377	-13.3125314120271	7.01275308914627
14	14	-53.9293352351707	-7.9091289098585	-64.3703014468184	-31.1246343481685	-3.81113964271274	-0.210106342769331	6.92871854555492	-13.0805833794747	22.2351944386086	-37.3082267414749	-21.758471453311	-5.36907907812546	-43.0658562721471	10.4037608972644	-42.6935494880265	9.58421162366421	-51.6641972349433	-17.13086680896	26.6253487142842	-74.1328083929517	56.9410242097297	-191.740763456525	31.9942603040733	-90.0735649672605	-5.98207063064189	-36.7130765142183	-48.6991542638271	38.1142384480394	5.05052178618131	-0.416215236899874	-108.634842145058	-32.3980671373463	28.3228781832737	31.6151410117483	2.66645461675062	-11.325777663392	-20.0871776855474	-80.2395328186781	-49.4608882804989	-41.1742110338338	-33.1499516034709	-2.46964306040317	-31.5160301477564	-6.78737317140909	-24.1480720249091	-3.88178571862828	-13.565854245656	7.29126540184029
15	15	-52.6602170363789	-6.66717849968617	-65.9809149984424	-31.2694357862457	-3.48043398878868	-0.407650519023543	6.95803238149597	-12.7910224432302	23.2292012265036	-36.2009701368504	-21.6753555447574	-4.41187169696257	-43.4234094356141	10.9733508600218	-41.942172604482	8.92965987005978	-52.2499194225868	-17.1261717060643	28.1525866761714	-73.326976254863	57.9999868377532	-190.115894770693	33.9641715056712	-88.3604849916279	-5.71594748480377	-35.2012039837056	-49.1569105837637	39.049089226088	2.69402638192091	-0.323649628626675	-111.68645744979	-32.5397698972467	28.4642741448199	32.0259086512691	3.63445434428516	-10.8210873111786	-20.0832042320918	-83.5834230540373	-48.819874869261	-41.9091081639138	-33.2026437431246	-1.91662334926924	-30.9006194952289	-7.05796916520876	-23.582046203794	-4.56700152584095	-13.8170220586384	7.57777864843917
16	16	-51.3209786169208	-5.41900086071238	-67.504831817832	-31.4346711999337	-3.14333332895221	-0.599188709053825	6.95101184811104	-12.4688712684394	24.2469166070165	-35.0463361795298	-21.5903262379358	-3.59194035392016	-43.7510572119515	11.5516289717926	-41.1580477389964	8.27073712683278	-52.7448670366835	-17.0939139500171	29.6554581496356	-72.4716284867811	59.3586387888759	-188.460616142756	35.9195088380096	-86.5957652667179	-5.44051549445626	-33.7203172740845	-49.528526848257	39.9332911000634	0.435479431979752	-0.209588847158449	-114.618603640273	-32.6619919937019	28.6100237083292	32.429191039752	4.65507899613872	-10.3272387767996	-20.0687806067184	-86.8801875126912	-48.1399014131241	-42.565696234646	-33.2203686229883	-1.35138458034031	-30.209728028592	-7.33382745562871	-23.0058787483021	-5.18759568125497	-14.0630663258401	7.872208310317
17	17	-49.9162837265206	-4.17243014984433	-68.9613636183945	-31.6254336376204	-2.80002991551653	-0.784656801215603	6.90940856234606	-12.1051800332793	25.2712926160182	-33.8440156019217	-21.5036006071144	-2.92444954539809	-44.0466635020788	12.1390785822407	-40.3396233396301	7.6095083655998	-53.1467742107316	-17.034100447596	31.1237042124642	-71.5905825102431	61.2239485679222	-186.791643674859	37.8158655609934	-84.8030117527512	-5.14837646634888	-32.2729074019342	-49.8173970075311	40.7606094529062	-1.69089124193912	-0.0739291460178327	-117.422747208347	-32.7632284931601	28.7581059484285	32.8218749505614	5.72927728220545	-9.84235152733494	-20.0437205982149	-90.1256759935165	-47.4181850517383	-43.1465015736985	-33.2047470501956	-0.778012994554952	-29.4473390112126	-7.61759006108658	-22.4164648494025	-5.73859145400275	-14.3000341808994	8.17495643424745
18	18	-48.4467009200519	-2.92928134036458	-70.369822228141	-31.8465567453765	-2.45080965073959	-0.964002932781612	6.83499489549421	-11.6909989159267	26.2852812893796	-32.593699136435	-21.4153957265611	-2.38678965702084	-44.3080922069152	12.7347975596364	-39.4853478544436	6.94745295626438	-53.4533750782295	-16.9467381055789	32.5555963910345	-70.7076478113802	63.5674696271148	-185.125693469147	39.6088102066822	-82.9991373612858	-4.83216862214226	-30.8614653838341	-50.0269446251113	41.5310302616203	-3.65361861096249	0.0834332212725254	-120.090354645851	-32.8419729378074	28.9069267034957	33.2008471570614	6.85799791237963	-9.35866114395877	-20.0078379953691	-93.31573829539	-46.6519429247536	-43.6636291531828	-33.1573998318806	-0.200060651567829	-28.6173958956536	-7.911899	-21.8042988639154	-6.21501211321668	-14.5239725885563	8.48815195296646
19	19	-46.9115727634772	-1.68937441626365	-71.7495194750826	-32.0995433892436	-2.09596064569035	-1.13717524102457	6.73012299832595	-11.2173780945584	27.2718346629715	-31.2950775154783	-21.3259286705441	-1.9533157741188	-44.5332072273801	13.3352319457697	-38.5936697314973	6.28275536639203	-53.662570146092	-16.8318338307434	33.9524102772823	-69.8370717790737	66.2963476674729	-183.479481627766	41.2555753215759	-81.1871782203026	-4.48842376714725	-29.4884822363633	-50.1605932645229	42.2466012476786	-5.46173299134756	0.262598759616806	-122.612892444625	-32.8967188698294	29.0570116378648	33.5629944326164	8.0421864398343	-8.86812225813978	-19.9608973076761	-96.446224445451	-45.8383921718201	-44.1293676211609	-33.0798080178921	0.381524616566225	-27.7211100870193	-8.21807621605848	-21.1598407557991	-6.61188092802914	-14.7309285135503	8.81430673590552
20	20	-45.3102415970735	-0.452528063630992	-73.1197671872307	-32.3835877271267	-1.73577101143779	-1.30412186321719	6.5977881548159	-10.6753677473513	28.2139467074885	-29.9478414714603	-21.2354165133314	-1.59838298202236	-44.7198724643928	13.9365284756708	-37.6630374188517	5.61244861659037	-53.7776369525456	-16.6893945298673	35.3154248160335	-68.9649864044695	69.317726784428	-181.86972425286	42.7568450007163	-79.3684463404955	-4.12097448805087	-28.1564489761012	-50.221766489291	42.9093714738845	-7.15502934248243	0.463067184117392	-124.981827096508	-32.9260420400767	29.2095433637036	33.9052035505909	9.28246154445991	-8.36268950134665	-19.9018277918901	-99.5130695476243	-44.9747567783441	-44.5560056256945	-32.9723357853402	0.966587405924187	-26.7552480880579	-8.53216335403892	-20.4735504890113	-6.92422116757253	-14.9169489206214	9.15593265249611
21	21	-43.642049761118	0.781439031443972	-74.4998771925962	-32.6978375763163	-1.37055767321348	-1.4647909366322	6.44101911676379	-10.0560180524823	29.1002603464109	-28.5523226709053	-21.144076329191	-1.29634636606194	-44.8659518188725	14.5348338843697	-36.6918993645672	4.93356452018596	-53.8082653293963	-16.5194271097284	36.6459189521137	-68.0723823131885	72.5387510734121	-180.313137446576	44.1598432437059	-77.5442537325586	-3.73445685338245	-26.8678665441014	-50.2138878479931	43.5213900030418	-8.7740706570196	0.683037911856635	-127.188625093339	-32.9289945127224	29.3657046922531	34.2245616659192	10.5788347327624	-7.83431750504803	-19.8288616677255	-102.512420822447	-44.0594355710277	-44.9558318148457	-32.8348118657102	1.55497249914516	-25.7161683719471	-8.84888198399014	-19.73588802751	-7.14839179857811	-15.0782863077018	9.51554129862116
22	22	-41.911158708931	2.01270818287164	-75.9091309228665	-33.0414407541028	-1.00083785637743	-1.61913059854231	6.26284463596938	-9.35046845281895	29.930713242126	-27.1144044679172	-21.0521251923911	-1.02156101156791	-44.9693091917387	15.1262949068964	-35.6787040167044	4.24313489050535	-53.7645205487793	-16.322281765521	37.9451716303485	-67.1402501308519	75.8665646298568	-178.817914358592	45.5140766488308	-75.7159124071859	-3.33350693167132	-25.6252946989396	-50.1383981055971	44.0847058979538	-10.3594199276115	0.920540479017661	-129.224752926957	-32.9047994870381	29.526678434754	34.5220195886653	11.9312514626305	-7.27496090071264	-19.7402098026175	-105.440457999231	-43.0933243250721	-45.3380597336333	-32.6670616209752	2.14652467886826	-24.6002294118644	-9.1629536759609	-18.9373133352532	-7.28774185725437	-15.2186546867577	9.89352800003065
23	23	-40.1462867179886	3.24146071108733	-77.3554160819468	-33.4134344397595	-0.627213838173304	-1.76708898622026	6.06629346423241	-8.55814563281835	30.7065870881798	-25.6428174192293	-20.9597801771996	-0.74838210457985	-45.0278084839105	15.7070582782811	-34.6219057656078	3.53819154087507	-53.6564678828295	-16.0997096237854	39.2144617944948	-66.1495804830806	79.2214377123664	-177.339931932718	46.8690518143771	-73.8847343750714	-2.92276075293239	-24.4313147855572	-49.989268556084	44.6013681787408	-11.9516401469106	1.17360442178358	-131.081677089203	-32.8526803856351	29.6936474024474	34.8020182331638	13.3396571919533	-6.67657431980913	-19.6340830640011	-108.29336080729	-42.0776382112798	-45.6955306388429	-32.4689104131087	2.74108872773261	-23.4037954733084	-9.4691	-18.0682863761988	-7.34789932559229	-15.3511656705094	10.2830692580906
24	24	-38.3839541866234	4.46796531691349	-78.8181848002616	-33.8106081361478	-0.250288205609158	-1.90861423693876	5.85439435335265	-7.69337044314056	31.4291635781185	-24.146315276271	-20.8672583578847	-0.456222234815792	-45.0393335049807	16.2732707335538	-33.5220620413932	2.81576628462173	-53.4941726036818	-15.8538191282224	40.4546404776671	-65.0813639954955	82.583225992614	-175.815228472445	48.2741233708357	-72.052031646909	-2.50561522186044	-23.2885081818207	-49.7587118972444	45.0728542294698	-13.5912925141019	1.44025927633752	-132.750864071915	-32.7718603313817	29.867794406574	35.0691239429182	14.8039973786197	-6.03111239380618	-19.5086941329924	-111.067308975936	-41.0135924004533	-46.0156586265231	-32.2401836040842	3.33850942837733	-22.1306600287812	-9.76247792828398	-17.1193183379168	-7.33449343896684	-15.4895300938131	10.6758036983737
25	25	-36.6606847340425	5.69279712621538	-80.2725264280483	-34.2276572456909	0.129336454277381	-2.04365448797053	5.63017605512983	-6.77201849509991	32.0997244054881	-22.6336517904723	-20.7747768087144	-0.143102965661827	-45.0027356896681	16.8211864258987	-32.3849257559343	2.07289093507184	-53.2871608108622	-15.586718722637	41.6649162493464	-63.919353725444	85.9486840861392	-174.179804467021	49.7520746659898	-70.2191162333928	-2.08097014075803	-22.1994562655965	-49.4389408268687	45.4986368241705	-15.2991746170166	1.71853457886261	-134.224960634078	-32.661546105933	30.0503022583749	35.3279030614319	16.3241755651893	-5.3313565770311	-19.3636549786795	-113.758482234483	-39.902402063395	-46.285854257068	-31.9807065558748	3.93858212366534	-20.8066106738089	-10.0399860415005	-16.0863804352246	-7.25315343275299	-15.6474587915248	11.0633699464527
26	26	-35.0130019794528	6.916598397015	-81.6935303155442	-34.6591972962253	0.511055256635862	-2.17215787658829	5.39666103304133	-5.80996540001071	32.7195689185971	-21.1135807132629	-20.6825526039568	0.188675075882592	-44.9182486139067	17.3516880853	-31.2170380710568	1.30659955872667	-53.0360999173208	-15.3005168508339	42.8441036643089	-62.6699965331418	89.3145677250248	-172.369660405695	51.2689634083233	-68.386614088342	-1.6467054194427	-21.1667404147512	-49.0221680427476	45.8777495632502	-17.0274125547039	2.00645986554195	-135.50524169009	-32.5209200643561	30.2422947321898	35.5829219322084	17.8979325817993	-4.57688080117213	-19.2024756715031	-116.363060312244	-38.7452823709073	-46.4935314794326	-31.6903046304541	4.54044756581189	-19.4614858603428	-10.2989583224649	-14.9756726235678	-7.10950854232569	-15.8386625985006	11.4374084676659
27	27	-33.4689608652604	8.14001138733452	-83.0562858129867	-35.0998438155876	0.894254763462653	-2.29407254006477	5.15536006635681	-4.82308676918729	33.2907873180125	-19.5948557960724	-20.5907778771898	0.536811262818015	-44.7862119834628	17.8719469716126	-30.0249401485861	0.517065073028007	-52.7344092197231	-14.997321956618	43.9910172773303	-61.3508757905114	92.6776326413538	-170.320796777717	52.7835534232258	-66.5362658924878	-1.20070096773199	-20.192841024995	-48.5006062426715	46.2092260471163	-18.7132270627742	2.30206467255869	-136.596812549362	-32.3491625625361	30.4433183537864	35.838746898751	19.519845265211	-3.77059226489281	-19.0293397149695	-118.877222938531	-37.5434484937927	-46.628803759732	-31.3688035427987	5.14278289468649	-18.1251240403341	-10.5367287539927	-13.7945193191217	-6.90888444467372	-16.0768523495967	11.7971234271405
28	28	-32.0107408255682	9.36367835519609	-84.3358822706132	-35.5441888844117	1.27831954705872	-2.40934661567268	4.90431895064571	-3.82725821394399	33.816562073305	-18.0862307903306	-20.4993570385643	0.899004968145	-44.6069655041026	18.3895835596031	-28.8151731503479	-0.286164768474164	-52.3752950272335	-14.6792424837943	45.1044716431868	-59.9796517382102	96.0325133121607	-167.969214072334	54.254608536087	-64.6290211242693	-0.740836695443392	-19.277844779421	-47.8664681244311	46.4920998761762	-20.2938388768378	2.60376986813505	-137.504795815063	-32.1454539563583	30.6512099307707	36.0999443045633	21.1842391486354	-2.91542117442157	-18.8484306125851	-121.297149636671	-36.2981156028537	-46.6893364606956	-31.0161542208558	5.74425543659201	-16.8273636657338	-10.7506313188993	-12.5502449380621	-6.65097301957137	-16.3720091953334	12.1665198820604
29	29	-30.6050593659157	10.5882415586218	-85.5087831860148	-35.985986727915	1.66263417972503	-2.51793119557276	4.64110001334339	-2.83835534559515	34.300155569421	-16.5964594474673	-20.4080099152312	1.2729555648641	-44.3808488815923	18.9122183240377	-27.5942782381676	-1.09179961987102	-51.9519636490161	-14.3483868761677	46.1832813166541	-58.5739846168955	99.3639196012803	-165.250912778797	55.645760065539	-62.624760914425	-0.265382862375893	-18.4194044560287	-47.1119664355142	46.7254046508374	-21.7064687325052	2.91303747948738	-138.234314090363	-31.908987220518	30.8637206859011	36.3705975801678	22.8854397652837	-2.01429773598684	-18.6639318678561	-123.618992648362	-35.0104988688927	-46.6741054289295	-30.6326170510895	6.34353251783131	-15.5916505035354	-10.938	-11.2501738965643	-6.33049285308373	-16.7128213802229	12.5746782994485
30	30	-29.2186221792164	11.8143325210472	-86.5685605116179	-36.4179439583562	2.04658323571026	-2.61979582884135	4.36326558188524	-1.87225377545509	34.7448301913066	-15.1342889447108	-20.3164533045695	1.65636242597586	-44.1082018216981	19.4474717396828	-26.3687965738709	-1.88854913525376	-51.4576213942352	-14.0068635775429	47.2262589035518	-57.1512980849142	102.653661277241	-162.101893386354	56.9529092953556	-60.4833663936936	0.22452466198326	-17.6150638114679	-46.2317731796575	46.9081804153641	-22.8944744763669	3.23275314657702	-138.79048997843	-31.6390438524394	31.0786018419362	36.6506501607968	24.6177726483666	-1.07015215581701	-18.4795720574359	-125.838849912641	-33.6818134627121	-46.58208651104	-30.2184993913419	6.93928146470725	-14.4054802847578	-11.0986808006458	-9.90163061080393	-5.94199171787964	-17.0804326880481	13.0506791463279
31	31	-27.8181349583838	13.039713379128	-87.5203873832766	-36.8327011317227	2.42955158318829	-2.71491717725013	4.0683779837066	-0.944829114838164	35.1538483239082	-13.7039147244596	-20.2244040039582	2.04640707239395	-43.7893640301863	20.002964281305	-25.1452693192833	-2.6651229687135	-50.885474572055	-13.6565159759984	48.2312305335314	-55.7232360536227	105.883547755139	-158.458156384254	58.1850889813806	-58.1647186928137	0.726473154868161	-16.8623666023879	-45.2296055082913	47.0411896760423	-23.8999004797296	3.56581062930011	-139.178446082435	-31.3349432446228	31.2936046216345	36.9379402938463	26.3755670633602	-0.0859146401405928	-18.293948529662	-127.952812941596	-32.3132745551145	-46.4123440630351	-29.7741085994549	7.53016960352271	-13.2437916839739	-11.2425678063291	-8.51193530875291	-5.48001738662793	-17.4559780618593	13.6235964611223
32	32	-26.3703033963316	14.2554247984688	-88.3696572576105	-37.222898804002	2.81092469555128	-2.80327191759987	3.75399954624285	-0.0715343180391264	35.5304265916668	-12.2970355541076	-20.131578810776	2.43499559640897	-43.4246752128231	20.5863164236704	-23.9302376362303	-3.41023077434145	-50.2291104661791	-13.2959940768311	49.1934352687174	-54.2954682192895	109.035388450068	-154.269514013319	59.3513700870106	-55.628698942524	1.23804403006234	-16.1588565854383	-44.1112595912715	47.1292297659365	-24.8444274940814	3.91510368755276	-139.403305005548	-30.9960049333045	31.5064802477546	37.2302896030811	28.1532658629638	0.935529629677132	-18.1024213543935	-129.956973247315	-30.9060973169022	-46.1691447671865	-29.2997520332707	8.11486681874034	-12.0815102628852	-11.3820671230782	-7.08677326779888	-4.93911763199744	-17.8205924447064	14.3066398928515
33	33	-24.8497941576236	15.451546316518	-89.1217635912394	-37.5811984804555	3.19008812077713	-2.88483672669135	3.41769259692934	0.743828540278173	35.8767955988681	-10.9032244823287	-20.0376945224019	2.81095373632835	-43.0144750753747	21.2051486415456	-22.7301639949201	-4.11258220622878	-49.4891248736028	-12.9218331237725	50.1076932172982	-52.8733887889	112.095705090348	-149.59177765495	60.4606367808789	-52.835188273563	1.75681870134937	-15.50207751764	-42.882531598454	47.1776749730053	-25.8520083276291	4.28352608123111	-139.470189350937	-30.6215465583263	31.7149799430549	37.5255197122662	29.9454434446757	1.99229654276794	-17.9002998418631	-131.847422341888	-29.4614969188777	-45.86475728293	-28.7957370506314	8.69220144535836	-10.8935615831934	-11.529584856921	-5.62772051713884	-4.31384022665702	-18.1554107796393	15.0630077853895
34	34	-23.2777092476161	16.6181574707245	-89.7820998407831	-37.9018573083652	3.56642740684374	-2.95958828132534	3.05701946320144	1.51029333153513	36.1942355027041	-9.51205455779672	-19.9424679362149	3.16306863500796	-42.5591033236073	21.8652736382219	-21.5469346362668	-4.76213927959376	-48.6722673089063	-12.5305305823544	50.9688244874619	-51.4623919694395	115.073744043406	-144.529846977992	61.5163459846927	-49.7440678166694	2.2807206838725	-14.8895734775433	-41.5492176996948	47.1918995852076	-27.0465957885794	4.67397157023128	-139.384221721772	-30.2107205361547	31.9171957949051	37.8214522451664	31.7466815540466	3.08348425841162	-17.6828933023033	-133.620251737402	-27.9806885318435	-45.5121314589104	-28.2623710093789	9.26125031253387	-9.6548712066	-11.6975271138856	-4.13571771997425	-3.59873294327551	-18.4415680097081	15.8460681539558
35	35	-21.6919399322484	17.7453377985366	-90.3560549787361	-38.1818230096754	3.93932815292957	-3.02750325830264	2.66954247249452	2.23755429485598	36.4839878174856	-8.1130988291853	-19.8456158495938	3.48012743530363	-42.0588996632872	22.5552917905049	-20.3754249372447	-5.35892701758546	-47.7854963948858	-12.1185839181089	51.7716491873968	-50.0678719678935	117.985592973822	-139.188889128249	62.515813041321	-46.3253387075855	2.81341262138647	-14.3188894528107	-40.1171140648497	47.1772778905021	-28.552064400077	5.08933391444937	-139.150524721223	-29.7623881866928	32.1133305944834	38.1159210976944	33.5515619366271	4.20823220025745	-17.4455110459466	-135.271552945945	-26.464887326602	-45.1242171437731	-27.6999612673554	9.82111196734112	-8.34264366265377	-11.8983	-2.61170553950652	-2.78993780150859	-18.6601996694893	16.6091890137694
36	36	-20.1304004482892	18.8231668374031	-90.8464018146187	-38.4183021610303	4.30817760391852	-3.08855833442401	2.25284595859448	2.93530566936496	36.7472940575233	-6.69593034516823	-19.7468550599175	3.75091728007121	-41.5142038001806	23.2542728436394	-19.2099167062459	-5.90781718237916	-46.8357707543378	-11.682490596568	52.5109874252913	-48.695228711991	120.847340920136	-133.67407125153	63.456022947399	-42.6534771191295	3.36331556802196	-13.7875705906516	-38.5920060841943	47.1391841768476	-30.4245868110815	5.53250687378155	-138.774220952459	-29.2753811986787	32.3043940324606	38.4080162510406	35.3546663379676	5.36567979195483	-17.1834657630803	-136.797417479605	-24.9153084739556	-44.7131405362705	-27.10884938735	10.3708849568544	-6.96438342086773	-12.1397013206619	-1.05662463893711	-1.89190769611922	-18.7989546758024	17.3057484064804
37	37	-18.631005032507	19.8418450177053	-91.2489032442213	-38.608501339074	4.67236496207475	-3.14273018649024	1.80678700546383	3.61324169418631	36.985395737128	-5.25012215441926	-19.645902364565	3.96422531216655	-40.9253554400537	23.9411854927497	-18.0446917516623	-6.41371260963591	-45.8300490100586	-11.2187480832635	53.1816910444954	-47.3523657971157	123.675076920887	-128.090560493642	64.3339604748132	-38.8645938901615	3.93899437390663	-13.2931620382754	-36.9791685125559	47.0829702492876	-32.5289372274193	6.00627376428289	-138.26043301865	-28.7485312608505	32.4913974201051	38.6991528779628	37.1505460784017	6.55496645715314	-16.8939342712053	-138.193965298521	-23.3331671447069	-44.2759984365687	-26.49000108058	10.9096678281479	-5.54911732866588	-12.4110956787472	0.528584318532486	-0.911794957176014	-18.8681127538236	17.9052754438312
38	38	-17.2275416993399	20.7994891839964	-91.5581603983247	-38.7496227119391	5.03127954378635	-3.18999549130209	1.33544110157204	4.28105660844423	37.1997734295654	-3.76524730561217	-19.5424745609152	4.10883867444551	-40.2926942886727	24.5949984329603	-16.8740318818859	-6.88151613501676	-44.7747861957661	-10.7238538437276	53.7817206633362	-46.0536017875649	126.467804255933	-122.543524000389	65.1458414748102	-35.0955964780108	4.54901388916819	-12.8332089428918	-35.2831543162963	47.012515667426	-34.6963046368519	6.50962850514723	-137.614283522966	-28.180941304799	32.6753520686852	38.9909980094961	38.9331490665314	7.77523161950177	-16.5790466580898	-139.459179222273	-21.7196785096582	-43.796756702945	-25.844927366625	11.4365591282961	-4.12633104800782	-12.6972393765016	2.14298068371103	0.143246658449969	-18.8828655267254	18.4262590247279
39	39	-15.9281861967886	21.7068837370095	-91.7687744077102	-38.8377936478536	5.38431066544137	-3.23033092566037	0.843342174410312	4.94844465126301	37.394846480334	-2.23087884742067	-19.4362884463469	4.17354450976392	-39.6165600518038	25.1946803593955	-15.6922189053087	-7.31613059418273	-43.6711282683007	-10.1943053434921	54.3147165680877	-44.8142682046172	129.139594982724	-117.13812891758	65.8853938984818	-31.4833923400072	5.2017522086642	-12.4052564517102	-33.5084618596405	46.9293441576052	-36.7578780271407	7.03691571945759	-136.840895068575	-27.5740353208283	32.8572692894696	39.285218676676	40.6958689279401	9.02562282105345	-16.241746579441	-140.594022949937	-20.0760484257376	-43.258939406857	-25.1751576118101	11.9506573985813	-2.72551024085306	-12.9828887161707	3.78573583194718	1.26606339388778	-18.8584046176802	18.8964301719864
40	40	-14.7313010780487	22.5759505323824	-91.8753464031587	-38.8666706894935	5.73084552810342	-3.26371316636583	0.335024151469844	5.62510006176686	37.5770089173466	-0.63658982851854	-19.3270608182391	4.15211149823283	-38.8972924352134	25.7191999671799	-14.4935346303226	-7.72245882279486	-42.517038231638	-9.626600048089	54.784924263481	-43.6496965695512	131.578181442703	-111.979542391022	66.5458434354395	-28.1648889334798	5.89500346879778	-12.0068499481228	-31.6595895068135	46.8347679093834	-38.5448463860475	7.58219534866092	-135.945390258647	-26.9304157515223	33.0381603937265	39.5834819105378	42.4320787109566	10.3062988543903	-15.8849776909661	-141.599727842	-18.4031852926634	-42.6460706197623	-24.4822211824604	12.4507176457235	-1.37578746859662	-13.2528	5.45640396382206	2.44950149226645	-18.8099216498604	19.3435199084227
41	41	-13.6352289045378	23.4186114257534	-91.8724775154514	-38.829564478111	6.07024403737251	-3.29011889021925	-0.184979039758157	6.32071707908002	37.7526914034505	1.02804670242044	-19.2145129386976	4.06405302618469	-38.1352311446675	26.1475259514378	-13.2722608653195	-8.10540365651419	-41.3104359345963	-9.01723542305034	55.1965892542471	-42.5752184036455	133.671287919696	-107.17293156652	67.1204157752948	-25.2769937157587	6.61050431330857	-11.6355369381899	-29.7410356220401	46.7300991123187	-39.9012227069809	8.13952733420422	-134.932891696352	-26.2526942927696	33.2190366927245	39.8874547421167	44.1351514639097	11.6193982631639	-15.511683648372	-142.477525258952	-16.7016448123551	-41.9416744131184	-23.767647444901	12.9342249713793	-0.0938171504682945	-13.4951562827533	7.15462098665988	3.68656144002682	-18.7526082464384	19.7952523283259
42	42	-12.6383122376735	24.2467882727603	-91.7555002443812	-38.7197856549585	6.40184711315925	-3.30952414442056	-0.712133471782485	7.04498994232672	37.9283246014928	2.77280597705614	-19.0985207872792	3.93717463720428	-37.3307158859324	26.4638588893437	-12.0226794186916	-8.46986793100178	-40.0492412259936	-8.36430121069684	55.5539570451169	-41.6027675566024	135.306638697531	-102.813028325942	67.6030459357372	-22.9412955905265	7.32864994361972	-11.2888660499875	-27.7572985695455	46.6166499559693	-40.8282766350686	8.70297161753452	-133.80852198486	-25.5434701355614	33.4008625081168	40.1988895279084	45.798460235128	12.9672892657192	-15.1246993662516	-143.228646561281	-14.9719622241496	-41.1318086000402	-23.032965765457	13.39837111033	1.11926835046752	-13.7118476292665	8.88002280778487	4.97309072940579	-18.7012135510423	20.2716066470505
43	43	-11.7395764898768	25.0724029290414	-91.5297445415496	-38.5306448612883	6.72499529097403	-3.32184729181801	-1.24190521711194	7.80712567085564	38.1103391743205	4.59680994561371	-18.9791510556094	3.79928587518592	-36.4840863647745	26.6853032365214	-10.7390720988306	-8.8196957127807	-38.7313739546483	-7.67251657026417	55.8612731408214	-40.7241926373033	136.407231783708	-98.8932607562942	67.9952679655608	-21.1152758090832	8.02983556115445	-10.9643859217677	-25.7126385403418	46.4957326298934	-41.4327567814661	9.26658814009879	-132.577403727339	-24.803363145683	33.5827439807386	40.5202102249398	47.4155610880779	14.3523400804013	-14.7257026564404	-143.854323109476	-13.2146727673841	-40.2206472111063	-22.2797055104536	13.840347797357	2.26330766202098	-13.9081908568937	10.6322453345212	6.30744172200528	-18.661105869814	20.7699815831446
44	44	-10.9425604495257	25.9073772502345	-91.2077795815363	-38.2554529472249	7.03902910632723	-3.32690344624324	-1.76976034825531	8.60762959055436	38.305165784781	6.49049256947209	-18.8564821978379	3.6781962840239	-35.5956822869597	26.8417236819225	-9.41590140657293	-9.15430551567555	-37.3561676610466	-6.94832573051595	56.1227830460916	-39.9239883785978	137.076818939727	-95.3500944915517	68.303227852811	-19.6568168037327	8.69446513230313	-10.6596451917829	-23.6089244916537	46.3686593236491	-41.8233596556408	9.82443684334402	-131.24465952696	-24.0288685925965	33.7613550496393	40.8541586272138	48.9825301774366	15.776918925555	-14.3156726727054	-144.355786264024	-11.4303116813955	-39.2202514242279	-21.5093960462158	14.2573467672415	3.33813941200212	-14.089502782989	12.4109244741932	7.68805224364405	-18.6286947733325	21.2836830237943
45	45	-10.2526344739328	26.7636305157593	-90.8023361780099	-37.889053007166	7.34328973352205	-3.3244969991461	-2.29164912456726	9.43950413959993	38.519027276769	8.44403427998073	-18.7305926681141	3.60171540761254	-34.6658433582545	26.9630129541159	-8.05390184835844	-9.47195972397756	-35.9322110195999	-6.19817292416113	56.3427322220078	-39.1866384857799	137.476893581402	-92.1193605109165	68.5331363876661	-18.4224015486474	9.31169736073634	-10.3721924982852	-21.4466448416373	46.2367426406955	-42.1087817670604	10.3705776687172	-129.815411986891	-23.2159662170245	33.9332052457188	41.2034784259429	50.4972776843314	17.2433940195252	-13.8955788975035	-144.734267385415	-9.61941420552115	-38.1427148996192	-20.7235714498115	14.6465597547649	4.34359937729124	-14.2611002249064	14.215696134125	9.11336012014076	-18.6000318291168	21.8060168561853
46	46	-9.67517416914315	27.648210078954	-90.326145144639	-37.4314992146653	7.63712246414487	-3.31443234197645	-2.80547788799871	10.2955059501693	38.7552279617298	10.4476155084891	-18.6015609205878	3.59765278984613	-33.694909284425	27.0790637816711	-6.66154511107202	-9.77092071848904	-34.4718161165183	-5.4285023839087	56.5230919194856	-38.4966266641436	137.768974512608	-89.1368897935902	68.6912043603045	-17.2685130179998	9.89588254247728	-10.0995764491521	-19.2262712997859	46.1020779188159	-42.3975884086176	10.9011154542786	-128.294783710304	-22.3606357596895	34.0948040998772	41.5709133123396	51.9577552336389	18.7541335806569	-13.4663908132915	-144.990997777626	-7.78251557909799	-37.000131269355	-19.9237883893934	15.0051784947085	5.27893778735186	-14.4283	16.0448014336572	10.5818031773142	-18.5711686046856	22.3302893255304
47	47	-9.21555514120158	28.5531644885804	-89.7919372950923	-36.8839525428679	7.91987422281585	-3.29651386618413	-3.30964688311251	11.1683916544395	39.0149193322721	12.4914166863467	-18.4694654094085	3.69226745957506	-32.6832197712375	27.219768893157	-5.24778066370721	-10.0494508800123	-32.9873052022264	-4.64575834246761	56.6574565760046	-37.8384366189829	138.11458053722	-86.3385133187746	68.7834520326842	-16.0516341859627	10.4658745316663	-9.83934417383628	-16.9482755755925	45.9691702366165	-42.7653508531803	11.4204504276023	-126.687897300366	-21.4602349164782	34.2426611430145	41.9592069776164	53.3619144502359	20.3086808182879	-13.0290622943587	-145.127206570761	-5.92015104146298	-35.8028379956738	-19.1116102971346	15.3306718430524	6.14210757580892	-14.5951078634985	17.8899464129719	12.0918162108334	-18.5381566675579	22.8500976355077
48	48	-8.8776571265459	29.4676652460254	-89.2124372353164	-36.2475739649189	8.19089193826291	-3.270545963219	-3.80255635448927	12.0509178845874	39.2992026640354	14.565618244903	-18.3343845887258	3.88776182011397	-31.631116826214	27.415021017143	-3.82155797525751	-10.3058125893496	-31.4910005271491	-3.8563850325468	56.737492392213	-37.1973058713253	138.675230459115	-83.6600620656714	68.8097079433024	-14.6282480267087	11.040527182444	-9.58904068880735	-14.6131293785505	45.8429869054418	-43.2113057080986	11.9350860231011	-124.999875360247	-20.5266557881778	34.3732859060308	42.371068741149	54.7077069589987	21.8948265825101	-12.5825468112265	-145.144120084219	-4.03285583195342	-34.5546718856459	-18.2886006064562	15.6231446859188	6.93088755117028	-14.7602853221288	19.7409247794809	13.6410604409401	-18.4970475852527	23.3598550494159
49	49	-8.6548243149205	30.3808838526755	-88.5941427580272	-35.5235244539636	8.44952253913725	-3.23633302453091	-4.28260654670956	12.93584127279	39.6091792326594	16.6604006155073	-18.1963969126893	4.16737146011872	-30.5393300536952	27.6947128821981	-2.39182651471644	-10.5382682273033	-29.9952243417112	-3.06682668685526	56.7548655687592	-36.5732687124775	139.572768825224	-81.0373670134826	68.7623971934945	-12.8548375144103	11.6386943489506	-9.34621084815248	-12.2213047388775	45.7284952366362	-43.7239257512849	12.4515256754012	-123.235840446537	-19.5805076617082	34.4831879198259	42.8064033231335	55.9923720840121	23.4973060628586	-12.1218511115049	-145.042964450882	-2.12116518990622	-33.2579659507956	-17.4563227507787	15.884160393926	7.64305652194381	-14.9212828204925	21.5875300014347	15.2254017787508	-18.4447365330002	23.8541168295225
50	50	-8.53587485335884	31.2819918099174	-87.9256250638483	-34.7135321747343	8.69511215567912	-3.1936794415697	-4.74819770435401	13.8159184512242	39.9459503137835	18.7659442295093	-18.0555808354486	4.51381748237033	-29.4094090827561	28.080869844998	-0.967535751077524	-10.7450801746756	-28.5057934611998	-2.28352753810196	56.7012423062918	-35.9798687013748	140.71815900377	-78.4062591414096	68.6335095842426	-10.5878856232403	12.2792298853265	-9.10839950595883	-9.77661045061755	45.6306625415444	-44.2916837606521	12.9762728191287	-121.400662907148	-18.6425181477903	34.5688767153	43.2602773445252	57.2060485785043	25.1008544422896	-11.6415197666174	-144.824965803633	-0.185614354658508	-31.9150532026476	-16.6163401635232	16.1152977632038	8.27639329663728	-15.0755508031913	23.419555547084	16.840452091881	-18.3816143510409	24.3274382380945
51	51	-8.5096094192267	32.1601606191376	-87.1922488730224	-33.822028951187	8.92700415181033	-3.14238960578523	-5.19773007200319	14.6839060520671	40.3104610507474	20.8724295182583	-17.9120148111533	4.90982098964985	-28.2430078767209	28.5619730276933	0.442364846665731	-10.9245116060019	-27.0010930681012	-1.51240696273699	56.568288805459	-35.4311450430331	141.952572100451	-75.7025694286544	68.4150346395176	-7.72096131047052	12.9779350902935	-8.87315151631361	-7.29441646162396	45.5544561315106	-44.9030525141129	13.5158308889098	-119.49837080745	-17.7333819749136	34.6288762049894	43.727278052666	58.3347985779056	26.6902069037597	-11.1360973479876	-144.491350275352	1.77326143445263	-30.5282470463137	-15.7702162781104	16.3181355898818	8.82947458112479	-15.2205397148266	25.2267948846791	18.4818232479468	-18.3089771854205	24.774379927907
52	52	-8.5648286898898	33.0045861846006	-86.3793789057921	-32.8542513124776	9.14454129273728	-3.08226790862734	-5.62960389423773	15.5325607074955	40.7023135040772	22.9714189636034	-17.765777293953	5.33810308473829	-27.0417803989134	29.1175650618148	1.8289258095198	-11.0750017590542	-25.4522790738974	-0.752903335081748	56.3476772897827	-34.9411369424686	143.117134467247	-72.8621288544188	68.0963975935906	-4.3328043533169	13.7303956693988	-8.63801173330398	-4.79259490470637	45.5048391370098	-45.5465047895798	14.0767033193706	-117.532816592357	-16.8620317304326	34.6714134655568	44.2019926948978	59.3646357214218	28.2500986302249	-10.6001284270391	-144.043343998921	3.75492693809013	-29.0972723831637	-14.9195145279613	16.4942526700896	9.30418053487392	-15.3537	26.9990414824708	20.1451271145639	-18.228121183608	25.1928060615684
53	53	-8.69214889848477	33.8082353078382	-85.4723798824001	-31.8154359226556	9.34706634366639	-3.01311874154589	-6.04207663277153	16.3554670950969	41.1204248495293	25.0608270024077	-17.6169467379973	5.78138487041669	-25.8073806126577	29.7271884980663	3.18319766849117	-11.1953865891876	-23.8305073527613	-8.6159709127287e-05	56.0334740074749	-34.5238111049242	144.052972456136	-69.8207683979043	67.6581917429001	-0.559831234691025	14.523979146587	-8.40086309358908	-2.28901791267428	45.4861286323386	-46.2110098811845	14.6653935451373	-115.507852706783	-16.0082866392242	34.7076334860124	44.6790085185626	60.2815736482589	29.7652648046417	-10.030750756709	-143.482173107222	5.7588469169169	-27.6167062023129	-14.065798286061	16.6452277999569	9.70324612005047	-15.4725710595491	28.7299511703392	21.8259755593484	-18.1403424930726	25.5894960358797
54	54	-8.89582300701294	34.5718858351975	-84.456616523089	-30.7108194457705	9.53392208307358	-2.93474649599073	-6.43206202768769	17.1536308532752	41.5637067984217	27.1403917899462	-17.4656153711438	6.22244483415016	-24.5414624812778	30.3703858871519	4.49670635866389	-11.2845563394892	-22.1069337788657	0.751056784267445	55.6257809849252	-34.1847618458458	144.626946697342	-66.5184665343909	67.079110366271	3.4615228962955	15.3460292631742	-8.16099366512355	0.198442381662751	45.501303449619	-46.8921731369059	15.2884050008361	-113.427331595643	-15.1475396053314	34.7486818314576	45.1529127710022	61.0716259976226	31.2225362398073	-9.44444276789671	-142.809063733137	7.78448613159587	-26.0805168366656	-13.2106271445697	16.7726397756132	10.0294063000708	-15.5750481192553	30.4381597151598	23.5204582407875	-18.0469372612834	25.9727181728069
55	55	-9.18630261382619	35.2972850384257	-83.3174535481015	-29.5446303381578	9.70445285134258	-2.8469555634117	-6.79573667335805	17.9319712302107	42.0310710620723	29.2098516390164	-17.311993576272	6.64997128407766	-23.2456799680977	31.0266997797752	5.76827933789837	-11.3414012530458	-20.2527735090345	1.50553771773457	55.1256366683486	-33.9135339172496	144.84695441688	-62.9498071814116	66.3378467425278	7.5948228905318	16.1838897604764	-7.91805651027853	2.65191384549522	45.5531763323141	-47.5903307798825	15.9511254926267	-111.295105703849	-14.2551835327971	34.8057040669935	45.6193789191845	61.7262302762402	32.6284707784955	-8.86642057226093	-142.025242019045	9.83130934278996	-24.4826726191264	-12.3555547446429	16.8780673931883	10.2853960383511	-15.6591153611361	32.1522416756967	25.2279471426326	-17.9491805783009	26.350740794316
56	56	-9.57407046100786	35.9861801892698	-82.0403775783167	-28.3143038721996	9.85800599908872	-2.74955033525866	-7.12926958301705	18.6954426860172	42.5214293517989	31.2689448624157	-17.1563518490637	7.0636124707075	-21.9216870364413	31.6756727266402	7.00246255848048	-11.3648115729446	-18.2807709185238	2.26836886157883	54.5340795039603	-33.6978571704394	144.768960498461	-59.1478965953446	65.4182601381851	11.7036335989064	17.0254362573645	-7.6717046921562	5.053691244238	45.6445600238872	-48.3059207819832	16.6442295745628	-109.115027476315	-13.3066113256642	34.8898457577212	46.081942981355	62.2770624335994	34.0004504881487	-8.32194300031685	-141.131934345237	11.8987813111621	-22.8178290076788	-11.5021342047693	16.9622537821502	10.4737042279516	-15.7227569672089	33.9007970706178	26.9491933674682	-17.8477549391893	26.7318322223731
57	57	-10.0696092906413	36.6403185594769	-80.6206226251808	-27.0144703056792	9.99392921956416	-2.64233666202147	-7.42882976989912	19.4489996808081	43.0339697121235	33.3174097729417	-16.9989611607825	7.4642064935321	-20.5711376496327	32.2968528325592	8.20395483212516	-11.3536775422724	-16.3178713284764	3.04456243668681	53.8521479379752	-33.5254614567188	144.448970475524	-55.146648660264	64.3638836793696	15.6515198723079	17.8663723038816	-7.42159127385867	7.39304230596871	45.7782672678015	-49.0393811150771	17.3479997168662	-106.890949357956	-12.282326838843	35.012252468742	46.5476013391607	62.7738933230341	35.3559688343926	-7.83626888257961	-140.130367341265	13.9863667973752	-21.100170555023	-10.6519186434377	17.0221787697286	10.5948447068874	-15.763957119491	35.7124259185905	28.6849527776346	-17.7426830100425	27.1241786490783
58	58	-10.6834018448098	37.2614474207943	-79.0701264750593	-25.6397510606105	10.1115702060211	-2.52519871993881	-7.69058624723868	20.1975966746972	43.5694172292306	35.3549846833916	-16.8400924826918	7.8525914520439	-19.195685770996	32.8760136024649	9.37745497054736	-11.3068894041163	-14.5104792684142	3.83913066394509	53.0808804166086	-33.3840766273915	143.94298988151	-50.9799772602437	63.2565697307172	19.3241152036725	18.7083613362029	-7.16736931848814	9.66858377144519	45.9571108075204	-49.791149251886	18.0424998821978	-104.626723793685	-11.1924465478516	35.1839029394765	47.0233653780618	63.2665804430804	36.712519282853	-7.4340665905445	-139.021767648447	16.0933272339716	-19.3657363716833	-9.80646117913691	17.0537632936881	10.6483809371503	-15.7807	37.6157282382825	30.4359812354722	-17.633952904047	27.5303329627765
59	59	-11.4248008457486	37.8513061358901	-77.4024679184737	-24.1847675590073	10.2102877026072	-2.39813706781139	-7.91070802827017	20.9461881277981	44.1290282947232	37.381407906563	-16.6800167860554	8.22960544573532	-17.796985363855	33.417084566079	10.527661785462	-11.2236750271236	-13.0049992678595	4.65708576424023	52.2212945991946	-33.2614325337611	143.293806514444	-46.6817962793579	62.1788012712185	22.7208160320013	19.5532163312775	-6.90869158929315	11.8795873354364	46.1838832966057	-50.5614865142472	18.7077940332181	-102.326203228416	-10.0577264767891	35.4051501358941	47.5162464835185	63.8049812922744	38.0875952991556	-7.10849466267405	-137.807361908102	18.2164315820845	-17.6517196320398	-8.96731493035557	17.0529282337929	10.6338703104506	-15.7711857771807	39.6393040483615	32.2030346033216	-17.5215527343892	27.9436846196585
60	60	-12.2939791857809	38.4112529983523	-75.6312257459459	-22.6464956094807	10.2897534030552	-2.26116171101479	-8.08536412622802	21.6997285002243	44.7140598085467	39.3964177552533	-16.5190050421367	8.59608657409882	-16.3766903915338	33.9272871953689	11.6592740885842	-11.1052495531246	-11.9478358563345	5.50343995845883	51.2726031527771	-33.1471736083645	142.4695091329	-42.2860196016805	61.2122769393412	25.8775711042422	20.4027502660544	-6.64520654654927	14.0253246927115	46.460409432632	-51.3502192719731	19.3239461325879	-99.9932401070622	-8.8989365348891	35.6595126161597	48.0332560409913	64.438953369152	39.4986903489264	-6.80600001991912	-136.48837676155	20.350777415573	-15.9953135104726	-8.13603301558246	17.0155944698076	10.5508702184987	-15.7344785651884	41.8072165239613	33.9865436199245	-17.4054706142558	28.3567821010999
61	61	-13.286647287292	38.9421039123872	-73.7699787479977	-21.0448664665973	10.3499885726349	-2.11428265492458	-8.21081883962835	22.4631722520896	45.3257686706465	41.3997457365978	-16.3573282221992	8.95287293662681	-14.9364548173564	34.4138429623016	12.7769906916286	-10.9535527945362	-11.4853935633612	6.38320546748749	50.2308420291589	-33.0407298896543	141.411972316556	-37.8265611112856	60.371013418161	28.8303463261778	21.2587843486716	-6.3765594296155	16.1050675380392	46.7871361864667	-52.1571079418303	19.8710201429678	-97.6316868745382	-7.73668413232076	35.9290173665276	48.5814054359403	65.2049017759752	40.9632978977912	-6.46925026516647	-135.066038850108	22.4914314626673	-14.4296652598322	-7.31416855330632	16.9376828814964	10.3989380530048	-15.6698584646057	44.1022591057226	35.7778383832559	-17.2856946568333	28.7621738884764
62	62	-14.3984858898911	39.444633343425	-71.8323057151507	-19.4127633895449	10.3910328800331	-1.95750990491636	-8.2860438186548	23.2414738435075	45.9654117366305	43.3907034550015	-16.1952572975066	9.30255784199389	-13.4779326046468	34.8839733388443	13.8855104063105	-10.7705256192364	-11.7639995205579	7.29935378440242	49.0917242553489	-32.9446495872857	140.063042201166	-33.3373346922472	59.5501467985563	31.6151076035916	22.123515425875	-6.10239540011586	18.1180875661887	47.1644052700792	-52.9819129405851	20.3290800270186	-95.2453959757575	-6.58271765229979	36.1956913732524	49.1677060285254	66.0636520309698	42.4989113935402	-6.04091300130287	-133.541574815097	24.6334604515977	-12.9418558934298	-6.50327527549553	16.8151143486238	10.1776234825199	-15.5766055760153	46.4851957505967	37.5581435537908	-17.1624382848874	29.1524617273669
63	63	-15.6251757331872	39.919615756896	-69.8308847077661	-17.7832155266514	10.4129259939369	-1.79085346636573	-8.31303999615415	24.0395877345916	46.6320900227434	45.3679449283792	-16.0330632393224	9.65607207811805	-12.0027777167289	35.3448997969644	14.9895320443446	-10.5581088951034	-12.8262790521586	8.24618790906004	47.8509628583564	-32.8614822428599	138.364564922485	-28.8522542286394	58.6327591201946	34.2678208422662	22.9996631959489	-5.82235961967436	20.063656471929	47.5925583954389	-53.8243946850041	20.6782570225184	-92.8382198556338	-5.43554314383922	36.4415616225885	49.7966591095138	66.9496540432025	44.1169590986788	-5.46365583121504	-131.916211297835	26.7719311105941	-11.4896993635923	-5.70491291542365	16.6441581906498	9.88631251287578	-15.454	48.9165837444551	39.3081570178523	-17.0370294015756	29.5235544381079
64	64	-16.961925518484	40.3678256182304	-67.7713741373452	-16.1892520262445	10.4157079556925	-1.61432334464824	-8.29396823135326	24.8612543352088	47.3169793741335	47.3300668132411	-15.8710170189101	10.0268194478233	-10.5126441169269	35.803843808629	16.0937544174459	-10.318243490015	-14.4064043250033	9.21570959115857	46.5042708651906	-32.793777397978	136.287295753037	-24.404071244613	57.5019324227435	36.824451947985	23.8899860438577	-5.53609724991501	21.9413394452958	48.0719372745152	-54.6846009876775	20.9118818546428	-90.4140109590811	-4.29258284375061	36.6486551007903	50.4633688000994	67.797330382485	45.8056434280915	-4.68014635778976	-130.191174959141	28.901910167887	-10.0305417965576	-4.92064460128731	16.4252660514899	9.52423489144724	-15.3016299587136	51.3569803731695	41.0085766617632	-16.911139883042	29.8765518037721
65	65	-18.3998457808477	40.7900373928584	-65.6561384414293	-14.6615546168478	10.3994232065823	-1.42792954513949	-8.23098938347896	25.7021890807402	48.0094349677146	49.2756657660972	-15.7093896075332	10.428204145576	-9.00918576856467	36.2680268458053	17.2022835612638	-10.0528702718494	-16.1814580265133	10.1999205629793	45.0473613028604	-32.7437014531486	133.970483497395	-20.0052732968775	56.068877088719	39.3209668265309	24.7972423545661	-5.24325350969608	23.7623856472151	48.6028836192775	-55.5655557266095	21.0522294597046	-87.9766217310129	-3.1512589888457	36.7989987941123	51.1607405316384	68.5411036186289	47.5476081125501	-3.64734215680647	-128.367692799788	31.0184643517063	-8.52172931856365	-4.15203349984053	16.1616517373657	9.09061412429692	-15.1203161605951	53.7669429226116	42.6401003718466	-16.7864417041388	30.213007825862
66	66	-19.9279413002083	41.1870077259353	-63.4875230775889	-13.1962160739357	10.3641190590733	-1.23168207321508	-8.1262643117581	26.5548505854729	48.6988119804003	51.2033384434574	-15.5484518892606	10.8736303658427	-7.49405663496623	36.7445078167475	18.3125486343077	-9.76393010848456	-17.8285228441098	11.1908225568036	43.4762898032165	-32.7084783249519	131.614253733675	-15.6511357674216	54.3945214231092	41.7933137076117	25.7241816463629	-4.94348177894112	25.553382776525	49.1855100836997	-56.4720426490031	21.1254139379251	-85.5299046163432	-2.00956084317593	36.8746196888088	51.8816797354868	69.1153963214458	49.325496882827	-2.42334483283384	-126.446992109307	33.1166603902824	-6.92060805584835	-3.40064277783735	15.8565780479073	8.58467371748742	-14.9111874356544	56.1070286786531	44.1834318058644	-16.6646068397182	30.5344765058805
67	67	-21.535199583388	41.5590912196719	-61.2678735033939	-11.7629737296159	10.3098428749677	-1.02559093425058	-7.98195387541752	27.4116881272135	49.3744655891042	53.1116815018316	-15.3883141076646	11.3765023030897	-5.9689106794556	37.2354764770015	19.4177706834782	-9.45336319255722	-19.0246814652139	12.1804173049126	41.7992940592549	-32.6818948347582	129.418814883303	-11.3363871391208	52.5894097049709	44.2698990798418	26.669098690211	-4.63645199995054	27.3419599531326	49.8147615479171	-57.4088684094698	21.1575493895258	-83.0777120599859	-0.869455446617728	36.8609224185557	52.6190918430005	69.4704670673544	51.1219534696944	-1.10989795073425	-124.4303001864	35.1915650118454	-5.19511303226596	-2.66803560203179	15.513307782745	8.00565318616052	-14.6753726139016	58.3377949271657	45.6276432905351	-16.5473072646324	30.8424953126591
68	68	-23.2106081372091	41.9062447322176	-58.9995351764146	-10.3309024438472	10.2366420160677	-0.809666133621579	-7.80021893368408	28.2651509837686	50.0257676251335	54.99929159773	-15.2285931693035	11.9502241517837	-4.4354018653567	37.7375280276731	20.5111049604199	-9.12164089251559	-19.448387528695	13.1607065395878	40.0398088049478	-32.6576682492773	127.584375367706	-7.05575589485026	50.7641184519719	46.7598868493944	27.6186190129754	-4.32183612127734	29.1557462969449	50.4804703751426	-58.3808396626209	21.174749914728	-80.6238965068545	0.265387342712259	36.7635781135906	53.3658822855358	69.624581363569	52.9196216039245	0.191082815759692	-122.318844329773	37.2382449446254	-3.3653001250296	-1.95577513917788	15.135103741509	7.35399383714917	-14.4140005253468	60.4198995257333	46.9869065072972	-16.4361867642508	31.1376684887095
69	69	-24.9430018499485	42.2284081612542	-56.6848692923001	-8.86907707658893	10.1445639520367	-0.58391767670366	-7.58321393042601	29.1076884329448	50.6478405723049	56.8647653876626	-15.0688115898046	12.6068879103789	-2.89518415599366	38.2469491481294	21.585706716777	-8.76465458037253	-18.954571828463	14.1236919931103	38.222223633732	-32.6295158352186	126.264977349295	-2.80397051748536	49.0249376715903	49.2694163118137	28.5574807628697	-3.99930609147449	31.0223709278691	51.1722509223771	-59.3927079249844	21.2031296137529	-78.1723104018629	1.39129120790294	36.5957821953163	54.1151300617035	69.6142567264537	54.7011450162895	1.37768179291552	-120.11385183813	39.2517669168527	-1.46723471214827	-1.26542455602964	14.7252287238296	6.63215356140147	-14.1282	62.3327176704298	48.280078919077	-16.3317932578077	31.4191865734857
70	70	-26.7197979179714	42.5255214044637	-54.327795066558	-7.34657248780038	10.0336567977557	-0.348355568872409	-7.33148010634895	29.9317497525487	51.24995079702	58.7066995281392	-14.9084918847953	13.3403397329576	-1.34991151469041	38.7600265177377	22.6347312041939	-8.37740545512145	-17.7467600510342	15.0613753977616	36.3709281390445	-32.591154859292	125.337126761998	1.4242405100987	47.3897237366732	51.804626762644	29.4704220881073	-3.66853385909497	32.9694629658122	51.8797175466212	-60.4413703562468	21.2688025868221	-75.726806189925	2.50458631501558	36.3707425290974	54.863318435416	69.476010897991	56.4505611714845	2.34934526837565	-117.816550010176	41.2271976567574	0.463013524595163	-0.598546678966496	14.2869267021557	5.84278303115773	-13.8177238764091	64.0961738145206	49.5260179888011	-16.2332510956673	31.6861222517139
71	71	-28.5276438911145	42.797524359528	-51.9350872384894	-5.73367494119291	9.90396890697457	-0.102964770234023	-7.04182637183493	30.7297842203868	51.8435000708234	60.5233986954856	-14.7471565699029	14.1310579947873	0.198762095229096	39.273046815865	23.6513336743152	-7.95489471575579	-16.0693579136583	15.9663473072449	34.5103119143224	-32.5363534428839	124.574105392617	5.63414870502638	45.7931987117472	54.3716574974301	30.342181136902	-3.32919137269176	35.0214978521561	52.5924846048758	-61.5077882865352	21.3978829341569	-73.2912363159545	3.60216765910754	36.1016669802987	55.610037252071	69.2463616201631	58.1638633126288	3.07070346768988	-115.428166144614	43.1596038925696	2.3893960710037	0.0437073928542649	13.8224717425412	4.98853291865839	-13.4768210272726	65.7354959976536	50.7435811793961	-16.1395894886898	31.9375482081201
72	72	-30.3531796736691	43.0443569241291	-49.5138260374922	-4.03308554303182	9.75554863383024	0.15246993944533	-6.71053534124934	31.4942411142657	52.4398901652594	62.3102074844297	-14.5843281607547	14.9592141820773	1.74918275189977	39.7822967218786	24.6286693787851	-7.49212356126897	-14.1667711335852	16.838651806885	32.6647645530028	-32.4627413296241	123.749022202903	9.83102558442247	44.1668592852957	56.976647811716	31.1618502628509	-2.98094040632561	37.1741816780694	53.3001664541415	-62.5709932807907	21.6164847559785	-70.8694532248654	4.68192537154419	35.8017634142846	56.3549902312365	68.9618242720129	59.8431272917854	3.5989130446749	-112.94992754015	45.0440523525197	4.28591604330362	0.661397676195579	13.3327198425501	4.07205634206683	-13.0983643338271	67.2759122594769	51.9516259537884	-16.0498376477354	32.1725448309952
73	73	-32.1830451699269	43.2660984692968	-47.0710916929646	-2.28267132695468	9.58844433175115	0.418259762349597	-6.33388962895753	32.2175697357417	53.0505228518725	64.0607485596494	-14.4195291729781	15.8049797810368	3.29982302766924	40.2840629151456	25.5598935692481	-6.9840931906544	-12.2834054280648	17.6834473571276	30.8573247444249	-32.37445305549	122.634986154608	14.0201426654117	42.4422021458024	59.6257370010466	31.9411524692132	-2.62338000349995	39.4078282889552	53.9932287027881	-63.6100169039539	21.9459702320053	-68.4653093615711	5.74185088013924	35.48423969642	57.0978810924809	68.6485700685447	61.4904770823791	3.99817231808448	-110.383202044784	46.8756097648377	6.15267382140517	1.2548057590897	12.8184144661367	3.10037234962613	-12.6752266773089	68.7426506396383	53.1690097749046	-15.9630247836646	32.3905894259801
74	74	-34.0040859627602	43.4645982809342	-44.6139644343044	-0.522062092147515	9.40270201831897	0.694716504985823	-5.90817184932489	32.8955373092058	53.6867999022074	65.7686232561391	-14.2522821222004	16.6485262778751	4.84956120345374	40.7747877224169	26.4381614973485	-6.42580480290556	-10.6608415699989	18.5059925050951	29.0856257497789	-32.276248134284	121.005106209484	18.2065706880216	40.551116182256	62.325064360966	32.6991400585384	-2.25608532227611	41.70260598573	54.6729393273804	-64.603890720966	22.3771008813273	-66.0826376542863	6.77993561270642	35.1622516216066	57.838413555372	68.2987046007764	63.1080366578349	4.3326796066725	-107.731141075161	48.6493428577538	7.9939503037166	1.82421322956888	12.2802990772554	2.09386781026754	-12.2002809389544	70.1609391777858	54.4139398818836	-15.8781801073376	32.5917396523647
75	75	-35.8051944422831	43.6429222581405	-42.1495244909098	1.20911236220335	9.19836017445621	0.982151973861063	-5.42966461671681	33.5364233071302	54.3601144358654	67.4274329088931	-14.0821095240489	17.4700251588015	6.39735673329543	41.2534952732969	27.2574658883841	-5.81225959701584	-9.4226653204945	19.3115457979103	27.3246934652544	-32.1728860798085	118.672746710189	22.3905828323866	38.4662837547856	65.0803125453071	33.454869088236	-1.87863147396121	44.03868306931	55.3479916919388	-65.5346032597415	22.88851104128	-63.7239529435562	7.79429847044408	34.842848416885	58.5762913423969	67.8973310778623	64.6979299915776	4.66663322919273	-104.998122046521	50.3603184477493	9.81402638864618	2.36990167566538	11.7191171398606	1.07547933860183	-11.6664	71.5559994114108	55.6865407487551	-15.7943328296147	32.7760992283
76	76	-37.5764365533642	43.8041602151981	-39.6842917114224	2.87151334734956	8.97545576392823	1.28087797548237	-4.89465054549864	34.1514561498693	55.0762445038969	69.0307788529057	-13.908533894151	18.2497677609248	7.94216907123668	41.7213349962657	28.0170974434456	-5.13852422694261	-8.53427801406231	20.1053657826957	25.5487648852491	-32.0691263717218	115.702481962626	26.5675527172139	36.2362617970668	67.8782563399892	34.2273956157154	-1.49059356986224	46.3962278406119	56.0272251226528	-66.4082992404648	23.4588046899482	-61.3896376471192	8.7841491601051	34.5213223613918	59.3112484482427	67.4295527089568	66.2622810570321	5.0530623045126	-102.188546473776	52.0048229814351	11.617166373855	2.89215268541144	11.1356121179067	0.0681435492395979	-11.0703061965661	72.9455518276529	56.9669242824299	-15.7105790102251	32.9437718719375
77	77	-39.3078921438645	43.9514019663892	-37.2200491599223	4.44070594950883	8.73402575050038	1.5912063163568	-4.29941225003579	34.7518642577775	55.8256903292132	70.5722624231712	-13.7310777481341	18.9777269893301	9.4829576713198	42.1795195814536	28.7184125544649	-4.40495280535296	-7.95000104481432	20.8927110065741	23.7320770041604	-31.9663948684195	112.255611177849	30.7326327809763	33.9178744083735	70.6804180811127	35.035775698386	-1.09154672128629	48.7554089746199	56.7194789457115	-67.2429217590555	24.0665858054162	-59.0798798881912	9.74925121428261	34.1916291891318	60.043123737892	66.8804727032142	67.8029598679577	5.48802978193746	-99.3068158718405	53.5834259958042	13.4068171660468	3.39124784683933	10.5305276283328	-0.905202943208384	-10.424119684309	74.3253688842113	58.234164961153	-15.6271693974974	33.0948489268572
78	78	-40.9896410616456	44.0877373259961	-34.7561993024978	5.91399187341031	8.47410921526505	1.91344880299139	-3.6402323446936	35.3488760512093	56.5963781893278	72.0454849546839	-13.5492636016255	19.660522267219	11.0186819875871	42.6292617189912	29.3627723052374	-3.62099071787905	-7.62415580686253	21.678840016668	21.8488668163861	-31.8536415693695	108.493636846526	34.8809754621465	31.5679456879797	73.4465611511601	35.8975950964386	-0.681096776484188	51.0974552148122	57.4335924873044	-68.0564938630553	24.6904583657687	-56.794867789988	10.6893725142561	33.8477246341097	60.771778769895	66.2351942697888	69.3158327580103	5.94948369163367	-96.3573317556272	55.0976367255063	15.1852519806438	3.8674687479813	9.90583055513126	-1.82605049563138	-9.74381007376877	75.6872299018934	59.4673372631695	-15.5453298826424	33.2288376327117
79	79	-42.6111357907283	44.2162561083013	-32.2921266070215	7.29039180836791	8.19594457611472	2.24791724189323	-2.91341963562133	35.953719950519	57.3762343617541	73.4440477824381	-13.3626139702524	20.306415453412	12.5483014740809	43.0717740990089	29.9515377795583	-2.79698034437322	-7.511063694319	22.4690113601002	19.8733713163235	-31.7168985107365	104.578061459324	39.0077331991974	29.2366577952769	76.1364489326138	36.8113419726725	-0.259624401787659	53.4069754452213	58.1784050736209	-68.8670386000055	25.3090263490902	-54.5347894757252	11.6042811514811	33.4835644303304	61.4970751028014	65.4788425774273	70.7906706289868	6.41536450876711	-93.3444956400497	56.5489644051918	16.9546532353537	4.32109475285958	9.26766809397762	-2.7016791568549	-9.04534697548571	77.0229142015062	60.6455156667244	-15.4663169747794	33.3444207989634
80	80	-44.1551310775028	44.3400481275871	-29.8272155413663	8.56892644369575	7.90013005341793	2.59492343956935	-2.11807248698571	36.5776243760611	58.1531851240057	74.7615534567073	-13.1706513696423	20.9236684067293	14.0707755848435	43.5082694116373	30.4860700612228	-1.94326406468782	-7.56593912299639	23.2684835839932	17.7798274983704	-31.5421977286856	100.652216102496	43.1080584306017	26.9364894837426	78.7098448079564	37.7621591232922	0.171675225983574	55.6692507918062	58.9627560308502	-69.6925790174477	25.9008937334654	-52.2998330686187	12.493778484905	33.0931043117985	62.2188742951614	64.6037628295227	72.2169720713441	6.8636127085037	-90.2727090400213	57.9389182695104	18.7172033478834	4.7523519415703	8.62307964833312	-3.54868259010825	-8.3447	78.3242011038568	61.747778689524	-15.3913871830278	33.4402189986973
81	81	-45.6003274181381	44.4621587223319	-27.360850573405	9.74857979965584	7.5873016304085	2.9547792025268	-1.25851393862862	37.23181774819	58.915194612573	75.9944957882562	-12.9729576569603	21.5205429859915	15.5850637739171	43.9399603470068	30.9677302340263	-1.07018425867529	-7.76173136846588	24.0825152354696	15.5426856019794	-31.3155712593816	96.7424307159311	47.1771035948323	24.6666324445379	81.1265121596701	38.7349160173211	0.611568248372846	57.869562380526	59.7952746061392	-70.5510546677149	26.4450052992784	-50.090186691884	13.357735197594	32.6703000125189	62.9370379055247	63.6198999302931	73.5842356755393	7.27274060656045	-87.1463734704554	59.2690075531121	20.4741453808243	5.1614118983924	7.97910462165888	-4.3836670903186	-7.65540748509222	79.5828699297524	62.758855950425	-15.3217970165068	33.5148528049983
82	82	-46.9253687758832	44.5839959651058	-24.8924728051058	10.8236039453969	7.25809529032025	3.32779633727266	-0.339641217897386	37.9275284872601	59.654099320741	77.1484546833655	-12.7695010980516	22.1053010500189	17.0901254953441	44.3678932971175	31.397879381764	-0.188083306187945	-8.08769361357766	24.9146021655839	13.1529130901946	-31.0230511389893	92.8286730026507	51.2100211303618	22.4262634534161	83.3468812787162	39.7144821237828	1.05882080692349	59.9931913373395	60.6768565100771	-71.4449835730983	26.9323109692485	-47.9060384687369	14.1960306373591	32.2091072664963	63.6512749334458	62.5398297707319	74.8819600320292	7.63630371523749	-83.9698905032042	60.5407414906469	22.2113390797828	5.54844374117814	7.34278241741608	-5.22323895241323	-6.98128267750437	80.7907	63.6803627465839	-15.2588029812256	33.5669967668803
83	83	-48.1088991139865	44.7048926587205	-22.4286261651028	11.7788976989241	6.9131467035226	3.71428665031397	0.633648447860568	38.675985013626	60.3689025912836	78.2307903079605	-12.5604046540291	22.6862044576318	18.5849202031668	44.7914105712947	31.7778785882312	0.692696412921837	-8.53368523728611	25.7606011328784	10.6294856587661	-30.653266678083	88.8907946880288	55.2019634756631	20.2147273732733	85.3608494017896	40.6859231988787	1.51219904317884	62.0254187882057	61.5985950293096	-72.3435335388773	27.3686722330749	-45.7475765223932	15.0085441520116	31.704547102023	64.3586183691199	61.3761282418326	76.0996437312707	7.96403283777173	-80.7476622526063	61.7556293167649	23.9020839890087	5.91361658777979	6.72115243906589	-6.08400447131929	-6.32370755121885	81.9410619085256	64.5170545297992	-15.2035830944332	33.597667355451
84	84	-49.1313180232411	44.8240479832453	-19.9897859340614	12.5982621315808	6.55308368244511	4.11456032500377	1.65645783129791	39.4884090316309	61.0593838677215	79.2488628279669	-12.345791696678	23.2715150676507	20.0684073514275	45.2088549177524	32.1090889372231	1.56370288259477	-9.08956561854562	26.614299977748	7.99409333462511	-30.2230117669264	84.9086474974387	59.1481665818314	18.0351877149494	87.198776939483	41.6416598573635	1.97046934313642	63.9520598117351	62.5509522907204	-73.2115193026321	27.760881246006	-43.6149889760684	15.7951534585075	31.1596609420892	65.053819496999	60.1413712345885	77.2268243013388	8.26645741057245	-77.4840911335345	62.9151802661159	25.5193122066557	6.25709955604962	6.12125409006946	-6.98097043864168	-5.68406408021803	83.0336913417298	65.2736867518688	-15.1570329197509	33.6110722313091
85	85	-49.9931637210395	44.9406611187497	-17.598047247393	13.2654983147108	6.17852579515879	4.52859391843332	2.72388970506723	40.3697131574114	61.7253225935753	80.21003240931	-12.1257855977835	23.8692079261315	21.5395463941685	45.6185563868708	32.3928715125351	2.42474127472477	-9.74519413631056	27.4694865041891	5.26842614470288	-29.7663318689452	80.8620093902222	63.0467377375245	15.8946005119795	88.8939600233327	42.5835103710135	2.43268759169489	65.7778514526137	63.5243904211932	-74.0137556019432	28.1157301632903	-41.5084639529785	16.5557190718576	30.5811433947379	65.731556531943	58.8481119369512	78.258593239997	8.554106870049	-74.1835795640541	64.0209035733499	27.0359558308782	6.57906176383989	5.54930174116463	-7.90692252713779	-5.06373423848428	84.0699152591323	65.955014864591	-15.119984506745	33.6116479986541
86	86	-50.707839765666	45.0539312453031	-15.2755052405091	13.7644206635739	5.79009221953063	4.95562470655281	3.83104684182118	41.3067896305599	62.3664982123655	81.1216592179152	-11.9005097291307	24.4808395708761	22.997296785432	46.0188450290298	32.6305066548156	3.27787070241916	-10.4918046857754	28.3199485161979	2.47417411593073	-29.3175213637259	76.7301681868933	66.8993105807683	13.8000846599142	90.4796947848758	43.5139055677931	2.89875924319916	67.5310989959972	64.5093715476118	-74.7150571743909	28.4400111401762	-39.4281895763391	17.2900911899973	29.9757075896724	66.386507688812	57.5063477199226	79.2013144461925	8.83751065261071	-70.8505299622301	65.074308473117	28.4303043631307	6.87967232900287	5.00432892271943	-8.8383760208757	-4.4641	85.0510606202526	66.565794319764	-15.0932699049818	33.6038312616854
87	87	-51.2889584894068	45.1630575429751	-13.0442550488213	14.0873752163658	5.3884021334276	5.39479071880575	4.97303201421235	42.2833341556389	62.982647340922	81.991103419708	-11.6700874625048	25.1016454898249	24.4406179792605	46.4080508946092	32.8228774052953	4.12515033091217	-11.3360564148245	29.1594738177706	-0.366972724760082	-28.9108746308548	72.4922118546865	70.7077350010015	11.7587669604332	91.9892773556487	44.4352762756662	3.36874479620073	69.2415850018668	65.4963577968598	-75.2863318288954	28.7405163319121	-37.3743539693658	17.9981198708217	29.3500666565957	67.0133511824662	56.1212118554177	80.0627174191565	9.12719819466686	-67.4893447461276	66.076904200067	29.721130551312	7.15910036939083	4.4816717962306	-9.75147321180091	-3.88157346476447	85.9784543846101	67.1104601709603	-15.0777211640275	33.5918481373878
88	88	-51.7501322245482	45.2672832890511	-10.9263918077413	14.2498723619048	4.97407651931993	5.84522998463567	6.14628121799444	43.283042437211	63.5718891938776	82.8257251806138	-11.434642169691	25.7265938512626	25.8684694296962	46.7845040339892	32.9707448110989	4.96863932543804	-12.2943035772957	29.9818502129034	-3.23360018433359	-28.5793764980619	68.1272277728356	74.4738608876626	9.78402200601004	93.4560038671882	45.3500529451646	3.84270474925097	70.9390920302034	66.4760623413278	-75.7522026395693	29.0240378937464	-35.3471452552747	18.6796551764488	28.7109337252108	67.6067661980395	54.6972924258798	80.8505316581201	9.43140649310713	-64.1044263338117	67.03019998885	30.945705529946	7.41756226415962	3.97663596642741	-10.6223563918591	-3.29268723684466	86.8534235117243	67.5905150699517	-15.0741703334485	33.571503853348
89	89	-52.1049733033762	45.366669092418	-8.94080010132071	14.2713163143338	4.54775590407329	6.30608053348608	7.35267035509442	44.2896101798386	64.1302689887869	83.632884666558	-11.1942972224745	26.3506528234738	27.2798105907813	47.1465344975496	33.0748698867068	5.81039685123098	-13.383050862301	30.7808655055926	-6.11337736326305	-28.3068393459534	63.6143033205743	78.1995381301901	7.90668417962808	94.9131704510309	46.2605548036344	4.32069960090145	72.6534026409882	67.4438514232427	-76.1652425253683	29.2973679809277	-33.3467515572811	19.3345486795648	28.0650219252208	68.1643914129686	53.2391775137523	81.5724866623146	9.74724533824983	-60.7001771433472	67.935705074116	32.1413955432071	7.65554674413977	3.48452703803908	-11.4274592899898	-2.66900404632443	87.6772949611148	68.0058886135501	-15.0833594187957	33.5275247719921
90	90	-52.3654545256127	45.4619964927391	-7.07688051121565	14.1711112877958	4.11009277466645	6.77648039480048	8.59546259209677	45.2867330880843	64.6536960239107	84.4199420434662	-10.9491759926404	26.9687905747433	28.6736009165584	47.4928355731446	33.1360136465993	6.6524820735252	-14.6188029589527	31.5503074998345	-9.00490326119615	-28.0141855615279	58.9498419230179	81.8866166180226	6.16061428853798	96.3940732387137	47.1688354990235	4.80278984970352	74.4142993942022	68.3991955446499	-76.5782642593191	29.5672984830767	-31.3733609986009	19.9626556917773	27.4190309084802	68.6933573503507	51.7514552014783	82.2363119309713	10.0684531881687	-57.2809995927994	68.7949286905149	33.345566835269	7.87363989557555	3.00065061579483	-12.1542169200327	-1.98208662328766	88.4512836915371	68.3564953895361	-15.1040155153799	33.4438826013163
91	91	-52.5230031063293	45.5540717514829	-5.30817386538862	13.9686614632508	3.66173979017709	7.25556759802243	9.87792109598108	46.2581068665107	65.1380795975099	85.1942574772637	-10.6994018519738	27.5759752733559	30.0487998610694	47.8245424616733	33.1549371052569	7.49695415755493	-16.018064556363	32.2843846487479	-11.9074260024894	-27.6182322972445	54.2490014557815	85.5369462405986	4.57967313999041	97.9294672447368	48.0769098789274	5.28872727271862	76.2515648498267	69.3417059488633	-77.0440806144481	29.8386839372351	-29.4271617024499	20.5638320931497	26.775980860978	69.2026935922012	50.2387283747037	82.8497369633213	10.388767755533	-53.8512960591867	69.6093800726966	34.5955840849447	8.07242792691632	2.52031230442391	-12.8041682600357	-1.20349769781823	89.1759890564886	68.6422499856901	-15.1328814918903	33.3045490493172
92	92	-52.5550495080905	45.6437011301177	-3.60806825456187	13.6777662576776	3.20334960968288	7.74248017259541	11.2033090337268	47.1874272196802	65.5793290078453	85.9628773742656	-10.44509817226	28.1671664865256	31.4043668783569	48.1437966137091	33.1324012771599	8.34587600856213	-17.597340343644	32.9827650789114	-14.8201937114995	-27.0357967055619	49.6767599770033	89.1523768873568	3.19296349321964	99.5143646033131	48.9867927909421	5.77536656799507	78.1943581522639	70.2709938791966	-77.6145430861329	30.1097922111932	-27.5083417920436	21.1379337637455	26.130236548454	69.7014297205355	48.7064113335678	83.4204912585959	10.7019267530118	-50.4154686196238	70.3805684553113	35.9156587010039	8.25249704661145	2.03881770865555	-13.3797762925096	-0.3048	89.8518000176391	68.8630669897927	-15.166616310178	33.0939441386465
93	93	-52.4387552164775	45.7316908901122	-1.94995176945763	13.2910110709837	2.73556370183348	8.23635614796295	12.5748895723136	48.0583898521555	65.9734505017566	86.7266047348074	-10.1863886592696	28.7349961167703	32.7392614224632	48.452742615036	33.0691671767885	9.20232267138289	-19.3714426750988	33.6489301056003	-17.7424545125826	-26.183695938939	45.398266136271	92.7347584477356	1.98668842300904	101.11738377866	49.9004990826629	6.25797676349129	80.2507159065605	71.1866705789635	-78.2544155650086	30.3774926719606	-25.617089390598	21.6848827302402	25.4749191997466	70.1985953173692	47.1611338043844	83.9559066904304	11.0018306987192	-46.9779192181478	71.1100030730088	37.2849314462122	8.41443346311031	1.55147243321901	-13.8835039999651	0.727764343912048	90.4791053542834	69.0188398225499	-15.2018789320939	32.8130731025074
94	94	-52.1512817170711	45.8188472929347	-0.307212500798114	12.795963031124	2.25896135862502	8.73633355356856	13.9959258787209	48.8546904684991	66.3182930286276	87.4804962013362	-9.92349777775471	29.2666300863231	34.0524429474304	48.7535250514385	32.9659958186233	10.071745965771	-21.3342303042368	34.286439039952	-20.6734565300954	-24.9787603861634	41.5786685831723	96.2858653370155	0.924315639026258	102.706526021143	50.817963812523	6.73181070195143	82.4029119057721	72.0883472914777	-78.7731294060186	30.6386546865465	-23.7535926213286	22.2054732549018	24.8031500436945	70.7032199647176	45.6096252777111	84.4550421352227	11.2863339229476	-43.5430497981959	71.7991857023464	38.6728972669382	8.55882338486224	1.05520816386156	-14.3178008952796	1.84923562297854	91.0582938457165	69.1084844876798	-15.235328319489	32.4840105522474
95	95	-51.6709224474084	45.9059678720589	1.34676146069443	12.1801892660532	1.77410040183489	9.24155041885577	15.4696811199283	49.5600643624502	66.6133558259142	88.2193942808286	-9.65689167167457	29.74845054487	35.3428709073009	49.0482885087007	32.8236479713356	10.9599385196852	-23.465409714351	34.898851193104	-23.6122502331524	-23.3854849455058	38.3492498328959	99.8034648825186	-0.0308952219248564	104.249792581131	51.7293239075728	7.19212122611963	84.6316569841508	72.9755201248093	-78.9640559625435	30.8901476219602	-21.9180396074512	22.7011156043398	24.108050309136	71.2243332445962	44.0586152441055	84.9091409343224	11.5573644569536	-40.1152623032056	72.4488058438106	40.0490511095508	8.68625302031663	0.553722821706564	-14.6819055483657	2.99997473008902	91.5897542712334	69.1295498573758	-15.2636234342144	32.1301923785813
96	96	-50.9912719729756	45.9937557726279	3.03858202429779	11.4312569037264	1.28153863287901	9.75114477326806	16.9981864291349	50.1658972125897	66.8581964499747	88.9381414802613	-9.38707197144977	30.1668396420974	36.6095047561171	49.339177572607	32.6425982840884	11.8726929610844	-25.744421334266	35.4897258761935	-26.5543811501007	-21.5231741632408	35.6015262556806	103.279395985858	-0.915684523040436	105.715184708989	52.6218335566632	7.63416117874003	86.9176619759483	73.8464400644389	-78.6205665879642	31.1288408452111	-20.1106184721816	23.1732329942773	23.3827412249097	71.7709061208189	42.5148331941249	85.3091403887354	11.8170371219032	-36.698958676614	73.0580217409621	41.3830234443274	8.79730364669105	0.0524739797673863	-14.967709563498	4.12034255813299	92.0738754101291	69.0794829322519	-15.2841872779082	31.7750544722239
97	97	-50.1169192120678	46.0828564433117	4.78832932249296	10.5367330720982	0.781833949863362	10.264254646249	18.5717466170594	50.6802927271103	67.0523724571674	89.6315803066111	-9.11454030750089	30.5081795276914	37.8513426730045	49.6283368289416	32.4224833777539	12.8158019179276	-28.150705592806	36.0626224003579	-29.4923860725202	-19.5425075867432	33.1235351993273	106.705019229077	-1.76557788920518	107.070703655085	53.4827465514843	8.05325122024542	89.2416377154164	74.6985969934816	-77.5360326356616	31.3516037233086	-18.3315173387354	23.6232486374405	22.620344019854	72.3469683711134	40.9850242332249	85.6459777994676	12.0674667389623	-33.2985408618587	73.6258220002803	42.6583531448146	8.89205046400396	-0.443080785088196	-15.1660814696131	5.1507	92.5111503808162	68.955730712922	-15.2977226109885	31.4415729014219
98	98	-49.0526940694577	46.1739145052022	6.58275572757225	9.48683751567026	0.275687743857882	10.780107564377	20.1741753821044	51.1135632572397	67.1954414038507	90.2945532668545	-8.83979831024852	30.7588523513382	39.0675746254704	49.9179070863458	32.1627872447237	13.7950580181735	-30.6637029187956	36.6211000767347	-32.4187041030657	-17.5941647633873	30.702905464758	110.071695194223	-2.58558830351295	108.286257878622	54.2993166837263	8.44830629949993	91.584295036807	75.5294698780652	-75.5487427210151	31.555305623262	-16.5809243303284	24.0525819834015	21.8139799228075	72.9479356125631	39.4764318128925	85.9105904675251	12.310768112545	-29.9184108023769	74.1511952282444	43.8843459640331	8.96963110741152	-0.927483895992407	-15.2678897956477	6.04600361273096	92.9028700399568	68.7557402000002	-15.3058120635501	31.1369516803619
99	99	-47.8034264499182	46.2675745793914	8.39801130748571	8.28688912675713	-0.23576719969793	11.2991273258287	21.7892176639628	51.4760211542059	67.2870215441714	90.9219028679684	-8.56334761011317	30.905240262724	40.257449846169	50.2088168749769	31.8629938773891	14.816253889781	-33.2649882023745	37.1687182164613	-35.3257743443918	-15.8288252405478	28.1272658528944	113.370784463338	-3.34871387168923	109.359706864493	55.0605769882136	8.82355542297076	93.9280617563324	76.3365376843171	-72.8122205174437	31.7370121127634	-14.8589524844576	24.4626413665898	20.9578161594996	73.5683583352257	37.9968900791927	86.0939156939136	12.5487902111419	-26.562970441606	74.633130031334	45.0731014054791	9.02908155745233	-1.39527777607747	-15.2640030705384	6.81959260997236	93.2506934762811	68.4769583958406	-15.3100382763773	30.8490464659566
100	100	-46.3729016720559	46.3644812869712	10.2102416875646	6.94754174197763	-0.751317358249842	11.822590617026	23.4006184023276	51.7779787692366	67.3274046799275	91.5084716169295	-8.28568983751548	30.9364778581367	41.4202175850394	50.4990528322189	31.5225872681415	15.885182160709	-35.9522359848629	37.709036130675	-38.2060358991534	-14.3775830525777	25.2084849573088	116.593647618468	-4.02643729647537	110.310130793803	55.7729858057212	9.18365593913415	96.2696317475621	77.117279378365	-69.6149875173636	31.8964227714649	-13.1644685086079	24.8548330791795	20.0560179244999	74.2027870291585	36.5542674302938	86.1869300882697	12.7824427469214	-23.2366217392609	75.0706150160283	46.2367189726483	9.069437794665	-1.8410048484756	-15.1489090214481	7.49940186952208	93.5562817570982	68.119352814142	-15.3119838902548	30.5645284542315
101	101	-44.7496422174757	46.4652792490335	11.99559249314	5.47945531239012	-1.26974920924362	12.3517924709279	24.9921225368917	52.0297484535597	67.3173024036588	92.0491020207143	-8.00732662287595	30.8586527791485	42.5551270920207	50.7861639854016	31.1410514093724	17.0074344375886	-38.7304657418022	38.2456131305131	-41.0519278700048	-13.2218694697208	21.9356298797976	119.731645241658	-4.59024810176529	111.15713888767	56.4528678605867	9.53326519646632	98.6127665623576	77.8691739263366	-66.2460782217823	32.0351208213324	-11.4953127083475	25.2305634133451	19.1183034946619	74.845772184419	35.1564322643641	86.1848609037848	13.0124280937032	-19.9437667475377	75.4626387888068	47.3867407541997	9.08973579958811	-2.25948507746221	-14.9326050115162	8.11336626917802	93.8212959497172	67.6927069041999	-15.313231545967	30.2700688412122
102	102	-42.9106062556182	46.5704534453135	13.7302093495433	3.89328978905301	-1.78985452514715	12.8880279204933	26.5474750073479	52.2416425584032	67.2574326703661	92.5394605183047	-7.7287595966152	30.6843017327543	43.6614276170518	51.0676993618547	30.7178702934732	18.1804525879966	-41.6047344512389	38.7814802265052	-43.8560161792226	-12.2740643360281	18.3764324394599	122.776137914953	-5.02068748097474	111.920340367214	57.1166602547856	9.87704054344353	100.961278360871	78.5896090587283	-62.9945271317071	32.154730301947	-9.84929480951046	25.5912393759643	18.1544506177828	75.4918642910646	33.8112529795719	86.0909318656319	13.2394486253071	-16.6888075512503	75.8081899561488	48.5207874845031	9.08901155276028	-2.64856775667708	-14.6292421829894	8.68942068673804	94.0473971214472	67.2091933185885	-15.3153286972006	29.9525757730119
103	103	-40.8324649766485	46.6794011978209	15.3905514846747	2.19917203886285	-2.31083211727521	13.4325919986811	28.0504207533893	52.4239734349947	67.1485134350498	92.9795691031299	-7.45049038915378	30.4259739737178	44.7383684100717	51.3412079889079	30.2525279128353	19.390893673541	-44.5800990912203	39.3173325163979	-46.6122336455465	-11.446177213742	14.5989795953751	125.718486220397	-5.32519243228544	112.619344453553	57.7808000902932	10.219639328542	103.318979303255	79.2753509055879	-60.1461399787156	32.2568752528897	-8.22422453793138	25.9382799786986	17.1742370416603	76.1362578378364	32.5263690660315	85.9092503108408	13.4642067155529	-13.4761462352492	76.1062571245338	49.6219180447392	9.06630103472009	-3.00796689747256	-14.2529717251097	9.25550000000003	94.2362463395973	66.6809847098822	-15.3187702505592	29.6065115563309
104	104	-38.4918895707321	46.7910662113966	16.9647949164043	0.402896553687717	-2.83256926867742	13.9867797384503	29.4853256654193	52.5870534345623	66.9912626527107	93.3708836809528	-7.17302063091226	30.0962187568025	45.7851987210195	51.6042388938909	29.74450825985	20.6246737207307	-47.661616639793	39.8532196967632	-49.3153465080538	-10.6502176651053	10.6713583066224	128.550103745455	-5.51617257413636	113.273760367806	58.4617244690853	10.5657189002381	105.68968154966	79.9229063530583	-57.8157625202593	32.3431797137415	-6.61791161944467	26.2731141943888	16.1874405140914	76.7788673712809	31.3046971541716	85.6439235764408	13.6872987911064	-10.3101848843854	76.3558289004411	50.6725057202166	9.02064022600614	-3.33742379790419	-13.8179448271188	9.8346504208082	94.3894734290854	66.1202537306554	-15.3228425494645	29.2352879054784
105	105	-35.8690973716923	46.9043906845062	18.4560672276834	-1.49184895913233	-3.35501976499067	14.5518861727598	30.8545028010753	52.7410681942268	66.7863982783494	93.7148610296082	-6.89685195231121	29.7075853367723	46.801167799834	51.8543411041335	29.1932953269088	21.8677087560745	-50.8465390652953	40.389191442422	-51.9601328731794	-9.79819525236071	6.66165553228144	131.267245611568	-5.60603752496647	113.90319733109	59.1754739079155	10.9188611042814	108.077197612515	80.5287814263833	-55.8655746813827	32.4152677240834	-5.02816577988458	26.5971712973909	15.2038387828738	77.4217076255431	30.1447138484933	85.2990589994614	13.9076998384173	-7.19532558350945	76.5558938903501	51.6549237962437	8.95136178976461	-3.63667975602754	-13.3357144803072	10.430363497192	94.5083672077543	65.5391730334824	-15.3267653600303	28.8428350495311
106	106	-33.0004399722211	47.0183168156154	19.8684686367463	-3.48139082539908	-3.87813739185184	15.1292063345685	32.180520999204	52.891033818205	66.5344316264923	94.0129579269309	-6.62245762545521	29.2726229683905	47.7855248964545	52.0890936956922	28.5983790811942	23.1059148060815	-54.0944855049545	40.925297428195	-54.5413708473582	-8.80443348314573	2.63482806495932	133.874824535521	-5.6066155104712	114.527264564526	59.9256905160673	11.2770343278677	110.485759990337	81.0894821508068	-54.1374006883574	32.4747633234964	-3.45279674508557	26.9118805617958	14.2332056124928	78.066802916639	29.0447234798298	84.8787639169321	14.123117901308	-4.13597041747215	76.7054407007402	52.5538355924802	8.86139526024756	-3.90547606989817	-12.7961778684221	11.0412421112273	94.5940065849639	64.9487932701439	-15.3297584483701	28.4330832175655
107	107	-29.9671091360048	47.1317868031898	21.2060993618271	-5.56205537091403	-4.40178221890445	15.7200352568355	33.4870338926149	53.0351066254327	66.2332664749511	94.2666311507556	-6.34968462068259	28.8036026694736	48.7375192608199	52.3084411510453	27.9607560573639	24.3252078972605	-57.3537474368063	41.4615873289028	-57.0538385370249	-7.65018856612113	-1.36795283631426	136.37865124276	-5.52410384302897	115.162512066131	60.701467132769	11.6363815198673	112.920834601239	81.6015145515727	-52.4730647674548	32.5232905515615	-1.88961424088211	27.2186668671724	13.281159231308	78.7161775605845	28.0030303790141	84.3871456658781	14.3312273314602	-1.13652147112427	76.8034579380907	53.3776889958561	8.75606296732863	-4.1435540375716	-12.178475235109	11.6658891449898	94.6474673984504	64.3460854504701	-15.3310415805974	28.0098939487615
108	108	-26.8515481597404	47.243742845695	22.4730596211601	-7.73001327251759	-4.9237144867347	16.3256679725195	34.7976951141178	53.170969666774	65.8790213865414	94.4773374789171	-6.07776768718009	28.3073059467837	49.6564001428691	52.5163605706459	27.2849103806321	25.5115052960495	-60.5726140693813	41.9981108193663	-59.4923140486143	-6.39228963837143	-5.31643709898883	138.784536458732	-5.36153944097971	115.805704218905	61.491066385592	11.9930446521309	115.388112634906	82.0613846539248	-50.7143911449464	32.5624662668792	-0.336427993108465	27.5189395373844	12.3412987088927	79.3718558733956	27.0179388768792	83.826859038573	14.5297024805551	1.79861917068345	76.8489342088811	54.1490289147359	8.64073049538028	-4.35068836736741	-11.4616690207746	12.3029074805555	94.6698254859502	63.7184193125796	-15.3298345228259	27.5750886917357
109	109	-23.7362003401249	47.3535964748044	23.6734496329796	-9.97956861115606	-5.43962505992956	16.9473995145796	36.1361582965223	53.2963059930932	65.467780184365	94.6465336892502	-5.8059160323979	27.785487254958	50.5414167925413	52.717222590331	26.5758182760239	26.6553461638586	-63.6993746112098	42.5349175744061	-61.8513441165531	-5.09161581679798	-9.18043199959071	141.098290908881	-5.12192421742826	116.445733283908	62.2827509021078	12.3431656965091	117.893285281019	82.4663188324817	-48.7032040471037	32.5931565346766	1.20895227240091	27.8141044559706	11.4050627734033	80.035856410206	26.0877519675593	83.1947739281457	14.7162212434961	4.66563569504903	76.8408581195908	54.8905850103029	8.52076342877498	-4.52810594625746	-10.6248216658253	12.9509	94.6621566851996	63.0529796235787	-15.3254426555459	27.128154726162
110	110	-20.6989999597551	47.462849034229	24.8110229240117	-12.303793494648	-5.94511717810178	17.5865249159748	37.5260770726381	53.4087986552545	64.9956266915234	94.7756765595898	-5.53333886378613	27.2397155280895	51.3918184597754	52.9153978459378	25.8384559685646	27.7623190488427	-66.6823269176715	43.0720572688431	-64.1238561265157	-3.8090462183021	-12.9297448146459	143.325725318655	-4.8082496303021	117.071471356422	63.0647932400319	12.6828866248526	120.442043729263	82.8167509800373	-46.3012995547061	32.6148288317903	2.74871682981162	28.1055675064696	10.4638901529959	80.7098034215047	25.2107535963554	82.4863202954301	14.8901239993427	7.4633227972462	76.778218276699	55.6250869437403	8.40152735188523	-4.67901394094567	-9.64699561066772	13.6063369755747	94.625536833935	62.3369511505735	-15.317610215918	26.6684514915988
111	111	-17.7403611800401	47.5735833181835	25.887625452473	-14.695738215938	-6.4357940808641	18.2443392096639	38.9911050752748	53.5061307041221	64.4586447311183	94.8662290878822	-5.25924538879501	26.6715597002715	52.2068543945103	53.1152569733031	25.0777996832794	28.8410704074105	-69.4895572318427	43.6090942116895	-66.3020856756212	-2.60538106231743	-16.5371078537712	145.4726504135	-4.42289538744944	117.67179053173	63.8273627197828	13.0085808729804	123.040079169322	83.1140074203922	-43.5213360780834	32.6267979584009	4.28505595328927	28.3947139990595	9.50921957582662	81.3946802369662	24.3852135169461	81.6969281012603	15.0550592123895	10.1912014968622	76.6600032866853	56.3752643762313	8.28838784908348	-4.80676174429694	-8.50804584660972	14.2571582402331	94.5610417698928	61.5575186606703	-15.3062216774205	26.1953384276047
112	112	-14.7954241161764	47.6878821447277	26.9044505844714	-17.148453067971	-6.90822904957141	18.9221374286058	40.5548959372421	53.5859851905603	63.854924135776	94.9202078456669	-4.98284481487465	26.0825887055969	52.9857738466852	53.3211706082639	24.2988256451934	29.9002466959704	-72.1511306099561	44.1391320301316	-68.3782657637825	-1.51727367974191	-19.9982147895678	147.544876918861	-3.96730182481161	118.235562905113	64.5647625432552	13.3211608731886	125.692578109051	83.3594145139444	-40.4448851516135	32.6283787146894	5.82015991699939	28.6824779809149	8.53248977005181	82.0914114235266	23.6094011442154	80.8220273064702	15.2153640266241	12.8487928432706	76.4852017560289	57.1589792093653	8.18671050474221	-4.91469874917616	-7.20553093364831	14.8891710171042	94.4697469156643	60.7018669209753	-15.2911615754122	25.7081968565078
113	113	-11.7972918054039	47.807828331921	27.8626911153911	-19.653881803204	-7.3686538257645	19.6210790245592	42.2411032913497	53.6460451654332	63.198284091038	94.9406112851715	-4.70334634947525	25.4743714781588	53.7278260662391	53.5375093866572	23.5065100793319	30.9484943709311	-74.7092138816899	44.650681532783	-70.3446293909126	-0.523300306666623	-23.3196009415015	149.548215560185	-3.44282949666066	118.751660571854	65.2718403669939	13.6256806962711	128.389384959598	83.554298621092	-37.1538721357102	32.6188859008366	7.35621899510774	28.9693540904129	7.52513946382754	82.8009215481219	22.8815858930472	79.8570478718939	15.3753755860344	15.4356178858445	76.2529021046399	57.9719313783017	8.10186061561245	-5.00617434844824	-5.7544260996092	15.4881825293168	94.3525656335974	59.7571807062243	-15.2723144452523	25.2070148559071
114	114	-8.6790672849623	47.9355046978229	28.7635398406161	-22.1832339949812	-7.82884020401223	20.3409157491859	44.071283853442	53.683993679605	62.509963551008	94.9305386619792	-4.41995920004697	24.8484553399901	54.4322603031108	53.7683969535494	22.7058292107201	31.9944598887011	-77.2059738767227	45.1321554252114	-72.1934095569247	0.406516476772692	-26.5078657334458	151.488477062918	-2.85083895726862	119.210269282085	65.9434438475437	13.9273461962377	131.10258642373	83.6999861022329	-33.7302223907869	32.5976343170231	8.89542346177984	29.2558187639376	6.47860738531006	83.5241351776881	22.2000371783257	78.7974197583653	15.539431034608	17.951197673957	75.9647409570645	58.8035171447864	8.03512831738337	-5.08453793497804	-4.17044173824525	16.04	94.2100039674521	58.7180759099338	-15.2495648222998	24.6924509884251
115	115	-5.37385359209118	48.0729940604931	29.6081895555307	-24.689309243978	-8.30062569580895	21.0805652265032	46.0248987681473	53.6975137839401	61.81124516654	94.8930892316732	-4.13189257403996	24.2023240440806	55.0983258072396	54.0096592064401	21.9017592643833	33.0467897056889	-79.6835774247324	45.5719664129844	-73.9168392617316	1.30215409044033	-29.5696085892742	153.371472152507	-2.196029071441	119.610356308263	66.5744206414496	14.231363227098	133.803278159772	83.7978033177653	-30.2553241308627	32.56393876343	10.4399635911812	29.5423484378733	5.38525813489297	84.2619768791613	21.563024681178	77.6400348394727	15.7118675163327	20.3950532569815	75.6250518502484	59.6431323256572	7.97347661032303	-5.15313729194416	-2.46928824330901	16.5341721594716	94.042504981979	57.6079979892194	-15.2227972419138	24.1651984852749
116	116	-1.81806524777108	48.222379237991	30.3978217759841	-27.124267512375	-8.79584781264901	21.8389341568469	48.0424630266246	53.6843568738155	61.1234115884875	94.8313622498368	-3.8383556789044	23.5246371401498	55.7252718285643	54.2470419789872	21.0992127107124	34.1141302783031	-82.1841913553977	45.9585272016698	-75.5074839353481	2.19358995420072	-32.5085528792713	155.203006519837	-1.49837229448589	119.954489190116	67.1651982157858	14.5429376428619	136.462555826051	83.8490766280871	-26.7771194863436	32.5171140402379	11.9920296574777	29.8294184027987	4.24888505351221	85.0144982215543	20.9688208199784	76.3948861233456	15.8967690886586	22.7667056842911	75.2382979061172	60.4801633518626	7.90072161460995	-5.21121770825229	-0.666635662970626	16.975213766805	93.8505117419288	56.4573827602151	-15.1918962640418	23.6259505776693
117	117	1.98879263271421	48.3854759850596	31.133129056444	-29.4402687623537	-9.31861819310214	22.6149292405526	50.0630257808766	53.6439561972043	60.4677454677044	94.7484569720533	-3.53855772209044	22.802896855527	56.312347617024	54.4656834149305	20.2999334782522	35.2050794901301	-84.7499798251921	46.2802504968353	-76.9594713277275	3.11080148791811	-35.3050932544515	156.987755696045	-0.782206661749249	120.245246380769	67.7400457411592	14.8672647925984	139.051515080893	83.8549329160685	-23.2909968254659	32.4564749476276	13.5538119348347	30.1174990766242	3.08098367380655	85.7758593891511	20.4156996227805	75.0788755545531	16.0945886444996	25.0656760052711	74.8089422465962	61.3010829739041	7.8006794504227	-5.24505654165062	1.22517182829536	17.3713810882623	93.6344673120521	55.2966660390543	-15.156802171681	23.0753944474255
118	118	5.99063173272635	48.5616202495354	31.8141379282637	-31.5905831043031	-9.83315055438285	23.4074571779559	52.025636182906	53.5774902926335	59.8534087148629	94.6474726539059	-3.23170791104826	22.024605417541	56.8588024225576	54.6507216580102	19.5010987046451	36.3237914602746	-87.4043476032511	46.5255490040486	-78.2673877444254	4.07767533210664	-37.9282983106426	158.727842098292	-0.0718705514660889	120.485206333348	68.3295990381208	15.2054807743877	141.541251582624	83.8146468231032	-19.7877394700256	32.3816085742268	15.1275006974178	30.4070595822199	1.89319351351596	86.5377844835895	19.9019351382448	73.7089672319292	16.303061380143	27.2914854229319	74.341447993611	62.0853372148871	7.65716623793982	-5.23837502761465	3.19954651430799	17.7309303901058	93.3948147570996	54.156283641871	-15.1176296279927	22.5140603691764
119	119	10.1293585671917	48.7488021499011	32.440827167301	-33.5642880245493	-10.2908170490109	24.2154246693925	53.8693433847156	53.4862187361874	59.2276899024946	94.531508550978	-2.91701545322802	21.1772650535211	57.3638926958871	54.7872948519661	18.6995303565026	37.4664700441956	-90.1070612215013	46.6828354288775	-79.4258195515494	5.07809670935729	-40.3471616848946	160.425037743042	0.609658422171881	120.676947500979	68.9644939906431	15.5485371791259	143.907675651143	83.7264877506439	-16.2581307418187	32.2935634320396	16.7152862193928	30.6985690424453	0.697154090380804	87.2919898748437	19.4258014150312	72.3021252543078	16.5198569212077	29.4436556779138	73.8402782690871	62.8113340936262	7.45399809733987	-5.1748944016199	5.25047348940043	18.0621179385976	93.1319971350757	53.0666713847988	-15.0745273151016	21.9423111524436
120	120	14.346879651036	48.9449984495264	33.0131755494137	-35.39312148654	-10.6429836835833	25.0377384151981	55.5331965383081	53.3714011039504	58.5181855207523	94.4036639188527	-2.59369381056309	20.2483779907964	57.8274646645153	54.8605411405383	17.8920504004361	38.6284939382174	-92.8044055408779	46.7405224768896	-80.4293531152071	6.07981163466674	-42.5306770142577	162.081114646756	1.26204733525522	120.823048336786	69.6753664826985	15.8858139172555	146.164167568123	83.5887151248125	-12.6929539626415	32.1938762382438	18.319358774925	30.9924966380177	-0.495495077858945	88.0301919328877	18.9855725018001	70.8753137205231	16.7426448933124	31.5217086283987	73.3098961949499	63.4574816289361	7.17499114880138	-5.03833589914188	7.37193784790621	18.3732	92.846403561508	52.0560561004673	-15.0276439151325	21.3605014429602
121	121	18.5847014784492	49.1481859117815	33.5311618504598	-37.1113154118324	-10.8410515030957	25.8733051157083	56.9562447956863	53.2342969720069	57.6524837652712	94.2668800921359	-2.26142406415184	19.2254464566958	58.2503832085473	54.8555986674667	17.075480803057	39.8052418386644	-95.4426654223157	46.6870228536528	-81.2725748015061	7.05052134556881	-44.4561926366159	163.697844825895	1.90364234992167	120.926087293895	70.4870697056811	16.206690899219	148.341669493251	83.3995883717311	-9.08577330535667	32.0840840529829	19.9419086381804	31.2893132629851	-1.67311447346309	88.7441070276957	18.5795569642475	69.4454967294089	16.9690972179408	33.5251661325683	72.7547648931249	64.0033820310761	6.8039615125029	-4.81242075565611	9.55792552614269	18.6711526181204	92.5382388124814	51.1250757777743	-14.9771281102103	20.7689858864591
122	122	22.7760004251658	49.3563413000362	33.9947648462971	-38.7531017219837	-10.8647689145416	26.7210314712587	58.0779486088339	53.0761659164413	56.5581728316867	94.1222102609832	-1.920771153681	18.1000216551558	58.6336142989918	54.7586874950778	16.2466435309769	40.9920924418609	-97.96812572675	46.5161783142029	-81.9500709765541	7.95792707959708	-46.171099667442	165.27700029692	2.55334804499612	120.988643067029	71.373728441675	16.5005480354586	150.47122427447	83.1573669175218	-5.44699298294303	31.9657239364004	21.585113195826	31.589491768833	-2.82406475317055	89.4255702872934	18.2063268741553	68.029012567838	17.1977029864978	35.4535500486045	72.1793474855377	64.4785515150757	6.32534086348206	-4.48087020663809	11.8046190845393	18.9578309469474	92.2076683203434	50.2556184289079	-14.9231285824598	20.1681205607104
123	123	26.8460793780699	49.5674413776605	34.4046252232384	-40.3527123385514	-10.7733449238201	27.5798241821851	58.8829628864119	52.898267513338	55.1628468147106	93.9694641484872	-1.57239825376067	16.8865391358691	58.9781239068572	54.575646570451	15.4023605508072	42.1844244441312	-100.327142976258	46.2463222159847	-82.4564280064586	8.77113262738869	-47.7577508833409	166.820353076294	3.23006899930346	121.014213307773	72.2831782535079	16.756765236417	152.583874759725	82.8603101883066	-1.79332326350137	31.8403329486396	23.250575968268	31.8935051139974	-3.94047112344773	90.0731379007683	17.8645757779407	66.6264435417408	17.4289721350557	37.3063822346893	71.5881070941136	64.9794407624753	5.7436244983769	-4.03088463021427	14.1151581028054	19.233809918015	91.8548575174414	49.4292139361051	-14.8657947122379	19.5582963541447
124	124	30.7199326202313	49.7796292849695	34.7653136520334	-41.9439892100874	-10.6398066429717	28.448589948823	59.4413589556118	52.7018613387812	53.4329617286548	93.8084295859491	-1.21696853900104	15.6074658843309	59.2848780031521	54.3293898994301	14.5394538291591	43.3776165417996	-102.481402834723	45.9026911134898	-82.7887886599387	9.48425795009949	-49.2987566553347	168.329675180477	3.95248672561811	121.009292268496	73.1630323286821	16.9672767529033	154.710663796961	82.5072732909365	1.85851452686306	31.7094481498441	24.9391098765383	32.2018262569142	-5.02792690108849	90.6955575832269	17.5529978710659	65.2218197850276	17.6637215433287	39.0831845490045	70.9855068407782	65.6071908718703	5.08733200251784	-3.4774268546436	16.4940562097668	19.499664462857	91.4799718361228	48.6273921816029	-14.805288554758	18.9399400398199
125	125	34.32255443472	49.9920363532221	35.0828455952273	-43.5300705389597	-10.5371811840372	29.3262354715081	59.8327006806888	52.4882069688555	51.4663220628	93.6388944046701	-0.855145184012185	14.285277606072	59.554842558885	54.043401563418	13.6547453326443	44.5670474311905	-104.426859821424	45.5105219555772	-82.9705478268354	10.1129750731914	-50.8767273544458	169.806738625931	4.72403885721797	120.98098399576	73.9609038546997	17.144031077798	156.882634234121	82.1006493603305	5.49179906204499	31.5746066001571	26.6514702078618	32.5149279524437	-6.09503609727727	91.3024278345259	17.2702873489927	63.7983862601104	17.9027680910311	40.7834788497319	70.376009847457	66.4629429418559	4.38639871771337	-2.84875269643551	18.9458270342494	19.7559695130074	91.083176708735	47.8316830476385	-14.7417832038642	18.3134800376869
126	126	37.5822198718609	50.204157327462	35.3632387459653	-45.0617467544014	-10.5378162488013	30.2116679345006	60.1365519258979	52.2584706720352	49.3884545569057	93.4606464359513	-0.487591363404299	12.9424500066231	59.7889835450643	53.7411656438175	12.7450570278743	45.7484185685349	-106.164115738092	45.0950516911059	-83.0405246318255	10.673660925415	-52.562374826937	171.253314481917	5.5233985649241	120.936392536124	74.6263695357158	17.3084118173424	159.130828919152	81.6441326647358	9.0899820883119	31.4373100423772	28.3884122494636	32.8332819142026	-7.15040272319817	91.9033471545225	17.0151384071835	62.3393879294004	18.1469286578771	42.4067869947964	69.7640792360753	67.6382733726891	3.67075998577197	-2.17320119885508	21.4749842050797	20.0033	90.6646375676254	47.0237301569101	-14.6754521224266	17.6793447676966
127	127	40.5021301459589	50.415487515143	35.6125107973928	-46.4846993794879	-10.6706735634785	31.1041453673976	60.4324765554945	52.0127482163596	47.3248859507314	93.273473511094	-0.114970251787505	11.6014587915151	59.9882669326988	53.4461662220318	11.8073454255935	46.9251707918755	-107.69377238646	44.681517268935	-83.0377351232579	11.1826924355209	-54.3232817217594	172.670487097124	6.32697014866443	120.882621936151	75.1507037480556	17.4818579992848	161.481279823283	81.1414194859997	12.6433136547131	31.2981489487448	30.150691288569	33.1573595237843	-8.20263079003567	92.5079140430737	16.7863509553211	60.8280697553094	18.3970732627782	43.9526306557307	69.1541781285588	69.0835787093154	2.97035114850213	-1.47911140516738	24.0804676408045	20.2414720026385	90.2245843903995	46.1952268300626	-14.6064687733157	17.0379633612624
128	128	43.1601185511098	50.6255222237185	35.8366794426549	-47.7446099372946	-10.8959143693859	32.0038951007744	60.8000384337335	51.750451408132	45.4011429840365	93.0771634613992	0.262054976228059	10.2847796662789	60.1536586927968	53.1818873794635	10.8426870960292	48.1086640009814	-109.016431568259	44.2951556379233	-83.0011953494813	11.6564465322598	-56.0741126998911	174.05744357706	7.11115790836687	120.826776242399	75.5650407244731	17.6858086513736	163.922019112194	80.5962061059693	16.1509158237387	31.1567438897516	31.9390626124029	33.4876321626395	-9.26032430897384	93.1257270000363	16.5833352482133	59.2476767002489	18.6545900576904	45.4205309891112	68.5507696468329	70.6415568818464	2.31510754771235	-0.794822358637471	26.7275752848851	20.4672661888054	89.7635495722171	45.3556511222912	-14.5350066194017	16.3897811862923
129	129	45.63724033154	50.8337567606421	36.041762374897	-48.787236149527	-11.1675963742726	32.9113104513449	61.3188014248702	51.4709809508488	43.7425110876395	92.8715041181682	0.64282114603225	9.01488833644511	60.2861247963669	52.9718131975157	9.85694458134926	49.3106167974446	-110.132646069255	43.9612037469299	-82.9699213588449	12.1112488112342	-57.729100502913	175.413046137363	7.85636177552296	120.77595950143	75.9021104170978	17.9417028013573	166.423661724178	80.0121888064919	19.612507709202	31.0126683780125	33.7542815081906	33.8245596384954	-10.3320872911971	93.7663845252674	16.4057201037666	57.5814537266305	18.9211595472048	46.8100090633315	67.9583169128231	72.1521915653571	1.7349645252111	-0.148673102530434	29.369045749175	20.6767043736531	89.2821540034168	44.5163016670078	-14.4612391240491	15.7352597768657
130	130	48.0145507314762	51.0396864333307	36.2337770689824	-49.5779852717899	-11.4397772858879	33.8267847358231	62.0683293931597	51.1737375480064	42.4187362454657	92.6562833125726	1.02666508301493	7.81425545459551	60.3866312144177	52.8374870684288	8.85624908818371	50.5427477828576	-111.040231897663	43.7048985448139	-82.9829291996974	12.5549664689946	-59.2024778724065	176.736156993671	8.56246108741815	120.737275759805	76.1946427780594	18.2705810484058	168.956731830489	79.3930638690166	23.0278084249167	30.8654959261421	35.5971032631572	34.1681174884554	-11.4265237478898	94.4389618374526	16.2531346179969	55.8126457968661	19.1984655292707	48.1205859467852	67.3812830484548	73.4554664349227	1.25985742280689	0.431781446038582	31.9575960738738	20.8658083723339	88.7810185854047	43.6884770976242	-14.3853804361261	15.0748613644598
131	131	50.3708273671932	51.2427395005247	36.4171819058028	-50.1279605939571	-11.6679105525616	34.7507112709229	63.107743135986	50.8581219031014	41.3734242393952	92.4312854375852	1.41292361256596	6.69801628825876	60.4561439179577	52.7790148406775	7.84673182316239	51.8167755588127	-111.732876471907	43.5498540196341	-83.0720930430233	12.9776656850885	-60.4084775499527	178.025638361622	9.23526247783905	120.717768307341	76.4753677594872	18.6784709804864	171.491753602382	78.7417987020143	26.3965370846961	30.714800046755	37.4682831645277	34.5176315434351	-12.5515893295772	95.1432032119243	16.1252078869201	53.9271175431692	19.4881918018371	49.3517827078662	66.8241311756535	74.4143525035121	0.915250814496663	0.939461850598883	34.4459432991811	21.0306	88.2607642195869	42.8834760475525	-14.3077963617762	14.4090481805517
132	132	52.727588844099	51.4420825756035	36.5911409252964	-50.4547465345315	-11.8354941463486	35.6834833733583	64.4119174419773	50.52353471963	40.5327631117421	92.1962824906526	1.80093356007519	5.65930313129152	60.4956288779953	52.7831868945045	6.83452399291518	53.1444187269021	-112.203924995595	43.497523793453	-83.2214295179395	13.3671617115863	-61.2702677279998	179.280352456853	9.88057397604192	120.719973767846	76.7769027598051	19.1521686871564	173.99925121111	78.0585164186928	29.7141208511796	30.5601542524659	39.3685764995274	34.8723820751548	-13.7046538317274	95.8708153502765	16.0215690065523	51.9321520238718	19.7919978846436	50.5031204149679	66.2910744856351	75.051734929878	0.695507847096751	1.3892194676437	36.7912527920855	21.1682945365111	87.7220118073694	42.1125971502045	-14.2288880366286	13.7382866197928
133	133	55.0462487542647	51.6368184581517	36.7536954152554	-50.5759275120155	-11.9519860278201	36.6254943598432	65.9340285679486	50.1693767010888	39.8229409048205	91.9510436767628	2.19006650233419	4.68714004271313	60.5060520655392	52.8365937253278	5.82575680407207	54.5373958887181	-112.446722672332	43.5333273400192	-83.3952916845198	13.7112698005585	-61.7916502223901	180.499161495004	10.5041698440632	120.738897268337	77.1169221061598	19.6772118803752	176.44976151405	77.3426464250449	32.955002690095	30.4011320558895	41.2987385553813	35.2316493553349	-14.8744605840065	96.6132421534935	15.9418461828235	49.845500768491	20.1090995268604	51.5741201364842	65.7837063514949	75.4584469903533	0.581776554897814	1.79698127252756	39.0055955650832	21.2808811205561	87.1653822501584	41.3850761131998	-14.149056596313	13.0631324184281
134	134	57.2853734414212	51.8260499477537	36.9028866634719	-50.5090862044259	-12.0278222112818	37.5771375470917	67.6272527500667	49.7950485509743	39.1701456609448	91.695338200904	2.58022593319591	3.77055108154293	60.4883794515979	52.9258258285655	4.82656146326306	56.007425645853	-112.454614705726	43.6423267740901	-83.5579722890084	13.9978052040757	-62.0191898489151	181.680927691711	11.111210565194	120.768827739174	77.4833375521639	20.2391382721021	178.821771662663	76.5936181270631	36.0872223844375	30.2373069696405	43.2595246193146	35.5947134604056	-16.0495015870991	97.3619275225598	15.8856636959428	47.6849864395088	20.4342111637846	52.5643029408086	65.3020563708819	75.7255702607153	0.555156680858595	2.17867424060498	41.1380436387258	21.3715423555312	86.591223987038	40.6996817742828	-14.0687031764587	12.3842272312136
135	135	59.4035292492994	52.0088798439941	37.0367559577384	-50.2662149419363	-12.0734387110391	38.5388062518176	69.4447662244978	49.3999509727828	38.5005654224292	91.4289352680641	2.97173100762006	2.89856030680032	60.4435770071798	53.0374736996359	3.84306917711802	57.5643253398409	-112.22169790536	43.8095842104231	-83.6737640776491	14.2162786514472	-61.9998437375877	182.824513262613	11.7063216450986	120.804054110721	77.8605355982749	20.8234855742961	181.115293352385	75.81086093074	39.0788181475729	30.0682530464262	45.2516899785524	35.9608532616036	-17.2182688416893	98.1083153584595	15.8526447441609	45.4684316994074	20.7615626677639	53.4731898960784	64.8461332121889	75.9441863167415	0.596747967937834	2.55022534723048	43.2383606526434	21.4434608448327	85.9981232990434	40.0518713773919	-13.9882289126953	11.7022161911351
136	136	61.3599297919936	52.1844109464575	37.1533445858469	-49.8413044544897	-12.0984017267208	39.510893790735	71.3397452274085	48.9834846700108	37.740460053007	91.1516040832312	3.36491193657637	2.06019177750464	60.3726107032936	53.158127833957	2.88141115226683	59.1984446479103	-111.760397777388	44.0201617637755	-83.7069597966862	14.3643036592122	-61.7805690184207	183.928780528445	12.2941106757872	120.838865313337	78.2329027449503	21.415791569692	183.333945445735	74.9938042420684	41.8978281928668	29.8940533441068	47.2759899203197	36.3293471708722	-18.3692543484617	98.843850066107	15.8424125256945	43.2136592106687	21.0853839111456	54.3003020195984	64.4159455438088	76.2053667627763	0.687650159094271	2.92756156775864	45.3563102464671	21.4998191918569	85.3839653556687	39.4371008655658	-13.9080257524803	11.0177444311784
137	137	63.1317746514931	52.3517460859066	37.250815306404	-49.2247290418149	-12.1042995687086	40.4937934805577	73.2653659949653	48.5449294288769	36.8438696567708	90.8631138513934	3.76009893103444	1.24446955267523	60.2764465109478	53.274378726947	1.94733605955606	60.8887208606588	-111.102066669167	44.2591215489048	-83.6218521923635	14.4419115515721	-61.4059850251314	184.993355232811	12.8791730931397	120.867550277384	78.5848254964771	22.0048451479117	185.481346805232	74.1418836223727	44.5133580386307	29.7162453416111	49.3331797318418	36.6994735992508	-19.4909501081006	99.5617645195232	15.8545902387606	40.9384916357746	21.3999047662774	55.0451602169479	64.0115020341343	76.5735077868578	0.808962997286647	3.32660987754396	47.5416560598277	21.5438	84.7466335303914	38.8508261818433	-13.8282683616334	10.3314779885885
138	138	64.7161605301405	52.5100027853418	37.329638478735	-48.4068630036409	-12.0884335054057	41.4878986379998	75.1748047633345	48.082560994613	35.8345458354843	90.5632337775386	4.15762220196399	0.44141829355931	60.1560504011508	53.3728169019664	1.04122445745617	62.6139465505018	-110.278928201632	44.5115256805684	-83.3888593043938	14.4491340750915	-60.8988866480908	186.020458029357	13.4622523226134	120.884429739302	78.9041317317212	22.5913669206297	187.561116293395	73.2574352385181	46.923145412499	29.5366246164639	51.4240147003437	37.0705109866192	-20.5718481212903	100.261094138111	15.8888010821155	38.6603793846202	21.7005003343635	55.7072853788476	63.6328113515583	77.0283455799125	0.941786225473703	3.76329725194099	49.8431660341366	21.5781864174613	84.0840111966895	38.2885032692633	-13.7489107643435	9.64450538908675
139	139	66.1112148534395	52.6583366669059	37.3923504594812	-47.3780806396962	-12.0480636606059	42.4936025797752	77.0242794354301	47.5941579551814	34.7470001381844	90.2517330666549	4.55781196033463	-0.350858590667848	60.0123883449112	53.4431229729189	0.159499234156569	64.3529142898548	-109.323205995719	44.7624362735236	-83.0060180969178	14.386002976335	-60.2701731387691	187.012860401887	14.034766200805	120.88639340668	79.1919891807568	23.178814040616	189.576872772743	72.3503169559151	49.1560317420143	29.3569867461898	53.5492501130506	37.4417395911908	-21.603343733395	100.942049044269	15.9446718311937	36.388551733854	21.9904302406652	56.2861983960181	63.2798821644736	77.532859907264	1.06725441485756	4.25206046390928	52.2693781589533	21.6041637716521	83.3939817280405	37.7458108120537	-13.6698971245797	8.95830758717184
140	140	67.3150650468937	52.7959094477484	37.4415605700675	-46.137080331067	-11.9804501581033	43.5112385547251	78.7992879991076	47.0774953458694	33.615744113908	89.9283809237303	4.96099841711604	-1.13035080043076	59.8464263132376	53.4865739994947	-0.701508927499755	66.0844166511335	-108.267123672362	44.996915442528	-82.4791464003769	14.2525500018671	-59.5306239933411	187.973333834204	14.5867490395528	120.874747899847	79.4527973951511	23.7706436606406	191.53201745859	71.4315899427751	51.2424211202143	29.1791273083136	55.7096412571876	37.8124425413233	-22.5897213584224	101.604839360399	16.0218413546509	34.124201752275	22.2762733289767	56.7814201591798	62.9527231412729	78.0500305342363	1.1732760687366	4.79250520284588	54.7756722277285	21.622517934787	82.6744284979221	37.2223855898627	-13.5911716063108	8.27438041939299
141	141	68.3259769184579	52.9218828450189	37.4798781319191	-44.7200968887755	-11.8834179275991	44.5400432954153	80.5016829800001	46.5303482019643	32.475289311692	89.592946553753	5.36751178327789	-1.89502257812854	59.6591302771385	53.5071668396723	-1.54546934466971	67.7872462067533	-107.140377963838	45.2000253023387	-81.8140624845056	14.0492230859137	-58.6910187079815	188.904649810115	15.1082351506947	120.851235612265	79.6909559264716	24.3703129334735	193.424220534956	70.51231536731	53.2127176401366	29.0048418803599	57.9059434199799	38.181903218415	-23.5388408713738	102.2496752089	16.1199510744865	31.8681872471753	22.5646200132975	57.1924715590533	62.6513429503492	78.5430411503697	1.26258426770867	5.37573301833093	57.3137835832362	21.6340347790803	81.9239601310477	36.7212665461446	-13.5126783735058	7.59421972229929
142	142	69.1464859422933	53.0354185758672	37.5099124664609	-43.1739408612374	-11.7575042363202	45.5782952911688	82.1334952664142	45.9504915587531	31.3599630300492	89.2452457870958	5.77768226978983	-2.64283816616038	59.4514662076224	53.5088983514302	-2.37605133451022	69.4404494188119	-105.939248283655	45.3597118128991	-81.0165846190385	13.7825842805331	-57.7581409317053	189.809579813423	15.5915932535269	120.817598937393	79.9108643262856	24.9812790118848	195.244986770471	69.6035543977312	55.097325394819	28.8359260398534	60.1389118886525	38.5494050038641	-24.4585622823129	102.876766712171	16.2386424126994	29.6213660258467	22.8620607076269	57.5188734863592	62.3757502600952	78.9917705419355	1.33987392217372	5.9927446897679	59.8354475682511	21.6395001767465	81.1477825539126	36.2456033801922	-13.4343615901336	6.9192321513134
143	143	69.7841057722088	53.1356783574427	37.5342728876095	-41.5454233951723	-11.60405955325	46.6242407756464	83.6967557466563	45.3357004515233	30.2893373255511	88.8862432682521	6.19184008762153	-3.37176180692544	59.224400041627	53.495765392747	-3.19692421417829	71.0343363743257	-104.636365630007	45.4771946120344	-80.0925310737102	13.4638450241563	-56.7001713774948	190.690895327932	16.0470400821756	120.775580268691	80.1165034964792	25.6067768757917	196.985516264345	68.7163682022506	56.9266484772989	28.6741753643188	62.4093019504306	38.9142308490538	-25.3567456013037	103.486157647158	16.3775567912889	27.3845958955814	23.1751858259643	57.760146831818	62.1259537389038	79.4049289260663	1.40983994253168	6.63454099656023	62.2924505495039	21.6397	80.3546232846528	35.7985457912978	-13.3565841919356	6.24912445598581
144	144	70.2466311950169	53.2218297076233	37.5552644747451	-39.8813556372991	-11.4244345005991	47.6761259825085	85.1934953090332	44.683749915562	29.2576861465149	88.5180965931081	6.61031544774265	-4.07975774282288	58.9788819615903	53.4717648216013	-4.01175730083094	72.5747105615817	-103.203861416816	45.5575098871312	-79.0477216352957	13.1043330916944	-55.4636678360904	191.551367837448	16.4930309269846	120.726921999619	80.3085546750398	26.2473175627689	198.637009115787	67.861734272206	58.7276430160168	28.5212586269207	64.7178688925392	39.2756604853026	-26.24125083841	104.075228408411	16.5363351335979	25.158734663671	23.5105394361688	57.915824001503	61.9019620551677	79.7940872284117	1.4771772391825	7.29212271811137	64.6508433180804	21.6343735528346	79.5532428794527	35.3832434787538	-13.2815714363991	5.58207837145111
145	145	70.54185699753	53.2935455327293	37.5740799640456	-38.2190973844722	-11.2199791603022	48.7321971454157	86.6257448418511	43.9924149861564	28.2567965267236	88.1430188143223	7.03343856112285	-4.76457644647188	58.7158214200234	53.4408934959716	-4.82421991162509	74.0685023640009	-101.613867058005	45.6056941652648	-77.8907143291727	12.7153762580586	-53.9949501264325	192.393768825774	16.9480653455798	120.673366523637	80.4861357223957	26.9015852798515	200.190665424006	67.0433397513153	60.5091911456225	28.3774740595824	67.0653680022036	39.6329721840933	-27.1199380036957	104.639216109124	16.7143746911089	22.9446434153021	23.8706276986207	57.9864406765946	61.7037838772797	80.170816374621	1.54658072252611	7.95649063382476	66.910389702371	21.6190738663613	78.7524018944966	35.0028355097423	-13.2120660865796	4.91622155930607
146	146	70.6775779665605	53.3513891508562	37.5916579423896	-36.5359021651953	-10.9917748771135	49.7907004980285	87.9955352334167	43.2594706985939	27.2784554999605	87.7632229845537	7.46137366410459	-5.41762810402829	58.4361213749955	53.4071453946177	-5.63798136371764	75.5226421650046	-99.8385139674977	45.6267839735106	-76.6384601739527	12.3081397162905	-52.2403380674616	193.220869776716	17.430642895587	120.616656234206	80.6483551224954	27.5682305090074	201.637685288211	66.2520273831853	62.2742729853427	28.2422824868198	69.4525545666488	39.985444209659	-28.0006671072247	105.173297078807	16.9104371865882	20.7435856385084	24.2508426411555	57.9743001449179	61.5314278736327	80.5462589929404	1.62274530296245	8.6187599055775	69.0757227174089	21.5883074034708	77.9608608859688	34.6580535497293	-13.1508109260391	4.24968168114737
147	147	70.6614356654488	53.3960145164774	37.6089369966554	-34.7854744235208	-10.7402001371327	50.8498822740075	89.3049990766439	42.483632240089	26.3144501000087	87.380922156461	7.89346220096313	-6.02307361477436	58.1406847845758	53.3732042251751	-6.45671097426561	76.9440603480139	-97.8499335592173	45.625815838944	-75.3095128101713	11.8833852225965	-50.1636895900697	194.035239507929	17.9585677529233	120.558469720888	80.7943213592874	28.2459037322041	202.970076993976	65.4773324602714	64.0258653534893	28.1151327364526	71.8800007797932	40.3323562198525	-28.8909369491964	105.67264764697	17.1231820355203	18.5576094744593	24.6458521331656	57.8818856216845	61.3849027126195	80.9220944596394	1.71036589089146	9.27429171503566	71.1514753782265	21.5365806270536	77.1873804100537	34.3441806737911	-13.1005487383398	3.58092560270342
148	148	70.4956750513155	53.4280755840662	37.6268557137215	-32.9214635275977	-10.4655199385818	51.9079887070132	90.5592595425102	41.6680022342808	25.3566848754334	86.9983293827028	8.32879112276311	-6.56467728451651	57.8304146068334	53.338374995164	-7.28358425756312	78.3396872964499	-95.6222609001931	45.6078262886403	-73.922425878364	11.4253648193226	-47.9042564623705	194.838595976044	18.5357938641992	120.499214762433	80.9231894931008	28.9332554314095	204.185596943173	64.708790275029	65.766945068374	27.9954736363002	74.3458828781113	40.673133476255	-29.7901810953087	106.132444143123	17.3512686533898	16.3888536539036	25.0503240440433	57.7116803221062	61.264217062633	81.2907493450853	1.81391611991724	9.92384965122666	73.1422806998569	21.4584	76.4398770217009	34.0557505867958	-13.0640223070438	2.91452634042697
149	149	70.1758384628706	53.448226308096	37.6463526804662	-30.8975188455741	-10.1679992796824	52.9632660307061	91.7668444105631	40.8169621429151	24.4008518719119	86.617657715938	8.76644730540938	-7.02620341906117	57.5062137998376	53.3014254818044	-8.11664955661367	79.7164533937339	-93.1590347209886	45.577851849675	-72.4957530190667	10.9168644624254	-45.7022427725745	195.632433880008	19.1535204968272	120.438128847633	81.0349717319422	29.6289372333957	205.284492419737	63.9359361199134	67.4975881186353	27.8827540141822	76.8466940244074	41.0074724164495	-30.6899003915498	106.547863908431	17.5933564556811	14.2394569075901	25.4589262431809	57.4661674613945	61.1693793874864	81.6442640181295	1.93448988057215	10.5685471773986	75.0509075869119	21.353007877348	75.7150925627525	33.7872969936113	-13.0438504485877	2.26034751448008
150	150	69.6970499608556	53.4571206430401	37.6684006523878	-28.6672897455987	-9.84790886617624	54.0139604787467	92.9364664077229	39.9348935764788	23.447153852966	86.2411202088254	9.20551762480663	-7.3914163242148	57.1689853216575	53.2611234623167	-8.95091705446996	81.0812890232869	-90.4861372657083	45.5409290491234	-71.0480478728148	10.3406701078616	-43.7990629801176	196.418247917877	19.8024711130441	120.374405808361	81.1304330582765	30.3317097624966	206.267020737972	63.1483052873801	69.1302884789034	27.7764226979181	79.3788924628792	41.3350990732425	-31.5812609792825	106.915581181682	17.8481138395191	12.1115579662674	25.8669151609496	57.1478302547611	61.0999994001956	81.9746788476238	2.0705436947422	11.2094977567995	76.871856141566	21.2385901827244	75.0018544097684	33.5333535991058	-13.0387037783181	1.62842778811743
151	151	69.0544336060119	53.4554125433718	37.6946969319932	-26.1901887461988	-9.50582660922981	55.0583182847956	94.07683826091	39.0261781454591	22.4960571271255	85.8709299140236	9.64508895685971	-7.64408030578381	56.8196321303623	53.216236713921	-9.78135714378755	82.4410788245474	-87.63000894414	45.5018431286816	-69.5977994009325	9.67956771158779	-42.4361315444351	197.197532787708	20.4733781634822	120.307239476488	81.2103640459185	31.0405310631442	207.133439212182	62.3354330698844	70.4765112251019	27.6759285153274	81.9389364377246	41.6557394794403	-32.4554289998694	107.236769074395	18.1154942138011	10.0072955606845	26.2733957463625	56.7591519174177	61.0544557573149	82.275068719357	2.2204641513107	11.8478148526776	78.5973345259661	21.1380687319036	74.288822408971	33.2884541081472	-13.0425777579475	1.02880582459368
152	152	68.2433418645667	53.4437559394165	37.7276308500341	-23.4826181558712	-9.14278735743798	56.0945856825133	95.1966726970445	38.0951974603429	21.5480280029202	85.5089408015355	10.0842481774733	-7.76797178739251	56.4590571840213	53.1655330138375	-10.602940217222	83.8019935136309	-84.6170901660713	45.461858897014	-68.152564136899	8.91634322956056	-41.823994249255	197.971783187555	21.1609885823796	120.235823683886	81.2755552686833	31.7543799898307	207.884005156672	61.4868552489643	71.3421140158235	27.5807202942298	84.5232841931412	41.9691197465102	-33.3035705946731	107.513442412844	18.3980611089633	7.92880842158983	26.6790195340801	56.302615664576	61.030890289186	82.5483338049108	2.38263783916099	12.4846119282809	80.2195508176166	21.0743653406597	73.5646564065823	33.0471322256036	-13.0491971885692	0.470160979339849
153	153	67.2681667100597	53.4226070622474	37.7696193978298	-20.593494150213	-8.75986310104322	57.1210089055604	96.304682443047	37.1463331316174	20.6035327888797	85.1548190464027	10.5220821625523	-7.75572207732895	56.0881634407035	53.1077801392865	-11.4106366674287	85.1696387602044	-81.4738213412897	45.4196486412406	-66.6967482745087	8.04168357855302	-41.8535122665736	198.742493815475	21.8703696461484	120.159352262427	81.3267951597629	32.4722353970482	208.518977047059	60.5961117121387	71.5329545096609	27.4902563703319	87.1283939733268	42.2749667066746	-34.1168519050565	107.747616023298	18.6986945554099	5.8799197462644	27.0844422543966	55.7807047039221	61.0274448261502	82.8028037862582	2.5554513471764	13.121002407181	81.730713094021	21.0704018247671	72.8180162488247	32.8042139557835	-13.0522868712765	-0.0619653931842256
154	154	66.1451363097426	53.3917456660979	37.8230795666998	-17.5721121771802	-8.35812583028804	58.136408298815	97.4095802258376	36.1839667697696	19.6633129449826	84.8074069098133	10.9576777880013	-7.62445238311675	55.7078538584783	53.0417533777163	-12.1994168870632	86.5496047767676	-78.2254357777983	45.373824408201	-65.211809390643	7.07900152258372	-42.226490193803	199.511159369522	22.6082241862182	120.077043653036	81.3647297929493	33.193076139289	209.039114277407	59.6704433848933	70.8548903652067	27.4046046110589	89.7507240224793	42.5730075791544	-34.886439072382	107.941304732028	19.0202745835451	3.87142980676501	27.4903196376062	55.1959018821805	61.0422611985491	83.0468655392683	2.73729126424024	13.7580539411678	83.1234397762462	21.1491	72.0375617819204	32.559691572872	-13.0455716071625	-0.601393175886214
155	155	64.8912793449824	53.3508069352198	37.8904283479634	-14.4677676847283	-7.93863389387033	59.142055455721	98.5200787723367	35.2124799852865	18.7327509043013	84.4655451523401	11.3901219297252	-7.39548237824861	55.3190313954148	52.9669363503775	-12.964251268781	87.9474817758199	-74.8866296521722	45.3229982447349	-63.6792050621833	6.06018167553353	-42.6422712213735	200.279274547754	23.3812550340186	119.988630045666	81.3897761841479	33.9158810710452	209.446456636452	58.7200192438931	69.186402535135	27.324800828451	92.3867325847961	42.8629695868748	-35.6051015341724	108.096523365307	19.3656812237735	1.91594505390178	27.8973041151124	54.5506895332389	61.0734812367243	83.2889059398103	2.92654417923585	14.3967002540659	84.3939021988575	21.3236316532049	71.2119528520916	32.3179832196957	-13.0227761973204	-1.18253867933767
156	156	63.5236244971467	53.2994260538648	37.9740827328395	-11.3281968914575	-7.50219870276201	60.1398760564438	99.6448908094647	34.2362543886554	17.8210901922107	84.1280745345559	11.8185014636288	-7.09013173621723	54.9225990095822	52.8840919298063	-13.7001102052376	89.368859969861	-71.4666605239671	45.2657821976818	-62.0803928660109	5.01710866414879	-42.8001985397154	201.048334048225	24.1955894572997	119.894329921624	81.4023306296973	34.6396521639947	209.743245566542	57.7550082658026	66.7141489940929	27.2519668668448	95.0328779044753	43.1445799514807	-36.2744596632937	108.215286749405	19.7377899948312	0.026071941228019	28.3059131860705	53.8475499519056	61.1192467710172	83.5373118637533	3.12159668104656	15.0378507033803	85.5400932165239	21.5681684555174	70.3298530809125	32.0836501466878	-12.9776254428436	-1.83981821411027
157	157	62.0590417740806	53.2372382062849	38.0757407088603	-8.17778639957778	-7.04941697815363	61.131795787449	100.792309334289	33.2596715396593	16.9376918525897	83.7938358170334	12.2419032656167	-6.72972013051534	54.5194596590496	52.7941173453894	-14.4019640890886	90.8193295713903	-67.9747406126219	45.2007883138814	-60.396830379007	3.9816671151757	-42.399615339259	201.819435744864	25.052641575191	119.79438087454	81.402789425936	35.3635168322456	209.931722510022	56.785579427287	63.7065187778296	27.1872245705764	97.6856182257146	43.4175656368965	-36.899171385946	108.29956622277	20.1391833046732	-1.78558307770349	28.716485097601	53.0889654329892	61.1776996317694	83.7981717144473	3.321102809877	15.6824146466159	86.5600205050343	21.8471320491453	69.3842814303915	31.8612536042818	-12.9045544874827	-2.60458012537062
158	158	60.5072988819357	53.1638785767316	38.1942688934851	-5.02293854614417	-6.58087828890048	62.1197403352023	101.962076130709	32.2863687140737	16.091916929317	83.4616697603455	12.6594197669538	-6.33556723463563	54.1105163018863	52.6979098265136	-15.0655149637721	92.3044807929074	-64.4200821375751	45.1266286401734	-58.6099751780533	2.98216579580357	-41.1685083283642	202.591616411014	25.9515188830416	119.689020498044	81.3915488692028	36.0866448386404	210.014128909238	55.8219017050109	60.4319015108963	27.1316957839825	100.341411792712	43.6816530385729	-37.4838973596204	108.348265933063	20.5719758622381	-3.50641354933945	29.129345709224	52.277418271298	61.2469816493224	84.0678918591641	3.52484321211079	16.3313014412777	87.4516917401773	22.1249440762965	68.3810005631642	31.6553548429113	-12.8086273058637	-3.45873323661151
159	159	58.8683575423169	53.0789834787162	38.3278370501056	-1.86959249074143	-6.09717220385789	63.1056353861695	103.145952853136	31.3173623748211	15.2931264662712	83.1304171250651	13.070736018575	-5.92899272207079	53.6966718961615	52.5963666025658	-15.690775414302	93.829903846912	-60.8118973182653	45.0419152233972	-56.7012848400308	2.01104275096326	-39.144355325482	203.363245726328	26.891313122128	119.578486385767	81.369005246212	36.8082059788718	209.992706206537	54.8741314004438	57.1586868178446	27.0865023513992	102.996716849664	43.9365684760452	-38.0332982418081	108.355252021465	21.0382405391224	-5.12381302012685	29.5448208804598	51.4153907616404	61.3252346540178	84.3403297092559	3.73289513181677	16.9854204448707	88.213505862161	22.3660261791788	67.3280916799037	31.4705065730562	-12.7030899676673	-4.34423539298033
160	160	57.1414623669147	52.9824587440317	38.4746149421131	1.27631260704565	-5.59888957949025	64.091406626816	104.335395813945	30.353092423269	14.5494049043326	82.7989186717649	13.4766475301262	-5.52977970773409	53.2788293999444	52.4903849029328	-16.2793312673637	95.3990717965129	-57.1585991086624	44.9452601103926	-54.6583399401512	1.04004039501946	-36.5536898415975	204.132693031062	27.8712508475142	119.463016131339	81.3354169137661	37.5273700486325	209.869695844266	53.9493996488187	54.1473500391903	27.0527661171632	105.64799164077	44.1820382688488	-38.5520346900004	108.313922288826	21.5400502069227	-6.62684128104809	29.9632364708287	50.5053651988248	61.4106004761969	84.6093426636639	3.94533581450791	17.6456810148998	88.8514517231782	22.5348	66.2336359812836	31.3093597329625	-12.601399014473	-5.20190123786012
161	161	55.325857967419	52.8748270441432	38.6327723328992	4.40859903797874	-5.08663217060798	65.0789797436078	105.521861325509	29.3939987607842	13.8560084464564	82.4660177930974	13.8780719200048	-5.14637653999678	52.857891771304	52.3808619570014	-16.8327706556074	96.9998400808648	-53.4641882419621	44.8352753479992	-52.4952114362484	0.0406511749838456	-33.6257519524593	204.898327665472	28.8962311117183	119.342847328389	81.2905570572348	38.2433068436153	209.647332486496	53.0479139639601	51.4887911012087	27.0316089256106	108.291694410227	44.4177888598963	-39.0447673616882	108.217674535999	22.0794777372354	-8.02016575555238	30.3840915570871	49.5498238776597	61.5012209462015	84.8687983446664	4.16224250569723	18.3124771017464	89.3783990770963	22.6063727621643	65.1057146679774	31.1702764169502	-12.51701098786	-5.97254541463401
162	162	53.4210991126856	52.7566969706867	38.8004789858553	7.51525821450896	-4.56100721532595	66.0702804230103	106.696805700203	28.4405212887342	13.2007820451335	82.1309216266458	14.2759268066085	-4.78215963819979	52.4347619683098	52.2686752079181	-17.3526817116835	98.6130757746049	-49.7311512516081	44.7109767554678	-50.2331325802368	-1.01563246213204	-30.5897817338164	205.658518969813	29.9787816386241	119.218217570549	81.2340922416082	38.9551884710329	209.325294858236	52.168917462034	49.1109772838436	27.023672316646	110.924283402232	44.6435480915205	-39.516156914363	108.059906563834	22.6586308008654	-9.31698394434295	30.8029764260849	48.5512491064905	61.5952378943729	85.1147800760114	4.3836924508977	18.9824254975446	89.8074667124726	22.5985940138608	63.9524089406584	31.0510312551335	-12.4633824294078	-6.60039716375782
163	163	51.442556762861	52.6286771152984	38.9759933262053	10.5782527636385	-4.02262199338654	67.0672343514893	107.851685250403	27.4930999084857	12.5714807648033	81.7935695137372	14.6711298083349	-4.44048167582317	52.0103429490307	52.1539519005989	-17.8406525682426	100.219613234103	-45.9619733097541	44.5732763831938	-47.8933367423686	-2.15731806931667	-27.6610750429592	206.411636284341	31.1319669985437	119.088998821675	81.1656890318762	39.6622350152145	208.896876126209	51.3116532592065	46.9352908016798	27.0269828170332	113.542216860984	44.8590446926346	-39.9707524395523	107.834016173183	23.2808841786621	-10.5305799944945	31.2143273543854	47.5121235999417	61.6907931510527	85.3483386638661	4.60976289562233	19.6504625107524	90.1517734178645	22.5399988844753	62.7818	30.9493988776267	-12.4539686417464	-7.08183669885692
164	164	49.4286330262307	52.4913760696141	39.1596833421123	13.5792671674642	-3.47208378453208	68.0717672155105	108.977956288482	26.5521745214061	11.9558596699054	81.4539886310335	15.0645985435815	-4.12469532634699	51.5855376715361	52.0358555928405	-18.2982713579351	101.800286815728	-42.1591395885546	44.4236424451316	-45.4970572928964	-3.41227201439651	-24.8987749815171	207.156048949311	32.3688517604896	118.951963163459	81.0850139930288	40.3637118210659	208.354388619628	50.4753644716434	44.8831138693018	27.0386813148667	116.14195303068	45.0640074062136	-40.409532126041	107.534389444466	23.9512107365008	-11.6742380530814	31.6125804496832	46.4349305399077	61.7860285465824	85.5712007764017	4.84053108538412	20.3115167861947	90.4244379818294	22.4591225033932	61.5991028430019	30.8631539145441	-12.4979074932301	-7.45393849700477
165	165	47.4195473531564	52.3454024252699	39.3540664190637	16.4999859080823	-2.9099996097011	69.0858047015395	110.067105238264	25.6181850288624	11.3416738248793	81.1122061551967	15.4572506307459	-3.83815326325128	51.1612490938951	51.9134865172394	-18.7271262134114	103.335930875849	-38.3251356815709	44.2635432277424	-43.0655276020724	-4.77877551147142	-22.2640355504908	207.890126304979	33.6934444739735	118.802320855563	80.9918294856079	41.0588860011264	207.690144667707	49.6592942155111	42.8758300226907	27.0559079907844	118.719950155519	45.2581653534294	-40.8292356178804	107.162164363045	24.6746854539995	-12.7612422671785	31.9921718196733	45.3221531340932	61.8790859113036	85.7850930817891	5.07606603960791	20.9605169686964	90.6384990218932	22.3845	60.398067651968	30.790070996	-12.5903482658144	-7.75485600242356
166	166	45.4555191939993	52.1913587643936	39.5617565721303	19.3221476200462	-2.33697533368141	70.1112724960419	111.114033667729	24.6915713322218	10.7166782941644	80.7682492628885	15.8500036882257	-3.58420816001612	50.7383801741769	51.7859449063922	-19.1288052673219	104.807379770837	-34.4713596838833	44.0944470174874	-40.6199775038253	-6.21374143471128	-19.7164970137131	208.612237691601	35.0740970586763	118.635270238985	80.8865779771016	41.7470246679352	206.896456599659	48.8626982512767	40.8468283498767	27.0758030254246	121.272666479697	45.4414397793344	-41.2263562338263	106.721301839805	25.4563833107759	-13.8048767838604	32.347783071391	44.1762745902027	61.9681070755577	85.9917264858733	5.31605379122142	21.5923917030827	90.7997074224855	22.3388194497152	59.1695784055285	30.7280641975052	-12.7236122307179	-8.02274265933547
167	167	43.5762327919658	52.0294774030511	39.7853678163831	22.0299498157271	-1.75361649853888	71.1500962854836	112.120156464136	23.7727663646013	10.0697608210534	80.422145130771	16.2437753344185	-3.36558609068649	50.3178338704487	51.6523309928954	-19.5048966523171	106.195962674706	-30.6410706227491	43.9178221008278	-38.1773269209404	-7.67100149433576	-17.2157996350167	209.321006417456	36.4703869235545	118.446009654722	80.7699961824927	42.4273949340317	205.965636744696	48.0856113974225	38.7708071265698	27.0955065994253	123.796560247412	45.6142560650687	-41.5973872926345	106.215772282049	26.3013792864477	-14.8184257502016	32.6798152433985	42.9997781159409	62.0512338696864	86.1922462659734	5.55964285845078	22.2020696341783	90.9008016969277	22.3213807120931	57.9045190823137	30.6759752468408	-12.8900206591589	-8.29393451132193
168	168	41.790021116302	51.8594110994357	40.0275141668927	24.6110053406209	-1.16052864632489	72.2042016903371	113.087620454923	22.861131337373	9.4027000126213	80.0739209355061	16.6394831877218	-3.16888028158223	49.9004390681771	51.5117450093455	-19.8569885010474	107.495748667193	-26.8846442704575	43.7351367642249	-35.7418074106976	-9.10438740056455	-14.7217699934763	210.016695067018	37.8418914775644	118.229737443773	80.6428219925256	43.099263897954	204.890457875076	47.3292878907152	36.6313427027238	27.1121588934246	126.288089702863	45.7771212822415	-41.9388221130609	105.649546097082	27.2144864975106	-15.8151732934096	32.9944296276806	41.7951469190125	62.1266114693699	86.3870890879756	5.80594151038511	22.7847295290064	90.9331732012765	22.3256365927223	56.5937736609537	30.6330245289136	-13.081894822356	-8.57843296218363
169	169	40.0570553451298	51.680762091585	40.2908096387302	27.0531789810457	-0.558317288896283	73.2748091600559	114.018572467524	21.9538101142713	8.7254617117041	79.7236038537556	17.0380448665333	-2.96353275760207	49.4867310356752	51.3632871883391	-20.1863999597955	108.714350914782	-23.252456399297	43.5478592941398	-33.3153271996505	-10.4677409663914	-12.1963979570188	210.700217260442	39.1517270146418	117.981651947135	80.5057932979448	43.7618919120241	203.674282953099	46.5950882648152	34.4120114282922	27.1229000880606	128.743713090247	45.9305425024621	-42.2471540138615	105.026593692208	28.1944952086487	-16.8033057487848	33.2980411800705	40.5648642071219	62.1926350046489	86.5766468027721	6.05405801611353	23.3413029651431	90.8882132915883	22.345039897191	55.2282261200786	30.5984335493189	-13.2915559915276	-8.86639753038349
170	170	38.3334138681286	51.4931326175366	40.5778682469662	29.3443355233203	0.0524220879261156	74.3606926354252	114.915159329377	21.0476717484209	8.04814251530419	79.3712210621816	17.4403779892505	-2.71815503422165	49.0771722992611	51.2060577624728	-20.4932151727973	109.860038426744	-19.7948827815566	43.3574579770338	-30.8997945143515	-11.73177516096	-9.60306781796108	211.372488268072	40.4112963026885	117.696951505806	80.3595937424899	44.4145217726019	202.331065131103	45.8843730533834	32.0963896532286	27.1248703639715	131.159888653761	46.0750268156634	-42.518876313792	104.350844712884	29.2341728327346	-17.7715729801466	33.5970648564017	39.3114131879739	62.2481183581177	86.7613112612555	6.30310064472518	23.8784743307175	90.7573140958978	22.3730434310874	53.7987604383186	30.5714238136515	-13.5115813447353	-9.14750159448439
171	171	36.5751750749774	51.2961249153281	40.8909731891752	31.4723617847239	0.671118482417576	75.4600958472261	115.779527867916	20.1395852929471	7.38083902042393	79.0167658442547	17.8474001742711	-2.40135862691663	48.6722253852528	51.0392531104632	-20.7771640615114	110.941080212347	-16.5621987016843	43.1652750477961	-28.4971175813541	-12.9185278201481	-6.9051870531185	212.034423360256	41.6669226302975	117.370834460784	80.2040351662724	45.0563934566891	200.875218004475	45.1985027900802	29.6680537274866	27.1155653121893	133.533074637604	46.2110815730896	-42.7509708332637	103.623857625055	30.3260249195186	-18.7040933333552	33.8979156125078	38.0372770315697	62.2919153613741	86.9413719543906	6.55217766530918	24.4031781360572	90.5350081858449	22.4031	52.3003075239161	30.5512168275067	-13.7394349063973	-9.41141853304915
172	172	34.7384173553557	51.0893412229969	41.2287154346975	33.4275179753132	1.29720456036217	76.5712625262399	116.613824910577	19.2264198009746	6.73364782406571	78.6597490291727	18.2600290390655	-1.98175505116261	48.2723528199683	50.8629214555622	-21.0379765174439	111.96574528086	-13.5774438152492	42.9708403980803	-26.1092046272113	-14.0597611701862	-4.06616313930618	212.686937807336	42.9657066591858	117.000667618363	80.0382261582662	45.6867469412873	199.321155168599	44.5388380085662	27.1116524959892	27.0994489117532	135.860008798405	46.339214320758	-42.9437922556984	102.843557793185	31.4625570187512	-19.5849851542707	34.2070084042222	36.7449381407886	62.3228798460159	87.1157513881619	6.80039734695467	24.9223488914892	90.2261178217648	22.4302410657126	50.750041982905	30.53702252212	-13.9769695968878	-9.6483456720055
173	173	32.7796591418283	50.8724404135955	41.5873747998144	35.2045243570468	1.93011298754395	77.6924364032478	117.420197284798	18.3050443256286	6.11548251585095	78.2993222870595	18.678848820385	-1.42795582243528	47.8780171297257	50.6775560783288	-21.2753824321008	112.942302641552	-10.7996819628528	42.7723255625757	-23.7379622797364	-15.1872374373051	-1.06019820106654	213.33094687966	44.3547490510704	116.59262969091	79.8612552594907	46.3048222033982	197.683290218859	43.9067459010964	24.437412458648	27.087342849552	138.138979835217	46.459932609341	-43.0991188244131	102.007562940642	32.6362746801827	-20.3983667887535	34.5291812846209	35.4368782031712	62.339865643641	87.2823980732601	7.04686795875078	25.4429211073409	89.837569418797	22.4558127147913	49.1727405205236	30.5277431000537	-14.2261942926305	-9.85569051191194
174	174	30.6862456194285	50.6465996576559	41.9631956464758	36.7985933666417	2.56927297733848	78.8218612090309	118.20002723989	17.3723279200338	5.52678508621884	77.9346287291132	19.103166075689	-0.708572456210253	47.4896808408431	50.4836541343193	-21.489111696988	113.879021303692	-8.17880032410621	42.5678691947289	-21.3850653069003	-16.3327188477352	2.00849746172797	213.967365847573	45.88042163527	116.155137426011	79.672211010965	46.9098592200234	195.976036750641	43.3037721665821	21.6816539359397	27.0903017646819	140.368811314827	46.5737439901339	-43.2187338107587	101.11349079079	33.8408434125081	-21.1283565826636	34.8621755526724	34.1155788789277	62.341726585847	87.439239600132	7.29075862188521	25.9718292939396	89.3762893920811	22.4827396899977	47.5931864317589	30.5219480331919	-14.489117870049	-10.036105592427
175	175	28.4960375111808	50.4146448980416	42.3524223366316	38.2049374408147	3.21395516108417	79.9577806743706	118.951514730766	16.4251396373155	4.96430425026625	77.5648114665317	19.5319813236004	0.207783532036814	47.1078064796384	50.2817127790897	-21.6788942036116	114.784170276548	-5.66468607861992	42.3556099479868	-19.051715871037	-17.527967627707	4.94963972629074	214.597109981419	47.5540726176034	115.69660757157	79.4702213350917	47.5011549778467	194.209274228655	42.7316563505549	18.8818729893445	27.1193802962386	142.548327305707	46.6811574617293	-43.3044204860864	100.158959066998	35.0880821382279	-21.7590728818613	35.2017369590782	32.783521828268	62.3273165042319	87.584203559224	7.53175313440025	26.5160079616125	88.8492041567569	22.5139467340936	46.0361630115984	30.5181902090915	-14.767749205567	-10.1923618554836
176	176	26.2515770090056	50.179484863211	42.7512992322318	39.4187835041066	3.86320884227779	81.098438530048	119.672031896988	15.4603485305984	4.4247734127362	77.189013610513	19.9642950827421	1.34754258563762	46.7328565724298	50.0722291681962	-21.8444598434776	115.665457450916	-3.20722640600478	42.1336864757959	-16.7390585878065	-18.7994235447083	7.57140786253454	215.221094551544	49.3372532570792	115.225456875494	79.256490467702	48.07847218677	192.363363512002	42.192147731672	16.075565680342	27.1856330833182	144.676351876327	46.7826865615255	-43.3579621217471	99.1415854926317	36.4042034901882	-22.2759321430064	35.5436111469468	31.4431887114022	62.2954892303933	87.7157573577905	7.76979408720373	27.0823916206869	88.2624436188546	22.5523585898404	44.5264535550292	30.5150225153094	-15.0640971755026	-10.3272302430148
177	177	23.9954063048234	49.9440282816226	43.1560728732318	40.4418935414817	4.51606688400712	82.2420785068443	120.35895087627	14.4748236530075	3.90492597837173	76.8063782722552	20.3991078717368	2.68368189399791	46.3652936455353	49.8557004571949	-21.9855385080919	116.524541230064	-0.756308485871571	41.9002374316032	-14.4482380728686	-20.1280889744311	9.68198114037211	215.840234828293	51.1877161179539	114.750102085689	79.0352861516698	48.6418010239243	190.406850086111	41.6869955885904	13.300227947635	27.3001147650166	146.751709095156	46.8788457143122	-43.3811419890918	98.0609409203764	37.8158154021227	-22.6754326877098	35.8835437593865	30.0970611885404	62.2450985959291	87.8358300829239	8.00482603140915	27.6770716640281	87.617155647108	22.6009	43.0888413570387	30.5109978394025	-15.3801034827861	-10.4433323260164
178	178	21.7698729892418	49.7111838817349	43.5637408195084	41.2928568440843	5.17156214935995	83.3869443355408	121.009643806328	13.4654784010362	3.40149535191588	76.4160485629561	20.8354202092076	4.15658073920298	46.0055802252729	49.6326238016421	-22.1018600889606	117.359390800627	1.73811253392634	41.6534014688551	-12.1803989418837	-21.4719418932448	11.1104289627379	216.455446082013	53.0632137644843	114.278959950059	78.8111223622031	49.1911332078318	188.308248102392	41.2179491999676	10.5868505067661	27.4738799804297	148.773223030664	46.9701493448787	-43.3757433594716	96.9288955204154	39.3495258077654	-22.9596883290047	36.2172484410889	28.7476209198925	62.174998432437	87.9477174531096	8.23679351813	28.2984700038278	86.9125657560897	22.6616323764247	41.7391301543134	30.5046693852467	-15.7174504531737	-10.541335749805
179	179	19.6013076831476	49.4838603920063	43.973147325952	41.9929341567495	5.82872765622537	84.5312797469185	121.621482824873	12.4321401094055	2.91148375434542	76.0171675938138	21.2722326137773	5.70615396248622	45.6541788379606	49.4034417362249	-22.1931544895271	118.167922786881	4.29811154167157	41.3913172409986	-9.93668581051124	-22.7887807917095	11.9469127693704	217.067881401369	54.9331958177028	113.81763908977	78.5885130745098	49.7264604570149	186.036071712255	40.7867578444604	7.94245143617338	27.7179774041685	150.739717751322	47.0571116376522	-43.343527463634	95.7620948489176	41.0319426408502	-23.130856655269	36.5397479241982	27.3973495656687	62.0840425715149	88.0547185317527	8.46564109847979	28.9409146393535	86.1478953660509	22.7331638073305	40.4244693065344	30.4949393162346	-16.0777578170121	-10.6205359626541
180	180	17.4883326606247	49.2647599185938	44.3834153800442	42.5633862243125	6.48659895744795	85.6733284717591	122.191840069622	11.3793047409957	2.43315361037407	75.6088784760263	21.7085456040687	7.27231640508118	45.3115520099166	49.1682752028918	-22.2594345721316	118.9480538131	6.87482942776056	41.1121234014803	-7.71835135186601	-24.0364041603852	12.4591288078486	217.680709012119	56.8161700767356	113.359970669117	78.3719693262889	50.247774489996	183.55883506711	40.3949364468224	5.36852799552094	28.0371532187005	152.6500173256	47.140242377878	-43.2851726855452	94.5771950326751	42.8815899170593	-23.1910952548809	36.8453981668595	26.0486407719209	61.9710848447606	88.1601323822584	8.69131332357202	29.5986951625542	85.322365897243	22.8132390500238	39.0603176492584	30.4817256662652	-16.4626453046476	-10.6801999625892
181	181	15.4268147949841	49.0535786820913	44.793667969267	43.0254737916085	7.14421367554282	86.8113342408432	122.718087678286	10.3118881702568	1.96513631622111	75.1907965650153	22.1433596987048	8.79498290822138	44.9781622674588	48.9271278411918	-22.3017291250124	119.69770050356	9.40833090163616	40.8139586037469	-5.53197959912289	-25.173760734335	12.9181687187746	218.298111957204	58.7435036363462	112.896698705546	78.1637019806768	50.7550743586895	180.845214287743	40.040590614373	2.86657744447254	28.4178974420406	154.502945821968	47.2200475002287	-43.1998039336266	93.3908521984806	44.8266216540383	-23.1425617162184	37.1285279584249	24.7026077784498	61.8349790837718	88.2672568887415	8.91375474452017	30.2661011653787	84.4361737635398	22.8996028618115	37.5619637390107	30.4651303099151	-16.8737326464269	-10.719594747636
182	182	13.4126209595365	48.8477420764739	45.2030280811021	43.4004575865149	7.80060949356829	87.9435724281627	123.19781366206	9.23480627163889	1.50606331471516	74.7644928613461	22.5756754163084	10.2140683131403	44.6544721369054	48.6800031194911	-22.3212948537537	120.414779482535	11.8386806727418	40.4956314190539	-3.39181614350701	-26.1895389497756	13.5951241427506	218.924281010389	60.7465636395947	112.418567204909	77.9595016413751	51.2486571558648	177.908868767545	39.7192503511284	0.438097042692069	28.8434135399784	156.297327308897	47.2970328093473	-43.0864260898112	92.2197224731267	46.7385562559023	-22.9874136276596	37.3834660882467	23.3593965292162	61.6745791201463	88.377963430766	9.13290989540125	30.9374222397759	83.5020760348063	22.99	35.8446961323164	30.4452551217606	-17.3126395726963	-10.7380311704248
183	183	11.441648932265	48.6446195188626	45.6106187030313	43.7035838614884	8.45482409458264	89.0691426442753	123.630707860287	8.15297491959174	1.05456604868479	74.3320445279788	23.0044932755024	11.4702553495934	44.3409441445742	48.4269045061555	-22.3193884639399	121.097207374301	14.1059434505206	40.1591605452622	-1.31269996788883	-27.1041146284227	14.761086720379	219.563406945434	62.8520007956426	111.916320173061	77.7540474589995	51.7292148060258	174.869634935685	39.4263821713747	-1.91519546602738	29.2969049783035	158.031985854855	47.3717041090748	-42.9440440360317	91.0801920368685	48.4880403707579	-22.727717257289	37.6045429038456	22.019129123922	61.4887387854819	88.4899272544398	9.34871522034627	31.6069479776946	82.5415565191889	23.0825660131335	33.8238033857006	30.4222019763784	-17.7808288901524	-10.7353658660609
184	184	9.51282364744467	48.4415804263782	46.0155612491956	43.9270530288769	9.10589473672034	90.188026166878	124.017644700103	7.07130998856561	0.609276458769453	73.8955287286293	23.4288137949098	12.5416493145231	44.0380408167835	48.1678354695512	-22.297266661155	121.742900803132	16.1507541212847	39.8075250725894	0.690529944860995	-27.9394038648225	16.6666311996332	220.219680536104	65.0166242855476	111.380701615853	77.5420185841659	52.1974664064595	171.862662103843	39.1574525893978	-4.18773632741373	29.7615752228053	159.705745528313	47.4444669862633	-42.7716626542209	89.975491394183	49.9457206467119	-22.3633948676584	37.7925040949779	20.6819276622693	61.2763119113765	88.6000559315296	9.56108615938597	32.2690723358571	81.5762752126232	23.1769996147056	31.4145740556886	30.3960727483448	-18.2758365187123	-10.7118254572225
185	185	7.63060044587415	48.2359942161418	46.4169579196284	44.0575464990441	9.7528553539218	91.3002474193312	124.359511904736	5.99472735301023	0.169876656779511	73.4570226270134	23.8476412524471	13.459867736245	43.7462246798513	47.902799478044	-22.2561861509833	122.349207962258	17.9582412756412	39.4437042662142	2.60303461187184	-28.717322753521	19.2940812407358	220.89729255616	67.1438502221412	110.802455539138	77.3180941674902	52.6541310544535	169.023099583697	38.9079281194837	-6.37069382370527	30.2206277392735	161.317430397742	47.5153499552901	-42.5682868263117	88.89003915023	50.9822437318715	-21.8922001880793	37.9691330004687	19.3479142439599	61.0361523294277	88.7052570338017	9.76993478790603	32.9215327103607	80.6278921110443	23.2733903094473	28.5446064497693	30.3668585776842	-18.7910864713786	-10.6676435879913
186	186	5.80002396228549	48.0252303052744	46.8138980648129	44.0817456823534	10.3947383151496	92.4058308249953	124.657197197414	4.92814288737586	-0.260685615507185	73.0186033868467	24.2601824728362	14.2606435456221	43.4659582600955	47.6318	-22.1974036390091	122.910391498674	19.5891684523729	39.070677391315	4.40997505027305	-29.4597873890642	22.4374384861669	221.600433779366	69.1357425269245	110.172325948768	77.0769533595883	53.0999278472948	166.486096686925	38.6732752759183	-8.4551323246027	30.6572659934976	162.865864531612	47.5842928621169	-42.3329214342369	87.8068071654455	51.4927039678366	-21.3117907218298	38.1605186840854	18.0172109686959	60.7671138712334	88.8024550806597	9.97517318129211	33.5660367874542	79.7175574875435	23.3718276020895	25.2758583784405	30.3335670978716	-19.3198088088866	-10.603053902449
187	187	4.02613883141025	47.8066581108968	47.2054707997521	43.9863319891683	11.0305759802251	93.5048008072305	124.911588301362	3.87647246611224	-0.678829693603919	72.5823481718451	24.6659456668517	14.9797096735175	43.1977040838343	47.3548098909097	-22.1221758308164	123.419672061673	21.1116526650099	38.6914237130706	6.09717751811168	-30.1886944942005	25.8868033209967	222.333294979483	70.8947417117378	109.481097311322	76.8142524095346	53.5355758822754	164.386802725207	38.4489605729875	-10.4321161998067	31.0546934512672	164.349871998392	47.6512355527058	-42.0647236407372	86.7087673002662	51.5738116764485	-20.6198239721876	38.3927502095953	16.6899399361791	60.4680785922668	88.8897051360184	10.1767134149299	34.2045231499563	78.8492318552787	23.4724009973634	21.752993266208	30.2946910649759	-19.8552335919722	-10.5182986872366
188	188	2.31396034015737	47.5776943464742	47.5907652394489	43.7609433836205	11.6594007089697	94.5971817893973	125.123572939808	2.84449207551857	-1.08097491302405	72.1503341457243	25.0644635564194	15.6527990507941	42.9419246773856	47.0716795547615	-22.0317594319896	123.870269489883	22.5938109270827	38.3089224966594	7.6664308461703	-30.9154670166715	29.4322761302955	223.100066930275	72.3852543764503	108.726211706648	76.5319095117353	53.9617954124115	162.853232039797	38.2305149537774	-12.2927093405163	31.3961135783717	165.768276866553	47.7161180272358	-41.7641788274034	85.5788914151281	51.4215365068842	-19.8139574424305	38.6919166407656	15.3662232461114	60.1385159410718	88.9668833054708	10.374467564205	34.8389303806863	78.0059559685482	23.5752	18.1218847816415	30.2487187203257	-20.3905908813706	-10.4137226444377
189	189	0.665031047639104	47.3379168268851	47.9688704989061	43.4111245083588	12.280314558848	95.6829981948561	125.294038835979	1.83384126477084	-1.46354060928088	71.7246384722002	25.4552688634646	16.3156446083151	42.6990825670675	46.7822287826683	-21.9274089076451	124.25540362193	24.1037602521218	37.92615300726	9.13586313306811	-31.6237806738235	32.8741369716799	223.902698551287	73.7020527254458	107.919117646277	76.2343136014812	54.3793110975859	161.863736715699	38.0164132923181	-14.0272926693055	31.6666757411143	167.119903204564	47.7788840087987	-41.432457460946	84.4001513704678	51.2325418852819	-18.8918486358365	39.0814039499382	14.0461828784306	59.7784503704069	89.0340306571163	10.5683477045031	35.4711970624629	77.1695058288012	23.6806125219739	14.5284065933108	30.1941383052494	-20.9191107378176	-10.289737486396
190	190	-0.925809301093254	47.089912961513	48.3388751212701	42.9477461306868	12.8927092927187	96.7622744469671	125.423836054582	0.843067491449415	-1.8229642744217	71.3073081924606	25.837894309913	17.0039787490902	42.4696402791982	46.486277365743	-21.8099582691428	124.56829429644	25.7080169137047	37.546094510051	10.524343070212	-32.2927684067436	36.1509314195199	224.718953349056	74.9563870371305	107.07303403984	75.9258596410864	54.7888486478914	161.254615701234	37.8092302417322	-15.6242020972549	31.8686927995072	168.403575080897	47.8394810438339	-41.0707357056561	83.1555190267214	51.2034912377796	-17.8512032157148	39.5471051412254	12.7299395210426	59.387928072601	89.0911882590543	10.7582659112099	36.1032617781055	76.3216574374872	23.7902201042343	11.1184323697854	30.1294380610753	-21.4361306757945	-10.1467560850977
191	191	-2.46448527801529	46.8364930111518	48.6995658205357	42.3816828432633	13.4960519344819	97.8350349690908	125.512687955185	-0.129412805347267	-2.15864466361063	70.8989273826297	26.2118726176903	17.7439781306315	42.2540603400955	46.1836450950984	-21.6793288999126	124.802161352039	27.4242135883482	37.1715053989516	11.8507393490078	-32.9015631565188	39.3008837683135	225.511838342667	76.2595075899109	106.201179796965	75.610942592865	55.1911337734208	160.856556097254	37.6118440314388	-17.0713924036336	32.0134121198109	169.618116564021	47.8978568530897	-40.6801897258251	81.8290164505586	51.5310479905155	-16.6964908286821	40.047490662052	11.4176130735327	58.966995239983	89.1384044292648	10.9441344759302	36.7370622231187	75.4441867960551	23.9059026949742	8.03783577963532	30.0531062291319	-21.9466979761268	-9.9851913125289
192	192	-3.95692145510268	46.5804672365956	49.0489326266106	41.7238092387474	14.0898095081896	98.9013041845874	125.55902405208	-1.08518318652078	-2.47619704521177	70.4979910700259	26.5767365087219	18.5278699427062	42.0527468068032	45.8741517618475	-21.535322550693	124.950594677706	29.2132754825895	36.8018841904731	13.1339206608625	-33.4292978642365	42.3644206531065	226.244150008921	77.7085645061187	105.316773827282	75.2937216630777	55.5868921842668	160.500245004612	37.427132890857	-18.3568183677106	32.1121578555691	170.762351722405	47.9539591573147	-40.2619956857442	80.421749740889	52.3774915669594	-15.4458543573782	40.5404039245177	10.1093234242391	58.5156980648819	89.1758700461105	11.1258699419624	37.3739752608454	74.5189009221312	24.0295402423865	5.42501924059903	29.9636313173278	-22.4586544914772	-9.80543476456603
193	193	-5.40899719955806	46.3246458986384	49.3848356505488	40.9839426595248	14.6734492854162	99.9611065168175	125.561202572391	-2.02582721297268	-2.78202045665799	70.1028339397742	26.9320187049335	19.3403452912851	41.8657438711065	45.5576171571032	-21.3777409722224	125.013314500859	31.0329514685967	36.4342427644636	14.3927556971821	-33.8577179670333	45.3819687089442	226.878684824622	79.3087599508918	104.433035040418	74.9750254054473	55.9768495905222	160.016369524161	37.2579750494062	-19.4684347687549	32.1762541603257	171.835104624522	48.0077345754421	-39.8173297497048	78.9487141338599	53.6915093500921	-14.1190852223987	40.983688340722	8.80519046149956	58.0340827396267	89.2039062801687	11.3033927384157	38.0138575159357	73.5378963687827	24.1630126946642	3.29671211782373	29.8597866109411	-22.9798423283029	-9.6076377839011
194	194	-6.82001467318369	46.0718392580743	49.7051350034041	40.1638086476878	15.246496777318	101.014466389141	125.517581743244	-2.95292844560455	-3.08251393538222	69.7117906769996	27.2772519282507	20.1660952823391	41.6929589217265	45.2338623918593	-21.2063859152391	124.99508332053	32.8409904185374	36.0655303403584	15.6461131493733	-34.1845784111966	48.3916053432073	227.378239266571	81.0284369092509	103.563160315703	74.6532155720857	56.3617314247399	159.235616756752	37.1072487365055	-20.3955143631414	32.2170251876242	172.835199338839	48.0591247444616	-39.3473680819981	77.4253074946126	55.3398941230661	-12.7359748443386	41.3352435844552	7.50533407365206	57.5221954565462	89.222839092034	11.4766234372554	38.6563105138029	72.518393089539	24.3082	1.57065391289739	29.7411713469756	-23.5181035930617	-9.39180000884532
195	195	-8.17585837866914	45.8247952247549	50.0076907962307	39.2613942394353	15.8086103873536	102.061408224919	125.426519791762	-3.8680704453179	-3.38407651881735	69.3231959668273	27.611968900599	20.9898110218391	41.5342990823717	44.9036130194038	-21.0210591304816	124.900813465002	34.5951412045795	35.692696137593	16.9127710762646	-34.4136956793358	51.3982429441315	227.705609811569	82.8358397742847	102.716246487067	74.3265958263584	56.7422595510956	157.988673803238	36.9777354238826	-21.1447269183364	32.2457950910085	173.761459933828	48.1080698939521	-38.8533016302641	75.8669276882888	57.1892710778595	-11.3163146437932	41.570464413089	6.20987414903459	56.9800824079695	89.2329944423008	11.6454826104471	39.3009357798602	71.4813736167167	24.4657944465125	0.161710137608221	29.6075336522438	-24.0812803922109	-9.15791869341514
196	196	-9.46077740201049	45.5849075771541	50.2903631400825	38.2746663051251	16.3594669667841	103.101927271941	125.286374945072	-4.77283677301446	-3.69310724439629	68.9353844943823	27.935702343904	21.7961836157559	41.3896714767508	44.5700741848826	-20.8215623686882	124.735417262559	36.2547828218935	35.3126893756028	18.2001181197827	-34.5488976917662	54.3822426649068	227.82359293642	84.6992129390821	101.892508046783	73.9934698316309	57.1191533580597	156.113672632444	36.8701152096407	-21.7350373216961	32.2738880240222	174.612711588017	48.1545102534077	-38.3375589262194	74.2889725800298	59.1062654064509	-9.87989604135808	41.7069508079526	4.918930575985	56.4077897862254	89.2345944379914	11.8098908299564	39.9473348395208	70.4478204826323	24.6317376820225	-1.01525369625661	29.458621653558	-24.6772148322082	-8.90599109162706
197	197	-10.6590208292037	45.3522589387599	50.5512452197795	37.2015917151154	16.8987433668705	104.135861365843	125.095505430298	-5.66881098959559	-4.01599382027051	68.5466909447895	28.2479849800914	22.5699041700603	41.2589832285724	44.2368721793369	-20.6076973805974	124.503807041487	37.8049520806733	34.922459273823	19.4931918076505	-34.594012368803	57.3233881781803	227.694985117926	86.5870941411252	101.090997733015	73.652192892664	57.4931321842945	153.599402615704	36.783033510056	-22.1856693666173	32.3125525485329	175.388287598571	48.1983860882025	-37.8047212376983	72.7068379252731	60.9575023008183	-8.44651045762842	41.7685396226048	3.63262324284128	55.805363783643	89.2269572754044	11.9697686677487	40.595109218198	69.4387162196021	24.8007836942762	-2.0453720769091	29.2941834777307	-25.3137445151686	-8.63610991461513
198	198	-11.7549010229917	45.1268781801994	50.7915533801445	36.0417929247118	17.4261163745641	105.162995492121	124.852269474566	-6.55757665596306	-4.35625678160196	68.1554500031741	28.548396203431	23.2976189813833	41.1421414615452	43.9076332938075	-20.3792659169474	124.210895130067	39.2511056191477	34.5189550516891	20.7744291073743	-34.5528676307616	60.2014631565992	227.282582832888	88.4727473650449	100.310768283925	73.3033275089436	57.864915368462	150.574695965491	36.7150523264231	-22.5158468464971	32.3680182801271	176.088832748643	48.2396388490757	-37.2595854195097	71.1324217362902	62.6322646554598	-7.0301595980694	41.7790677106044	2.35107217194504	55.1728505925511	89.2089357329766	12.1250366957895	41.243860441305	68.4714347985835	24.9676864710199	-3.01377949256193	29.1139672515742	-25.9948631500761	-8.34939578149232
199	199	-12.7442923744577	44.9087941720997	51.0147344942212	34.8134635655003	17.9412602288511	106.183114597331	124.555025305	-7.44073772929392	-4.71077440279081	67.7599963546611	28.8370269534004	23.9850991449172	41.0390532993777	43.5859838193356	-20.1360697284768	123.861593856586	40.5992654487073	34.0991259286364	22.0262669864601	-34.4293747788249	62.9953840426198	226.552705776039	90.3332552881162	99.5508724376743	72.9504245589353	58.2352222492245	147.173703297101	36.6647336600364	-22.7447935547321	32.4384439671116	176.715200568319	48.278211415318	-36.7069483264621	69.5669888530292	64.1271474553973	-5.61990370425703	41.7623719255101	1.07439848499667	54.5102964052788	89.1793787427164	12.2756154860444	41.8934320914039	67.5467807706328	25.1272	-4.00561043142716	28.9176657215074	-26.7137157374258	-8.0475956033307
200	200	-13.6480102962755	44.6980357850877	51.2242836172794	33.5464657553991	18.4438458308259	107.196003628027	124.202135605211	-8.32020414859421	-5.07548694126348	67.3586646843756	29.1142840419976	24.6489338640182	40.9496258657787	43.275550046962	-19.8779204810389	123.460815549326	41.8554535807425	33.6599211241003	23.2311424124139	-34.2291686307929	65.6713351778971	225.521011299307	92.1458098302931	98.8103629324264	72.5972473099744	58.6047734048838	143.530575225835	36.6306395121902	-22.8917311809777	32.5212588655112	177.268244587687	48.3140467512686	-36.1516068133643	68.009790956826	65.4704841939978	-4.19808822477453	41.7422891208809	-0.197276157435259	53.8177474141549	89.137135236632	12.4214878309114	42.54529932681	66.6608058647869	25.2756670176449	-5.10599637118301	28.7044818598918	-27.4615470082945	-7.73246519111179
201	201	-14.4901161745815	44.4946318897906	51.4236958045888	32.2708424997354	18.9335438556678	108.201447530762	123.792055208063	-9.19812180458212	-5.44633465444642	66.9497896774425	29.3805789447831	25.3058351806367	40.8737662844567	42.9799582677279	-19.605450413637	123.012348109778	43.0256920266438	33.1982898575162	24.3714923527421	-33.9595060530864	68.1858231370947	224.239479211408	93.8876380138806	98.0882925063434	72.2475590293962	58.9744220356432	139.779462366991	36.6113318841788	-22.9695540490473	32.6138922313506	177.748818336833	48.3470878212669	-35.5983577350249	66.4600797290161	66.6906131520826	-2.74705851405127	41.7412565848158	-1.4638300910793	53.0952498115084	89.0810541467917	12.5629508846794	43.2016112414909	65.8095614075018	25.4157852551122	-6.37599655580918	28.4733631301829	-28.2296016937592	-7.40576035581717
202	202	-15.2946713955122	44.2985653314521	51.616466111419	31.0166368038365	19.4100249785558	109.199231252091	123.323325688034	-10.0766426809883	-5.81925779976604	66.5320488574305	29.6363231373173	25.972515136723	40.8113816791203	42.7028347726742	-19.3207138378225	122.511283079701	44.1171000032251	32.7121827899753	25.4299389400018	-33.6277069759702	70.4951125752416	222.760932725784	95.5434085595069	97.3837138975878	71.9051131425995	59.345270060046	136.054515335867	36.6052969733332	-22.9708853206502	32.7137733206548	178.157775345844	48.3772483663627	-35.0519979462527	64.9171068509351	67.8158726104727	-1.24915992651697	41.7634723330759	-2.72514165166401	52.3428497896682	89.0100807346049	12.7004008535461	43.8645190562119	64.9890987252333	25.5518411922416	-7.79440737463455	28.2232547828517	-29.0091245248968	-7.06885056792361
203	203	-16.0857373452041	44.1092525134821	51.8060895930397	29.812208038751	19.8729606606853	110.189139738567	122.794491993318	-10.957918761543	-6.19023195055768	66.1065347473116	29.8819280951609	26.6656857742275	40.7623791734782	42.4476271843491	-19.0259068040264	121.948657867653	45.1469583300608	32.2044470664442	26.397464268598	-33.2410913297089	72.5554681473668	221.138195055877	97.1143935996255	96.6955290849972	71.5695560222901	59.7184467747982	132.472368628215	36.6100880453456	-22.8842970219923	32.8183313894483	178.495969144807	48.4042830774244	-34.5169064361891	63.3801240039188	68.8746006267259	0.313262183398654	41.8003590350743	-3.98108917491781	51.5605935409634	88.9235357423724	12.8342339807352	44.5361739917389	64.1957102969403	25.6881213088729	-9.32246777990339	27.9531020683689	-29.7913602327842	-6.71913538131858
204	204	-16.8873243380575	43.9257289100946	51.9960613047206	28.6567444434294	20.3220340501794	111.170957936745	122.204099072113	-11.8441020299767	-6.55750226791217	65.6753774834052	30.1178052938741	27.4020591351005	40.7266658912391	42.2129855708832	-18.7232253626796	121.315487157633	46.1380511687166	31.679424031243	27.276634670123	-32.8069228133849	74.3269794773336	219.424089415128	98.6041118171274	96.0181377350913	71.2300937462575	60.0950814766058	129.04513524776	36.6226309742195	-22.6983611792795	32.9249956937561	178.764253263808	48.4278927971283	-33.9927888242304	61.8484071837641	69.8880057253021	1.95786246126623	41.8430761959372	-5.23155099656945	50.7485272577228	88.8208313859606	12.9648465094706	45.2187272688374	63.4278584308989	25.8289120848458	-10.92141672386	27.6618502372052	-30.568004477217	-6.35168070966272
205	205	-17.7107493954151	43.7470229133795	52.1893228918739	27.5247516039199	20.7569372539797	112.144470793179	121.550691872612	-12.7373444700198	-6.92292123549236	65.24071120961	30.3443662090176	28.197893997024	40.7041489561114	41.9923457933464	-18.414865564213	120.602785633641	47.1132169108848	31.1414553952169	28.0708680820216	-32.3251735506281	75.8281681743416	217.671439016979	100.016081894903	95.3407740206086	70.8742979761774	60.476303462175	125.746322195662	36.6398399696755	-22.4016498187178	33.0311954896029	178.963481232935	48.4477783252681	-33.4764209275202	60.3215888216685	70.8514280032378	3.70229555265604	41.8827833207911	-6.47640545234739	49.9066971322753	88.7013798812362	13.0926346829763	45.9143301082733	62.6851534537851	25.9785	-12.5524931587488	27.3484560355759	-31.3378248330863	-5.96152262853732
206	206	-18.5380327185348	43.5721629154267	52.3848994412082	26.3899570307357	21.1773626073072	113.109463254422	120.832815343012	-13.6397980654027	-7.28866234107038	64.8046700698244	30.5620223161518	29.0509097615743	40.694735491804	41.7788815325679	-18.1030234590575	119.801567979677	48.095293948258	30.5948828692115	28.7835824417381	-31.7813841992821	77.123158190531	215.933067074872	101.353296008065	94.6523879331138	70.4897403737255	60.8632420282118	122.549374870268	36.6586292414342	-21.9846674431169	33.1343600330134	179.094506582274	48.4636404996904	-32.9645334252699	58.7995720068442	71.7543423624653	5.56411125981211	41.9106530532334	-7.71553087798017	49.0353195928398	88.5645947269494	13.2179947444759	46.6249263764488	61.967216138301	26.1390321347088	-14.1769360368141	27.0123740559575	-32.1052038396885	-5.54369721352364
207	207	-19.3470745782392	43.4001773083258	52.5801262858601	25.2260882343901	21.5830024453827	114.06572026703	120.049014431507	-14.5536147998559	-7.6568990724183	64.3693882079472	30.7711850908373	29.9341971227192	40.6983326220253	41.5657664693773	-17.7898950976442	118.902848879744	49.1071206725288	30.0440481640721	29.418195686717	-31.159398999573	78.2772829837333	214.261796802249	102.615077286002	93.9419294641716	70.0639926005776	61.2569196828239	119.427738669931	36.6759129992163	-21.4657834587323	33.2323086471908	179.158182841913	48.475181968469	-32.4538569966915	57.2822665788736	72.5862237049164	7.54967591582527	41.9210916226363	-8.9488057301422	48.1361477298051	88.4100932835624	13.3413229371935	47.3482321916553	61.2736672571488	26.3040979714797	-15.7559843103003	26.653736733783	-32.8746787048707	-5.0947679993518
208	208	-20.1157752453505	43.2300944841668	52.7723320985521	24.006872725396	21.9735201939731	115.013026777554	119.197840754596	-15.4809466571097	-8.02980491730818	63.9369997678767	30.9722660086344	30.8191447648851	40.714847470484	41.3461742846041	-17.4776765304039	117.897643017839	50.1715354753898	29.4932929906441	29.9781257544029	-30.4430621917268	79.3558760117798	212.710451412552	103.799187466236	93.1983486053467	69.5891448553904	61.6577563757657	116.354858992999	36.6886054527425	-20.8842927526103	33.3246365988187	179.155363541937	48.4821079428807	-31.9411223209965	55.7695823773401	73.3365469325233	9.64440051460508	41.9159534497539	-10.1761092329384	47.211749776916	88.237918141623	13.4630130823069	48.0780164745263	60.6042768244492	26.4651475933533	-17.257624356629	26.2727250778913	-33.6507866364798	-4.62628584859462
209	209	-20.8220587316824	43.0610964111273	52.9588455520069	22.7067570607133	22.3483699565148	115.951162916627	118.278626915645	-16.4239456208947	-8.40951852414458	63.5096388935117	31.1656765451038	31.6771413724984	40.7441871608888	41.1132786590775	-17.1685638077674	116.776965077965	51.3094847635061	28.9469590597729	30.4667189846037	-29.6162180159696	80.4242707325019	211.3294262807	104.903382536253	92.4105953482038	69.0800375648278	62.0659609161863	113.304233130108	36.6938335424136	-20.2799990190666	33.411444310002	179.086902212434	48.4841238285847	-31.4230600773967	54.2614292418263	73.9947904037015	11.8313918035195	41.8981379770907	-11.3973209105249	46.2647014523366	88.0481651018612	13.5832863812183	48.8078969843644	59.9618607268028	26.6136310833707	-18.6814566466676	25.8695200971209	-34.4380648423628	-4.1583000562975
210	210	-21.4517518349939	42.8935378713806	53.136995318947	21.3239048440034	22.7069136880146	116.879607221088	117.2922085878	-17.384318402008	-8.79721025361348	63.0894397287507	31.3518281758058	32.4795756299854	40.7862588169482	40.8602532736271	-16.8646982590342	115.536765967517	52.522691971595	28.409388082304	30.8857116093638	-28.6627107125274	81.542767417468	210.123785652664	105.925430347525	91.5676196843074	68.5586552785321	62.4817418869053	110.259315948297	36.6903487683034	-19.6927059524167	33.4928322385184	178.953652383491	48.4809350312405	-30.8964009451038	52.7577207310312	74.5531488893164	14.0937565299373	41.8705446471511	-12.6123202877507	45.297578474231	87.840929965007	13.7020794731776	49.5314914804725	59.3520802329842	26.7409985245726	-20.0363327506862	25.4443028003107	-35.2410497854892	-3.71095716366838
211	211	-22.0099891871284	42.7283144663992	53.3041269833867	19.8850405496572	23.0485129434385	117.797363341791	116.239592237418	-18.3590643596786	-9.19297918147035	62.6785331543729	31.531132376301	33.1978362217725	40.840969562371	40.5806402213012	-16.5667331802315	114.192915963455	53.8016791434335	27.884626147799	31.2352498480826	-27.5701618410071	82.6909584412701	209.058430575857	106.863473462729	90.6583716052224	68.0469851080369	62.9053078707424	107.225287125259	36.6776517631075	-19.1621361605928	33.5689008421453	178.756467585194	48.4722467542293	-30.3578909203592	51.2615056319946	75.0114028373321	16.4146014412275	41.8360729024396	-13.8209868894652	44.3129565607634	87.6162619483752	13.8193024180558	50.2424177221531	58.7807056968389	26.8387	-21.3311053959211	24.9972541932481	-36.0599367821376	-3.30440371191524
212	212	-22.504799032922	42.5663246909616	53.4588822269695	18.4185869640426	23.3725292779388	118.703393200005	115.121784330856	-19.3423546462243	-9.59686887865461	62.2782693370758	31.7039870949902	33.8033141355256	40.9082265208656	40.2735881168656	-16.2736939629107	112.766309188874	55.1368288479491	27.372239351124	31.5154123417455	-26.3461937330929	83.783425930318	208.096872594721	107.716096354015	89.6736111889087	67.5670141648756	63.3368674505173	104.210191099345	36.6552471672745	-18.6879886732936	33.6397505786603	178.49620134763	48.4577628704841	-29.8068723814956	49.7846676230356	75.3706465653791	18.7770332847584	41.7973843297545	-15.0232002405175	43.313411430098	87.3727610288958	13.934865275724	50.934293468709	58.2535074722119	26.9044951842604	-22.5746273096082	24.5280924025928	-36.8803565567475	-2.95285270678128
213	213	-22.9442096172108	42.4084670398462	53.602092764037	16.9529668735271	23.6784613146598	119.596658716997	113.939791334472	-20.3283218284679	-10.0089229161057	61.8882107244185	31.8703569719187	34.2765209142449	40.9879368161408	39.9426100649571	-15.9845232324543	111.277839766995	56.5185236540693	26.8683158865507	31.7262777313376	-25.0050236670514	84.7329044678419	207.202623253697	108.481908911909	88.6238553962392	67.1386459814376	63.7766293274685	101.222072308903	36.6226396212525	-18.1654105930274	33.705481905841	178.173707200887	48.4371867154212	-29.2481895602884	48.3406353696234	75.6319743910882	21.1641588079663	41.7550108685808	-16.2188398657567	42.3015188003989	87.1073305833569	14.0486781060533	51.60076211076	57.7761814399011	26.9613821182284	-23.7757512189841	24.0347871485549	-37.6848888150822	-2.6148918049838
214	214	-23.3362456873971	42.2556400078315	53.7348015776574	15.5164234799588	23.9663378355187	120.476121814037	112.694619714622	-21.3110984732318	-10.429184864763	61.507670605726	32.0296921272707	34.6277948263532	41.0800059387268	39.5913342822485	-15.6981636142452	109.748401821035	57.9371461307218	26.3688527821287	31.8679246578442	-23.5608729965452	85.4521286370716	206.339194097227	109.159521078916	87.5317826288151	66.7597539095624	64.224804807821	98.2689751922837	36.57933376549	-17.4726894560544	33.7661952814648	177.78983867505	48.4102216229543	-28.6873880154851	46.9428375372274	75.7964806320897	23.5618713757094	41.708362208375	-17.4077852900321	41.2798543898302	86.8167775477324	14.1606509689148	52.2395608762401	57.349187981457	27.0386684343451	-24.9433298512845	23.5148954068739	-38.4561132629046	-2.21868737107866
215	215	-23.6873061618688	42.108742089696	53.8580516508988	14.1249728967276	24.2363157824631	121.340744412392	111.387275937663	-22.2848171473388	-10.8576988133006	61.1359622703232	32.1814127613687	34.8735616121045	41.1840736873807	39.2233889854125	-15.4135577336662	108.198889474216	59.3845721719156	25.8698470659079	31.9404317622506	-22.0279630752373	85.8575440008875	205.470096669753	109.747904485178	86.4202492484847	66.4149740835692	64.6816077385254	95.3589441878352	36.5248342404351	-16.4881127986343	33.8219837751206	177.345449300207	48.3765709137496	-28.130013305833	45.6047027913162	75.8652551941349	25.9671140385959	41.6568379685381	-18.5899160381928	40.2509939165561	86.4979088579964	14.2706939241795	52.8569769859166	56.9643976303557	27.1656617650518	-26.0849252744433	22.9659741532894	-39.1766096059783	-1.69209607572871
216	216	-23.999583133548	41.9682048536522	53.9728859668295	12.7747935415037	24.4885520974404	122.18948843333	110.018766469953	-23.2436104176115	-11.294516640615	60.7723990075351	32.3249390745353	35.0302470117525	41.2992224460529	38.8424023911218	-15.1296482160997	106.650196849757	60.8621367809066	25.3672957659377	31.9442079253249	-20.4199658854517	85.9275977004636	204.558842515716	110.247257132294	85.3121116170959	66.0887619873911	65.1472520720968	92.5003115669894	36.458134491593	-15.0899681570271	33.8727925709011	176.841392606444	48.3359369325306	-27.5816109900795	44.3396597973594	75.8385622597833	28.379568282412	41.5998377684712	-19.7651920445443	39.2175130987406	86.1481532677544	14.3787170317184	53.4603691309997	56.6128835832815	27.3716697427897	-27.1997521795413	22.3855803635408	-39.8289575500662	-0.962974589596722
217	217	-24.27459728955	41.8321443627079	54.0803475085177	11.4602494745333	24.7232015482124	123.02131579812	108.589308535396	-24.1816108508726	-11.7396962447941	60.4162941066866	32.459691267093	35.114276765551	41.4244643718239	38.4520027160492	-14.8453776869287	105.121781217649	62.3748674322785	24.8571959102679	31.8839927275178	-18.7431476549828	85.6920102092858	203.568943179559	110.65803669885	84.2302260964965	65.765573104961	65.6219517610506	89.7067462847012	36.375692930829	-13.1733621454806	33.9184302663952	176.278522123849	48.2880203968037	-27.047726626972	43.1598885292862	75.7148748303681	30.7989155929443	41.5367715819416	-20.9339719967035	38.1819876545481	85.7724782194803	14.4846302399325	54.0570960026995	56.2857190369185	27.686	-28.2837040786924	21.7712710133679	-40.3967307934235	0.0281592767919417
218	218	-24.51386931699	41.6979602440702	54.1815546186453	10.1757047560624	24.9400396846826	123.83518842803	107.095801599296	-25.0929510139445	-12.193295680052	60.0669608571027	32.5850895393645	35.142076613754	41.5588116217745	38.0558181768673	-14.5596887715359	103.616775789497	63.9278000477182	24.3355445269482	31.7675724435337	-16.9984634510987	85.1820430235732	202.463910205722	110.980700863431	83.1974490485346	65.4298629202119	66.1059207579016	86.9966254866528	36.273183610357	-10.8201360657135	33.9587003352771	175.657691382508	48.2325218698044	-26.5339057752578	42.0610103524544	75.4924312778531	33.2248374559791	41.4678877661378	-22.0967379597464	37.1469933021425	85.3808662204607	14.588342339479	54.6545162922263	55.973977187951	28.1235941482153	-29.3326659762462	21.1211747867453	-40.8834919642457	1.22731761166535
219	219	-24.7189205258644	41.5630519124172	54.278203092151	8.91552637938452	25.138032958852	124.630068244328	105.534273463756	-25.97176347365	-12.6553730006025	59.7237125481084	32.7005540916723	35.130072296615	41.7012763529854	37.6572981050286	-14.2715240953039	102.127959506863	65.5259705489121	23.7983386440281	31.6027967892968	-15.1867524563855	84.4289576395448	201.208291228534	111.215917861315	82.2346515234996	65.0663819360991	66.5993730129772	84.388487834075	36.1462803497125	-8.2285598980183	33.9934062512214	174.979753912508	48.1691419147686	-26.0453769126533	41.0269062944844	75.1694699742019	35.6570153573024	41.3948773003951	-23.2539720353485	36.1151057596881	84.9833904351668	14.6897614348252	55.2599886907899	55.6687317885717	28.6419297153335	-30.3425228765527	20.4403291928569	-41.3113159486971	2.52067120821628
220	220	-24.8916992439792	41.4248187824269	54.372255783966	7.6746749211218	25.316043858576	125.404917168281	103.900751927115	-26.8134042384445	-13.1259862606596	59.3858624690286	32.805505124339	35.094689554388	41.8508707225373	37.2581886129353	-13.9798262836155	100.647946537216	67.1744148575473	23.2415752895575	31.3975154807313	-13.3088538534291	83.4625977630576	199.79340633218	111.366742347533	81.3402033314197	64.6702908665628	67.1025211320595	81.9008719881989	35.9906569684308	-5.59867019022228	34.0223514879022	174.245700285034	48.0975715854735	-25.5827243957067	40.0412082097666	74.7442292913781	38.0951307827009	41.3195736411529	-24.4061563251852	35.0889007453489	84.59012402807	14.7887956214455	55.8808718896008	55.3649101881301	29.1841182083441	-31.3091597839615	19.7383570525448	-41.7029757456378	3.79385244003762
221	221	-25.0353245707841	41.2806602687775	54.4656769958519	6.44942172200182	25.4729348717098	126.15869712116	102.191264787711	-27.6203139954317	-13.6047591543165	59.0527372372772	32.8993628376871	35.0522869990423	42.0066068875109	36.8592927241371	-13.6836185532323	99.1693510480238	68.8791415686774	22.6612514915859	31.1595782337611	-11.3656068248158	82.2881095897613	198.239092522193	111.43773998548	80.4982271817698	64.2496912251011	67.615574090997	79.5523166102554	35.8019872860475	-3.13050349015281	34.0453395189941	173.457154235543	48.0174258532716	-25.143008166199	39.0875479526913	74.2149518931977	40.5389164394074	41.243810244851	-25.5537729309319	34.0709539772892	84.2087313343631	14.8853529948139	56.5245245798689	55.0705037506215	29.6932711342365	-32.2284617028225	19.0249635708745	-42.0812443539283	4.93249368072191
222	222	-25.1531144683738	41.1279757861469	54.5604310295703	5.23621338913875	25.6076066070624	126.89037002423	100.401839843883	-28.3974775778708	-14.0873518055979	58.723891994602	32.9815474320393	35.0130025102355	42.1674970049868	36.4614034629257	-13.3834213103209	97.684787206754	70.6501329470035	22.0545877608099	30.8968347643106	-9.35798753843567	80.8896716221717	196.566572224158	111.433500366978	79.6926201659801	63.8134931860075	68.1387402591568	77.3613603614755	35.5759451220978	-1.02359597643214	34.0621738181713	172.615922235727	47.9282831788239	-24.7232003830187	38.1495573776491	73.580215707139	42.9885618268534	41.1694205679288	-26.6973039542643	33.063841173673	83.8326217339655	14.9793416504048	57.1980769392175	54.796269564634	30.1125	-33.0967574173753	18.3098539529116	-42.4688947724289	5.83544526752832
223	223	-25.2483868988428	40.9641647492132	54.6584821868828	4.03149652964692	25.7202745453526	127.599048513675	98.5285048939696	-29.1498831262872	-14.5673032502696	58.399073981796	33.0514791077182	34.9758001365786	42.3325532320458	36.065313853593	-13.0810774145493	96.1868691808742	72.4983858591773	21.4249087958681	30.6162911772306	-7.29841432327839	79.2507968094087	194.797067863662	111.35861308385	78.9072793754811	63.3706069235757	68.672228005906	75.3413547863018	35.3082042961174	0.611399503841337	34.0726578591083	171.723810774829	47.8297217921261	-24.3202732050546	37.2108683390301	72.8391687735637	45.444496378897	41.0979128258961	-27.8372314968578	32.0701374741668	83.4499801643996	15.0706696836924	57.9022840505685	54.5529647187554	30.3994232000163	-33.9144125886209	17.6027334037218	-42.8887	6.51486326367149
224	224	-25.3244591731928	40.7868098500803	54.7618046072906	2.83172019798174	25.8127714088506	128.285139316556	96.5672877363084	-29.8825187812066	-15.038132451902	58.0780364137655	33.1085780650461	34.938478352136	42.5007877257685	35.6718169204307	-12.7784752009752	94.6682111378521	74.4348971721961	20.7774391968658	30.3179305583246	-5.21919445069151	77.3549981005918	192.951801866289	111.21760891306	78.1261019017033	62.9299308549298	69.2162457006121	73.4765466896027	34.9945618883028	1.85429598448373	34.0765953986045	170.78262634209	47.7213199117061	-23.9311987911951	36.255112691225	71.991014585913	47.907151658069	41.0287257909226	-28.9740376603879	31.0920437518118	83.048983672485	15.1592451901509	58.63083410957	54.3513463015736	30.5696866782357	-34.6839477329734	16.9132170220402	-43.3566871565581	7.04051490484674
225	225	-25.3839399335166	40.5954189645	54.8733018830867	1.63752895057375	25.8870293280299	128.949708055481	94.515580495417	-30.6003726831544	-15.4933583740653	57.7605325054165	33.1523513584191	34.8988356309722	42.6712126432357	35.2817056877307	-12.4775030046564	93.1214272451556	76.4706637530576	20.1174041728945	29.9982509943572	-3.15462514794914	75.1872596668505	191.051996657627	111.012931888739	77.3329848360771	62.4973784028489	69.7710017126421	71.7410385569031	34.6321097341029	2.80950426680443	34.0738845543749	169.794175426754	47.6026542956288	-23.5529493003291	35.2688604308292	71.0349566376278	50.3769592268998	40.9604870654436	-30.1082045804666	30.1307430021273	82.6178093050414	15.2449762654489	59.377047979277	54.2010394847659	30.6534432660011	-35.4079035827675	16.2435362503031	-43.8618998462447	7.48262221448086
226	226	-25.427377982517	40.390650965074	54.9975570855626	0.462363443302091	25.9449804333643	129.593825580787	92.3842112750372	-31.3084329726561	-15.9264999803299	57.4463154716552	33.1830168010901	34.8546704471517	42.842840141528	34.8957731797849	-12.1800491606507	91.5408390070376	78.6166626228524	19.4500289330456	29.6537254619805	-1.13900364232549	72.7593047219698	189.11887466326	110.744425467491	76.5118252700328	62.0719432468379	70.3366585687352	70.1089224663528	34.2187137557497	3.58143515211283	34.0646540355687	168.760264518064	47.4732988254576	-23.1824968913449	34.2574099577355	69.9701984221491	52.85435064792	40.8918223493871	-31.240214524864	29.1872468138887	82.1446414483638	15.3277713932272	60.1342465227442	54.1043310852141	30.6808457946552	-36.0888208703378	15.5831676121909	-44.3866357942574	7.91140721600065
227	227	-25.4549499621125	40.1731802024578	55.1393297949407	-0.677904788784998	25.9885568553275	130.218562742808	90.19164898175	-32.0116877902373	-16.3325122964844	57.1351385273879	33.2011398604317	34.803781274739	43.0146823777261	34.514519816912	-11.8880020040159	89.9304611142225	80.8726410727831	18.7805386864105	29.2808269378464	0.793372854820459	70.106160972423	187.173658308775	110.411769960557	75.6465202950009	61.6516411407876	70.912988179315	68.5542904961017	33.7522502850228	4.27449944171834	34.0490671180572	167.682700105261	47.3328270466029	-22.8168169361895	33.2334128232781	68.7960068442868	55.3397574836604	40.8213573426816	-32.3705497935166	28.2625667758712	81.6225239628779	15.4075402575513	60.8957506030269	54.0605817834406	30.6820470955406	-36.7292403280191	14.9203215817142	-44.913192725794	8.39032760744754
228	228	-25.4668325142214	39.9436810273068	55.3033795914435	-1.76740421063947	26.0192972375833	130.824990391881	87.9564507538497	-32.7151252764235	-16.7147820800638	56.8267548875208	33.2072883731357	34.7439665877985	43.1857515089107	34.1366058010415	-11.6032498698098	88.2977246945231	83.2083925712131	18.1141586420807	28.876028398607	2.62211235969292	67.2636363642916	185.237570019758	110.014645713075	74.7253039160089	61.2344878385888	71.499564828406	67.0512347242997	33.2305956537019	4.99310793693036	34.0272870777117	166.563288677588	47.1808125044753	-22.4544123643641	32.2095379958989	67.5143050211971	57.8332459525262	40.7477177452552	-33.4996926863609	27.3577144768505	81.057759843885	15.4841927739467	61.6548810831798	54.069144668248	30.6872	-37.3317026881461	14.2432086328836	-45.4238683660518	8.927352358506
229	229	-25.4632022807622	39.7028277902764	55.4944660552934	-2.7902632872131	26.0360665384012	131.414179378342	85.6971737296302	-33.4237335717402	-17.0797636102471	56.5209177669599	33.2020301758935	34.6712621095695	43.3550596921626	33.7599776913002	-11.3276810930901	86.650064715021	85.5887703606593	17.4561140091477	28.4358028209143	4.38070782775799	64.2675388436567	183.331441658636	109.553669420028	73.7591272243338	60.8184990941326	72.0959612683554	65.5738472290965	32.6516261935668	5.83435769773351	33.9994771904036	165.403836724289	47.0168290836421	-22.0977528835502	31.1984544440399	66.1305813950243	60.3257489560356	40.6695433881209	-34.6281255033334	26.4737015056017	80.458892640352	15.5576388579389	62.4049636438867	54.1293728284387	30.7201927113345	-37.8986242509887	13.5400392397097	-45.9009604402288	9.5032539917109
230	230	-25.4442358382377	39.4512948420222	55.7173487667129	-3.73672244841841	26.0366173178063	131.987200552528	83.4323750473861	-34.142500816713	-17.4339155588543	56.2173803806115	33.185933105397	34.5736211004577	43.5216190845623	33.382580478641	-11.0631840089147	84.9949161427979	87.9786276836386	16.8116299967029	27.9566231814202	6.11570291904104	61.1537906741197	181.461381827815	109.032838301212	72.7663542463346	60.4018000399952	72.7017502515109	64.0962200886421	32.0132182363971	6.8070938220263	33.9658007320043	164.206150734605	46.840454000551	-21.7499437692093	30.2128311361434	64.6505745946468	62.7986408706963	40.5864776962401	-35.7563305443705	25.6115394509005	79.8344659012459	15.6277884250532	63.1412046253661	54.2409988821398	30.7798549206784	-38.4307738161182	12.7990238762031	-46.3271765446004	10.0986182058849
231	231	-25.4099667061377	39.1896959580231	55.9760781207135	-4.62309884770623	26.0186984882135	132.545124764773	81.1806118454113	-34.8749434081741	-17.7836965977053	55.916081777008	33.1595649983377	34.4366816995766	43.6844418431907	33.0023591540162	-10.8114947943809	83.3397139449354	90.3428177826675	16.1855958609574	27.4352014039528	7.87364129356734	57.9604834254064	179.614634970463	108.456912219915	71.7653531235536	59.9830151028578	73.3165045302196	62.5978944184096	31.3136649473401	7.8616525682107	33.9264209783851	162.972037197779	46.6512663627893	-21.4140902968029	29.2652110492336	63.0800232489427	65.2328456320596	40.4998165040322	-36.8847901094086	24.772239901522	79.1929590773177	15.6945513908153	63.863537175402	54.4088619394355	30.8587516911243	-38.9277533444623	12.0083730163746	-46.6960930637723	10.694030699851
232	232	-25.3599821213755	38.9182427894172	56.2688123392	-5.47266280484356	25.9800589753687	133.089022865415	78.9604412620001	-35.6181672582147	-18.1355653986203	55.6178453887553	33.1234936914074	34.2460818556983	43.8425401251283	32.6172587083786	-10.5728904774005	81.6918930885153	92.6464864617298	15.5776719237083	26.8732940909159	9.70106661136238	54.7276495556895	177.777210807857	107.830651039423	70.7744919975335	59.5609110982418	73.9397898443382	61.0882462102586	30.5540266125491	8.94732192074948	33.8815012054173	161.703302603054	46.4488452996508	-21.0932977417924	28.3618374801384	61.4246659867905	67.6092871756769	40.411009742198	-38.0139864983844	23.9568144462419	78.5393057701094	15.7578376707506	64.5726252939087	54.6414584883275	30.9494480857648	-39.38914009776	11.1573702545158	-47.0130221440736	11.2719848759324
233	233	-25.2937825385922	38.6369831573574	56.5907906746914	-6.30868470438103	25.9189289634332	133.619965704788	76.7898378049947	-36.3675333475836	-18.4959806334192	55.3237574519961	33.0782870212976	33.9874595175951	43.9949260874559	32.2252241326808	-10.3468355312247	80.0588885406193	94.881243287386	14.9833873370797	26.2774639499635	11.6445225324516	51.4953899797733	175.935119061273	107.158359656489	69.8121390098168	59.134254852317	74.5708637140995	59.5868103939273	29.7364908744376	10.0133898641054	33.8311365050193	160.401753439673	46.2327699355264	-20.7906713796393	27.4998519770479	59.690275616212	69.9088894370998	40.3215073414381	-39.144402011275	23.1662746738353	77.8731094299161	15.8175571803846	65.2691329808004	54.9473645643235	31.0445091676925	-39.8145113377501	10.2482068123393	-47.2838595178018	11.8299566306436
234	234	-25.2108684124289	38.3459644031698	56.9372314818116	-7.15443493086942	25.8352918429248	134.13902413323	74.669036925499	-37.1184026203364	-18.8700951968303	55.0349042457832	33.0245128247001	33.6464526340389	44.1406118872542	31.8242004178754	-10.1327856533712	78.4481326757425	97.0858766876988	14.3981586821536	25.6544648861504	13.7446045322021	48.3038056124621	174.07436945199	106.438775234539	68.8966623019462	58.7018131912528	75.2085613591972	58.1131304202562	28.8632486772326	11.0092238139527	33.7748110354424	159.069196196877	46.0026181022289	-20.5093164858051	26.6756857871733	57.8835058476028	72.1125763518802	40.2327592324533	-40.2765190220692	22.4016321730778	77.1935338573696	15.8736251642494	65.9537242359917	55.3351562029313	31.1365	-40.2034443261717	9.29161154197869	-47.5145009172544	12.3724990054746
235	235	-25.1107402412888	38.0452338681802	57.3033531151842	-8.03318386885934	25.7295301212743	134.647269001076	72.5777263490693	-37.8661360205288	-19.2545082497804	54.7523720491696	32.9627389383065	33.2086991538021	44.2786096816038	31.4121368764131	-9.93019654135792	76.8631331461428	99.3040499807673	13.8174025400117	25.0110508045318	15.9746701129275	45.1929973685605	172.180971701284	105.666905902027	68.0433544649647	58.2628527550976	75.8516874590228	56.6867497400858	27.936490965161	11.9030142872996	33.71168682224	157.707437363909	45.7579646121145	-20.2522145088156	25.8857701577261	56.0119474080282	74.2013439983355	40.1460496523068	-41.4108201316899	21.6638985327448	76.4997428531017	15.9260957080742	66.6270630593966	55.813109406047	31.2194210247762	-40.5555163247637	8.29846533496433	-47.7108420747289	12.9042069580615
236	236	-24.9931056176819	37.7348388937146	57.684373929433	-8.96367258518656	25.6020263059126	135.145771158662	70.4944456301124	-38.6060944922166	-19.6423758571095	54.4772471412081	32.8935331988084	32.6614005054257	44.4079316275855	30.9880065830699	-9.73852389270259	75.295574434033	101.579426484691	13.2365354917361	24.3539756101625	18.2655873396292	42.19872502833	170.240935530433	104.837691183917	67.2508731165028	57.821362645477	76.4990466929678	55.3272118042567	26.9584086824497	12.7059673123259	33.6409229944226	156.318283430013	45.4983838471192	-20.0199008405632	25.1265363359176	54.0832364399748	76.167881253942	40.0616608340466	-42.5477879844089	20.9540853416116	75.7908455458205	15.9751714310273	67.2898134509296	56.3787069645058	31.2930142000946	-40.8704176209921	7.27964908282677	-47.8787787225228	13.4296754460403
237	237	-24.8583577337465	37.4148268210988	58.0755528319563	-9.9354669157223	25.4531614286138	135.635601456324	68.3977343230353	-39.3336389794555	-20.026844655829	54.2106158009516	32.8174632674747	32.0125438605265	44.52758988228	30.5531220132748	-9.55722340492303	73.7349235981494	103.955669517568	12.6509741184087	23.6899932080978	20.5475550486113	39.2699052053724	168.240270660714	103.946182298689	66.5122774441325	57.3839308777021	77.1494437404239	54.0540009471005	25.9311927733257	13.4352704206303	33.5616786810005	154.903540884431	45.2234501891793	-19.8106692548601	24.394415568959	52.105009085929	78.0293857745229	39.9795002758752	-43.6879052244981	20.2732041884536	75.0649892681828	16.0210622224995	67.9426402606471	57.015894743617	31.3584568630248	-41.1501429838719	6.24604367709634	-48.0242065929335	13.9529623803366
238	238	-24.7070314671222	37.0850694417017	58.4769772291685	-10.9265675032791	25.2831104390046	136.117635724665	66.2661319822452	-40.0441304263012	-20.4010612829504	53.9535643074531	32.734882142896	31.2848800130093	44.6365967634728	30.109120922632	-9.38575077553709	72.1706476972279	106.476442397497	12.0561350011112	23.0255839866462	22.7507720761782	36.2752742325503	166.164986813404	102.998501176229	65.8206224165636	56.9571724763311	77.8016832807825	52.8783456131901	24.8561832462115	14.1081111438116	33.4731130109841	153.465016216405	44.932740140004	-19.6227306839575	23.6862275807999	50.0849014883775	79.8061396809023	39.8994748245766	-44.8316544962293	19.6222666620462	74.3194997840841	16.0639779718815	68.586213615821	57.7077609918525	31.4169263506367	-41.3988387401585	5.20848399044122	-48.1525066771462	14.4740858291353
239	239	-24.5396616954489	36.7446759941307	58.8980703233567	-11.914945995514	25.0916323113915	136.591411910885	64.0781781621489	-40.7329297768096	-20.7581723754853	53.7071789397653	32.6455105754473	30.5014744508216	44.7344030702285	29.6576410667459	-9.22356170206254	70.5922137900044	109.185188799819	11.4474347209257	22.3638215810049	24.8066878032643	33.0805625478437	164.001093709781	102.021067439053	65.168963002506	56.5477024659226	78.454570072205	51.7948097935169	23.7310238201245	14.7416770134686	33.3743851133838	152.004515915177	44.6258561013088	-19.4542960601065	23.0010766127393	48.0303493312021	81.518425093904	39.8214913269346	-45.9795184438741	19.0022843511649	73.5516764494614	16.1041285685641	69.2212056657348	58.4373939576842	31.4696	-41.6207336123622	4.17407352658419	-48.2623397907286	14.991225138367
240	240	-24.3567832997744	36.3925487159471	59.3493221200396	-12.8785740400842	24.8784359556447	137.055906529469	61.8124124171533	-41.3954030175434	-21.0925866889807	53.4725324866861	32.5489534923382	29.6853926619109	44.8218534618552	29.2003202012208	-9.07011188201719	68.989088935215	112.099898657041	10.820289858934	21.7054688361988	26.6970471347029	29.5515005892325	161.734601071121	101.042473188678	64.5503541706697	56.1618187869027	79.1069091849292	50.79595183971	22.552354826759	15.3523546570353	33.26465411721	150.523846469991	44.3024178017287	-19.3035763155584	22.3388992618886	45.9453312898266	83.1865241343525	39.7454601586628	-47.1319797117045	18.414268844585	72.7588186202524	16.1417239019381	69.8482885637926	59.187929168036	31.5175294066618	-41.8200563229934	3.14349218635601	-48.3476538070305	15.502550362313
241	241	-24.1589790877494	36.0275898407551	59.8412226247362	-13.7969275359613	24.6432302816343	137.510094169636	59.4473743016654	-42.0289439478205	-21.4041490458206	53.2497906687116	32.4448158207786	28.8597001342246	44.9000689367444	28.738796081661	-8.92485701291887	67.3507401915956	115.189719745978	10.170116996218	21.0512446794008	28.4699198692185	25.5602988698163	159.351659368624	100.091310526622	63.9578508897646	55.7983625098227	79.7575057664684	49.8743301033984	21.3168165786274	15.9489845946853	33.1430791514731	149.02481437009	43.9620452877219	-19.1687823825643	21.6996333302156	43.8309094961485	84.8307189230719	39.6714163448929	-48.2895209439921	17.859231731082	71.9397571751058	16.1769738613943	70.4681344633982	59.9526055918514	31.5612632000794	-42.0010355945624	2.11678508182351	-48.4022992142692	16.0062315552545
242	242	-23.947000307065	35.6487016021589	60.3842618429651	-14.6634481881554	24.3857267760191	137.952949420608	56.9616033700923	-42.6360690228714	-21.6941675085877	53.0376540253195	32.3327024879781	28.0474623557102	44.9701704932873	28.2747064636709	-8.78737184762504	65.6666346178821	118.418270048378	9.49369251286895	20.4018680377835	30.177909336291	21.1147487342238	156.847695747358	99.1893572089321	63.3845081285004	55.4486256071254	80.405164964336	49.0225029362111	20.0210493882423	16.5362637834274	33.0088333921827	147.509226104714	43.6043586065854	-19.0481251933754	21.0832166196878	41.6880546967096	86.471291580886	39.599549933303	-49.4526247841396	17.3381785374273	71.1055621826819	16.2100883363235	71.0814155179558	60.7472439288437	31.6012242681873	-42.1679001495796	1.09399732505336	-48.4201265006619	16.5005987647894
243	243	-23.7216351898437	35.2547862337624	60.9889297802452	-15.4791563458835	24.1057166022632	138.383446871603	54.3346053635715	-43.2200911816457	-21.9639501602332	52.8346898733214	32.2122184211466	27.2716017552362	45.0332791298754	27.8096790271463	-8.6581018279958	63.9263995662275	121.749167545984	8.79471573451261	19.7580578385196	31.8736188654005	16.3511406754335	154.233015965666	98.320328192545	62.8233833477506	55.1035645206005	81.0486919260455	48.2330286897771	18.6616935681162	17.1188464341856	32.8617119019581	145.978888163108	43.2289784479537	-18.9398157989966	20.4895869322733	39.5177376380518	88.1285242286194	39.5300606658219	-50.6217735941183	16.8517863173978	70.2731713638066	16.2412517095217	71.6888038808692	61.5907264842801	31.6378354989203	-42.3248787105553	0.0751740281122419	-48.3949861544262	16.9851352429541
244	244	-23.483671968208	34.8447473424487	61.6657164420953	-16.2451475367508	23.8030839210477	138.800561111841	51.566164772957	-43.7843233630931	-22.2148050837083	52.639465529529	32.0829685474937	26.5445286620708	45.0905158449	27.3446702515627	-8.5378790684559	62.1314408817908	125.146030220545	8.07908361061079	19.1205330087818	33.6096517860267	11.41082764703	151.519265910544	97.4547286594603	62.2689529919874	54.7541356920378	81.6868917991103	47.4986898840691	17.2353944378646	17.7013867578843	32.702364412953	144.435606325637	42.8355272892551	-18.8424208853052	19.9187061009964	37.3209290667168	89.8218445457899	39.4631482843787	-51.7974490518311	16.4002422864419	69.4595593639199	16.2704933424564	72.2908415906469	62.5019355634279	31.671519780213	-42.4762	-0.939639696933029	-48.3207303372466	17.4598298850755
245	245	-23.2338988722516	34.4188512406992	62.4248643806493	-16.9625172883628	23.4777181538983	139.203266730543	48.6753204817962	-44.3320785061634	-22.4480397550576	52.4505483107541	31.9445577942293	25.8611418187164	45.1430016367525	26.8795560018708	-8.4275374320861	60.3027856186326	128.572898176347	7.35269398861393	18.4900602183445	35.4386076092841	6.43516260259766	148.718091468988	96.5630507172726	61.7194819581264	54.3912955632273	82.318569787876	46.8159640864746	15.7437658697213	18.288511908766	32.531502741372	142.881051954771	42.4236279164797	-18.755646109086	19.3715541209163	35.0997903862491	91.5519360497097	39.3990125309023	-52.9801327332417	15.98369370051	68.6817008284614	16.2977843501432	72.8857056182073	63.4997534715543	31.7027	-42.625270490526	-1.94997526941229	-48.1931111771039	17.9246737406512
246	246	-22.9729282338412	33.981282329315	63.2687974250197	-17.6320176361373	23.1295087223409	139.590538316927	45.6818725163911	-44.8666695498063	-22.6643796471654	52.2665055338084	31.796591088563	25.2146816795574	45.1918575038244	26.4141143175929	-8.32791078196715	58.4633188930224	132.010358756349	6.62144471597245	17.8677860511125	37.3900818438808	1.561964474765	145.841138527995	95.6157864735765	61.1738605864742	54.0060274855128	82.9425318635526	46.1843583777933	14.2027074539747	18.881919400859	32.3498387034196	141.316603948806	41.9929031156173	-18.6794246681177	18.8504843443322	32.8709887553087	93.3012290724287	39.3378988526079	-54.1703062143146	15.6022878155526	67.9503514568897	16.3230957431228	73.4695115104518	64.6030625139267	31.731757482552	-42.7722076551542	-2.95328081169496	-48.013430049774	18.3796578591787
247	247	-22.7007159022745	33.5369248776098	64.1907167001581	-18.2496142871469	22.7583677676937	139.961350460215	42.6056209030441	-45.3914094329713	-22.8628837104023	52.0859045155036	31.6386733577046	24.5983886989782	45.2382044445069	25.9481232382515	-8.23983298117979	56.6359258212295	135.460574477155	5.89123364013677	17.255038569307	39.4163343822449	-3.14834745837505	142.900052974561	94.5858272840074	60.630979217338	53.5938558191885	83.5575845476895	45.6034692525935	12.6306705672523	19.4777932884365	32.1580841153005	139.743602761673	41.5429757225319	-18.6136897601794	18.3579471939699	30.6608753266867	95.0513977217667	39.2802530657605	-55.3684510710133	15.2561718875201	67.2507394057057	16.3463985319361	74.0383057877743	65.8250065305993	31.758907297483	-42.9163067170075	-3.94636487104407	-47.7839960292947	18.8247310760508
248	248	-22.4170646050731	33.0906631548973	65.1832926785116	-18.8077611657966	22.3644928108749	140.314677749625	39.4663656680575	-45.9096110946083	-23.0423144983736	51.9073125726515	31.4704095288638	24.0055033313632	45.2831634571914	25.4813608033689	-8.16413789280476	54.8434915195233	138.927157808254	5.16795860855725	16.653146960547	41.4533912291065	-7.71065599528496	139.906480695682	93.4778309370285	60.0897281910247	53.1599171205595	84.1625343738635	45.0728932054438	11.0461065861815	20.0717080999	31.9569507932194	138.163388847297	41.0734693440198	-18.5583745830498	17.8963930925557	28.4959779250553	96.7841161055432	39.2265758789198	-56.5750488793021	14.9454931723628	66.5615437594261	16.3676637271237	74.588134970569	67.1514522458981	31.7843229507433	-43.0568628992089	-4.926035824016	-47.5071181897034	19.2595505684715
249	249	-22.1217770697587	32.6473814304912	66.2391958325275	-19.2988312994673	21.9482761149171	140.649494774377	36.2839068377339	-46.4245874736669	-23.2014345646847	51.7292970220637	31.2914045292505	23.4292660310967	45.3278555402695	25.0136050524676	-8.10165937992281	53.108901104173	142.413721219134	4.45751746868434	16.0634404124507	43.4372783891952	-12.1429583405141	136.872067578356	92.3189537253004	59.5489978478411	52.7105716717576	84.7561878756514	44.5922267309129	9.46746688738979	20.6592383636508	31.7471505533808	136.577302659609	40.5840081932191	-18.5134123345079	17.4682724628156	26.4028243750869	98.481058331578	39.1773680020736	-57.7905812151446	14.6703989260311	65.8614435984787	16.3868623392264	75.1150455792299	68.560170156494	31.8081779482828	-43.1931714248812	-5.88910204716701	-47.1851056050377	19.6836503436788
250	250	-21.8146560238811	32.211963973705	67.3510966346529	-19.7151977155404	21.5101137011832	140.964776123692	33.0780444383755	-46.9396515090969	-23.3390064629408	51.550425180552	31.1012632860742	22.8629172525632	45.3734016921323	24.54463402507	-8.0532313056147	51.4550396914482	145.923877179283	3.76580806796843	15.4872481126369	45.3040218672411	-16.4632516986111	133.808459509578	91.1368281811125	59.0076785280941	52.2521797549144	85.3373515866299	44.1610663235691	7.91320284750434	21.2359586080904	31.5293952119894	134.986684652536	40.0742164996273	-18.4787362123327	17.0760357274755	24.4079425014538	100.123898507691	39.1331301452093	-59.0155296545052	14.4310364044754	65.1291180032911	16.4039653787849	75.6150841341512	70.0289294624143	31.8306457960517	-43.3245275171475	-6.83237191705342	-46.8202673493352	20.096563972574
251	251	-21.4965424921811	31.789266711542	68.511665557335	-20.0494868463609	21.0504015910359	141.259498846019	29.8685255902135	-47.4580981891363	-23.4537996760475	51.3692643649281	30.8995907265449	22.2980781891554	45.4209229111713	24.0742271283757	-8.01968753296116	49.8996591107731	149.461348056515	3.09840130775859	14.9258992487241	46.9978893511997	-20.6883858153647	130.727273274103	89.9590067914975	58.4646605720906	51.7911016521617	85.9048318258496	43.7786709018744	6.40166362666351	21.7988113301231	31.3042951211857	133.392875280006	39.5437184924164	-18.4542585580374	16.7213312147979	22.5341379161091	101.694373295498	39.0943353001701	-60.2503726508597	14.227552863646	64.3433479038831	16.4189438560098	76.084317766288	71.5354993636868	31.8519	-43.4502263991306	-7.75270602821297	-46.4148914099632	20.4978250260587
252	252	-21.1723932914394	31.3807161514326	69.714240826575	-20.3000022156984	20.5695728643137	141.532937556565	26.6686957788811	-47.9810504659167	-23.5454221322477	51.1845702107373	30.6860686161203	21.719541844123	45.4715401957779	23.6022047346225	-8.00173217939951	48.4388648610468	153.031940197727	2.45564026696022	14.3809656872218	48.5285512928574	-24.8088809305501	127.636604285507	88.8033565674804	57.9188996329083	51.3324413499613	86.457408954675	43.4425603054266	4.93883018981482	22.3549636018261	31.0719921119354	131.797214995949	38.9921367062328	-18.4393126633176	16.4014516686406	20.7710072047298	103.181788365927	39.0608811895849	-61.4952108366579	14.0600955594935	63.4952380309291	16.4317687411729	76.5213074844928	73.0594013526454	31.8720353535124	-43.5696789689603	-8.64785407120593	-45.9709188659506	20.8869805894856
253	253	-20.8481849212955	30.9810783578354	70.955514370097	-20.470641675725	20.0682941482555	141.784944789452	23.4794675633127	-48.5054128743384	-23.6151101453564	50.9966386004374	30.4608572698998	21.1103016791758	45.5263745443435	23.1284342840193	-7.99951337597031	47.0630576394332	156.643323705402	1.83366469931879	13.8553062749982	49.9368465657993	-28.7889622015813	124.537708930695	87.6689338848631	57.372334588667	50.8761009581539	86.9938129207839	43.149695949879	3.50666262694815	22.9162103442843	30.8324928728105	130.201044254292	38.4190880309504	-18.4325915204183	16.1122183988303	19.0906974334204	104.590149531957	39.0321228608752	-62.7494110597108	13.9288117479681	62.5998277692662	16.4424109269785	76.9294577794845	74.5965480447672	31.8908317997114	-43.6829319252719	-9.51630983759592	-45.4900067221397	21.2636672794781
254	254	-20.5298938813892	30.5843541528249	72.2332287105642	-20.5655399298529	19.5473228130417	142.015439477994	20.3003250385241	-49.0276052800879	-23.6642871202972	50.8065184552051	30.2243009242552	20.4533511467203	45.5865469552594	22.6527858124226	-8.01303035595743	45.7626381136034	160.303234363346	1.22849537264297	13.3522048586774	51.2638054869928	-32.5917142118461	121.43105783606	86.5526338975286	56.8310581829421	50.4206364017439	87.5127678796427	42.8970389905557	2.08436118284553	23.4943692935997	30.5858040795499	128.605703508964	37.824188182505	-18.4327549765566	15.8494515665348	17.4652006661138	105.925151559062	39.0073941690719	-64.0122558606585	13.8338486850203	61.6749064427214	16.450841297219	77.3127296271326	76.1518004916729	31.9079905691543	-43.7902492605414	-10.3565900495031	-44.9738036210433	21.6275581211674
255	255	-20.2234966713602	30.1845443584756	73.5451267362022	-20.5888316814945	19.007416430602	142.224340555508	17.1307522995309	-49.5440475488514	-23.6943764619935	50.6152638191489	29.9767441976563	19.7316836991627	45.653178426917	22.175129355689	-8.0422823509631	44.5280069512286	164.019407955369	0.636153054741427	12.8749455515092	52.5504583734058	-36.1802215447318	118.317121627996	85.4513517593598	56.3014706726375	49.9646036037481	88.0129979867182	42.6815505827805	0.651126102289204	24.101258185874	30.3319324078924	127.012533213892	37.2070528768321	-18.4384628789496	15.6089713329221	15.8665089667428	107.192489212711	38.9860289692057	-65.2830277801407	13.7753536266005	60.7382633751207	16.4570307356867	77.6750840033068	77.7301103099697	31.9232128923981	-43.8918951556018	-11.1672114290478	-44.4239582051743	21.9783262452337
256	256	-19.9327502734376	29.7756497968623	74.8889513352367	-20.5445721027396	18.4493325728874	142.411566955306	13.9702334413488	-50.0511595463155	-23.7068015753689	50.4239287363774	29.7185317085727	18.9282927889096	45.7273899577077	21.695334949675	-8.08726859258954	43.3495648199799	167.799580265276	0.0526585134227759	12.4268124667436	53.8378355420056	-39.5181715313258	115.196370932895	84.3624920791551	55.7899723146576	49.5065584871834	88.493227397477	42.5001918818776	-0.813842369938572	24.7486947572092	30.0708845335769	125.422873823006	36.5673331800302	-18.4483750748144	15.38659785916	14.2666143992402	108.397857258377	38.9673611163075	-66.5610093587975	13.753473828659	59.8072422234422	16.4609501261739	78.0204818838764	79.336429116265	31.9362	-43.9881337912864	-11.94669069835	-43.8421191170456	22.3156447823574
257	257	-19.6520665979893	29.3516712900593	76.2624453958934	-20.4335935482033	17.8738289590888	142.577037610706	10.8182525589938	-50.5453611381665	-23.7029549824614	50.2335672509991	29.4500080754742	18.0261718683674	45.810302546023	21.213272630237	-8.14798831243897	42.2177123875284	171.64830593562	-0.525967483504306	12.0110897176307	55.1657864559439	-42.5837552552665	112.069276377152	83.286495511935	55.3029633659063	49.0450122460448	88.9521802673858	42.3499239974489	-2.33134398905578	25.4484652254543	29.8026671323422	123.838065790234	35.9053872640283	-18.4611514113681	15.1781513064162	12.637509027539	109.546950461531	38.9507244654082	-67.8454831372688	13.7683565471462	58.8870641576854	16.4625703524729	78.352884244711	80.9749359162554	31.9468241779416	-44.0792293484285	-12.6935417630225	-43.2299349426876	22.6391741748625
258	258	-19.3733984604531	28.9066096601413	77.663394540106	-20.2524643935542	17.281663807736	142.720671455021	7.67429374748148	-51.0230721900908	-23.682933586269	50.0452334071226	29.1715179168306	17.0104393031519	45.903037190254	20.7288124332315	-8.22444074211361	41.1228503215453	175.535758579615	-1.10370416823116	11.6310613785444	56.5378531541104	-45.3700326029705	108.93630858716	82.2249227423416	54.8468440832878	48.5780971296869	89.3886811734031	42.2277028222435	-3.92217851028039	26.2080689017303	29.527286879927	122.259449569503	35.2222261202728	-18.4754517358279	14.9794538250386	10.9562444165218	110.645463587645	38.9356219742235	-69.1357316561946	13.8201490380125	57.9696864211947	16.4618622983762	78.6762520616803	82.6332021509586	31.9556419339018	-44.1654460078613	-13.4057184387941	-42.5884323331353	22.9484942387299
259	259	-19.0886986646094	28.4344657376883	79.0911337173983	-19.9974601217177	16.673595443111	142.842387421566	4.53784110182743	-51.4807125677748	-23.6450940863935	49.8599812488563	28.8834058511114	15.8916755503618	46.0067148887923	20.2418752553295	-8.31662511321568	40.0553913921109	179.411105639412	-1.68453077294914	11.289067303207	57.9153177769101	-47.8707392327426	105.797938189312	81.1793362270591	54.4279023643089	48.1037545786807	89.802144010196	42.1304742825097	-5.60714565798158	27.0264117988734	29.2447504520703	120.688365614743	34.5188852113885	-18.489935895412	14.7881632986306	9.23218299363561	111.697528219471	38.9222624029718	-70.4310374562146	13.9089985572084	57.0463917228885	16.458796847676	78.9945463106536	84.2828129464127	31.9633808309843	-44.246991661094	-14.0799426108206	-41.9164770203836	23.2431532249063
260	260	-18.7899200142391	27.9312348803164	80.546948040096	-19.6648562156191	16.0503821894959	142.942104443657	1.40846117742019	-51.914702136905	-23.5876709496932	49.6788648203088	28.5860164967865	14.697256440836	46.1224566400293	19.7532256475735	-8.42454065734742	39.0085380306394	183.223213655982	-2.27242652984955	10.9840541862091	59.2570825080261	-50.0796108028872	102.654635810001	80.1511228436827	54.0469331503672	47.6199245807846	90.1921969679889	42.0551831821604	-7.39981114453978	27.9013742296812	28.9550056388728	119.126154379882	33.7964	-18.5033326478467	14.6071695267227	7.48739485851018	112.700829400728	38.9110386269308	-71.7306830753068	14.0350523606841	56.1084627716858	16.453344877712	79.3115601852111	85.8947051243022	31.9707684322925	-44.3236438323136	-14.7127721856908	-41.2124657203092	23.5226993108469
261	261	-18.4690153131225	27.4005057486059	82.032246854093	-19.2509281581839	15.4127823393825	143.019741454609	-1.71392936695709	-52.3215671952028	-23.5088986430264	49.5029375382007	28.2796944723256	13.4548547462558	46.2513834423562	19.2643226438114	-8.54818660611105	37.9818305209111	186.920949170297	-2.87137067112379	10.7142067937823	60.5220495311413	-51.9903829717091	99.5068740260485	79.1373702553535	53.6968667869922	47.1245471237569	90.5584685428069	41.9987743251084	-9.28620029622715	28.8308365069513	28.6570814296704	117.574156318847	33.05580605785	-18.5146443003167	14.440288240976	5.74398052099871	113.651390595927	38.9023435218812	-73.0339508882421	14.1984047097605	55.1486574266032	16.4454771824143	79.6269785762276	87.4398155063117	31.9785323009299	-44.3949813902589	-15.3007650699932	-40.4747951487886	23.786680674007
262	262	-18.1199021352617	26.8476737247644	83.5484395052832	-18.751983083795	14.7615506942953	143.075217387736	-4.82932097385762	-52.7012384046039	-23.4070116332514	49.3329436468319	27.9647843961983	12.1921432383025	46.3946162941645	18.7766459498672	-8.68756214452406	36.9756846103297	190.45317872333	-3.48419696469894	10.4777098921582	61.6691655559708	-53.5985118626208	96.3556715073473	78.1307167709315	53.3700276955943	46.6158148730482	90.9005872306747	41.9581925152666	-11.2457855845916	29.8126789434815	28.3492797291924	116.033711885568	32.2981393931539	-18.5229410281931	14.2913351730516	4.02404049095437	114.545235267884	38.8965699636038	-74.3401230148013	14.3982364380687	54.1760179125331	16.435164497624	79.9362345991842	88.8893280323096	31.9874	-44.4605821362565	-15.8404791703167	-39.7018620216982	24.0346894872985
263	263	-17.7453923430167	26.2781341909995	85.0969353395603	-18.1678730565661	14.0974354591103	143.108451176353	-7.93770408514793	-53.0576860247128	-23.2802443872267	49.1688199576135	27.6416308868745	10.9367946886574	46.5529461354851	18.2916752715651	-8.84239746974765	35.9905160462989	193.779047056624	-4.10778804218915	10.2727482475684	62.6737010434724	-54.9433389352935	93.2033379633462	77.1235950811306	53.0587402975836	46.0970395108373	91.2181815276173	41.9303825565476	-13.2580394811808	30.8426875953658	28.0298825592654	114.506161533973	31.524436123245	-18.5272930068471	14.1641260546105	2.34967527823061	115.378386879413	38.8940914624379	-75.6484815525923	14.6329580153405	53.209696162831	16.4223775580025	80.2345648821353	90.2334497488747	31.9978017307206	-44.5200238716328	-16.3284723932499	-38.8920630549145	24.2665861481264
264	264	-17.3508133792535	25.6972825295188	86.6791437028181	-17.5051867728995	13.4211841057653	143.119361753776	-11.0390691426942	-53.395114960742	-23.1268590667358	49.0103731148475	27.3105781754336	9.71648186900184	46.7255441428441	17.8108903147295	-9.01152083865319	35.0267405762223	196.926492127002	-4.73709989320112	10.0975066262447	63.5515073321611	-56.1106309005934	90.0523696310085	76.1084436676714	52.7553290143706	45.5762941985569	91.510879831471	41.9122892528644	-15.3024344575423	31.8997837224922	27.6971719417161	112.99284571799	30.7357323654566	-18.5267704116498	14.0624766173138	0.739353907971751	116.146868893331	38.8949077297047	-76.9583085992237	14.9009557899473	52.2689956623083	16.4070870982111	80.5172060531352	91.4945787546026	32.0089782467668	-44.5728843977143	-16.7621300522815	-38.0441109441425	24.4823321262053
265	265	-16.9414928427995	25.1105141225299	88.2940795547243	-16.7712666423781	12.7335441061981	143.10789872685	-14.1334065883629	-53.7177301179044	-22.9465752264979	48.8574097628359	26.9718750604308	8.55887755101717	46.9110854200848	17.3357707851843	-9.19357167787149	34.0847739475035	199.951687549044	-5.36708752434203	9.95016979441851	64.3246352976209	-57.1883834216279	86.9052627472972	75.0843816621724	52.4521182673654	45.0618331503026	91.7783082475251	41.9008698927255	-17.358442985224	32.9547507213069	27.3494298983713	111.495104891547	29.9330639635098	-18.5204434179724	13.990000602983	-0.806121267962742	116.84670477245	38.8986805991538	-78.2688862523035	15.2006161102604	51.3732198957756	16.3892638529114	80.7793947402383	92.6982245180076	32.0198729399284	-44.6187415158277	-17.1441898624046	-37.1634173510832	24.6818890760643
266	266	-16.5227583324824	24.5232208241334	89.9277916794921	-15.9734550745846	12.0352643748117	143.074355690488	-17.2207068640204	-54.0297364014124	-22.7412611379952	48.7097365458809	26.6255504798108	7.4916545063847	47.1082449430028	16.8677963887539	-9.38718941403335	33.1650319075463	202.910893049765	-5.99270594221905	9.82892251832155	65.0151358154355	-58.2645921615041	83.7645135491753	74.0700757387643	52.1414324779783	44.5619105801705	92.0200905693559	41.8944020892362	-19.4055500840224	33.978319424946	26.9849384510576	110.014279508574	29.11745946195	-18.507382201186	13.9475932334464	-2.29131245426887	117.47452824922	38.9050597463806	-79.5794966094401	15.530325324651	50.5364516791839	16.3688785567647	81.016367571499	93.8698965076041	32.0294292019947	-44.6571478557754	-17.4795195115254	-36.2617914755018	24.8652186522323
267	267	-16.098933570025	23.9393541655899	91.561960152196	-15.1190931438993	11.3271332045096	143.019242331056	-20.3009604115334	-54.3353387164788	-22.5129575983579	48.5671601082845	26.2716025170826	6.53728599640006	47.3156976873934	16.4083002900994	-9.59101347376958	32.2679302037542	205.860368356179	-6.60891015343933	9.73225132400221	65.645059761189	-59.4242729802846	80.632618273606	73.0877489734579	51.8155960676196	44.0846972699965	92.2358504885171	41.8936312487862	-21.4283635007985	34.9412206665455	26.6019796216017	108.551710022997	28.2899394991712	-18.4866625146365	13.934202277788	-3.72078308107998	118.03266124651	38.9136948469805	-80.8894217682416	15.8884697814904	49.7442374790248	16.3459019444324	81.2233662740008	95.0351041919062	32.0365904247554	-44.6873813030986	-17.7729921499032	-35.3512981713451	25.0321256379223
268	268	-15.6695140325857	23.3592178317181	93.1782617204024	-14.2148738756658	10.609982055309	142.943071683086	-23.3731508544471	-54.6387419683161	-22.2637054047164	48.4294870943488	25.9100292557554	5.68736256002111	47.5321186290522	15.9571140239078	-9.80368328371102	31.3939507790476	208.8563731953	-7.21065516461001	9.66093910711827	66.2364580104652	-60.6725572580394	77.5120731575523	72.1596244422637	51.4674228665357	43.631769969514	92.4252116965628	41.8995732957509	-23.4244651026453	35.8148912782773	26.1988354318303	107.108736888746	27.4515243183174	-18.4575910377184	13.9487331277391	-5.09909657852937	118.52652217946	38.9242355679901	-82.1979438263163	16.2734358291498	48.9724226326948	16.3203047508298	81.3969668406302	96.2193562186433	32.0403	-44.708550623236	-18.0294809277977	-34.4440022925599	25.1814969796825
269	269	-15.2325454353547	22.782546743786	94.7583731316779	-13.2658019035455	9.88464458941932	142.846356781109	-26.4262324924665	-54.9441510621369	-21.9955453542007	48.2965241483759	25.5408287793381	4.92211727768847	47.7561827437746	15.5131883161197	-10.0238382704885	30.5460789967812	211.955167294143	-7.79289598233831	9.61682448045688	66.808771722208	-61.9278267122573	74.4053744379772	71.304863264722	51.0970497112623	43.1934488317584	92.5877978850469	41.9132441545061	-25.3934596506589	36.6218021085883	25.7737984910846	105.686659041298	26.6032341625327	-18.4197828419431	13.9900911750309	-6.43081636048566	118.961560505192	38.9363171270673	-83.5043448817516	16.6836098160005	48.1968444576733	16.2920735590874	81.5368573816901	97.4370860084905	32.0407773845091	-44.7197621068659	-18.2538589954683	-33.5519686930929	25.3118868057285
270	270	-14.7860732138633	22.2090758230612	96.2839711335888	-12.2766103788815	9.15195446905042	142.729610659657	-29.4434047420044	-55.255770903154	-21.7105027811247	48.1680779146679	25.1639991713396	4.22176565188614	47.9865650073559	15.075462703401	-10.2501178607327	29.7305123648595	215.203635906299	-8.35058761323137	9.60175163108339	67.3636635043028	-63.1041072945664	71.315018351844	70.5135006415	50.7102507030774	42.7589536199887	92.7232327466029	41.9356597494275	-27.3349519059354	37.4689639195297	25.3267946451677	104.285648510594	25.7460926024323	-18.3728744775639	14.0571818113947	-7.71919007904113	119.343225680826	38.9495307375655	-84.8079070501396	17.1173780904138	47.3933402714401	16.2612536162409	81.643168879728	98.663875151611	32.0433462950277	-44.7201220446666	-18.4509995031747	-32.6872622268906	25.4218487790478
271	271	-14.3281428036423	21.6385399908116	97.7370960681477	-11.2520324530175	8.41273382464006	142.59334635326	-32.4077986765775	-55.5778063965799	-21.4102290930613	48.0439062560987	24.779538515269	3.5665231850981	48.2219403955917	14.642876722418	-10.4811614810746	28.9536590984131	218.580312293083	-8.87892505349444	9.61756474606313	67.8953819357586	-64.1154249565949	68.2435008232791	69.7594567446713	50.3129449532844	42.3175040974639	92.8311408430186	41.9678360048906	-29.2485466295708	38.4713345610785	24.8611313689301	102.904645687086	24.8811392084647	-18.316502494834	14.148910035388	-8.9625628618949	119.676967163485	38.9634592662358	-86.1079124691797	17.5731270007609	46.5377734203843	16.2279037400381	81.7160323172909	99.866790568917	32.0546065132917	-44.7087367273164	-18.6257615115212	-31.8579041665464	25.5099365626273
272	272	-13.8564628525475	21.0706741683051	99.1150514551907	-10.1968012508107	7.66767214685231	142.438076896451	-35.3025453697021	-55.9142313781827	-21.0959913230483	47.9227448707656	24.3874448946353	2.93660537980834	48.4609838842773	14.2143699098368	-10.7156137926851	28.2219274125728	222.033454785435	-9.37704666809553	9.66610801246142	68.3981509866905	-64.8777251892843	65.1929884877386	69.0164813073684	49.9110515731869	41.8583200274428	92.9111491709086	42.0107332401362	-31.1338485826608	39.7438718832116	24.3805356157778	101.54252844411	24.0094183541294	-18.2503034440066	14.2639711681888	-10.1581382412092	119.968234410288	38.9776855798297	-87.4036432779867	18.0492428954131	45.6166418637061	16.1920827482266	81.7555786769261	101.012899181321	32.0811578210372	-44.6847124454934	-18.7802459137753	-31.0551603595185	25.5753172740397
273	273	-13.3670205937047	20.505220369524	100.435646926976	-9.11481969202903	6.91737402041448	142.264315323759	-38.110775894895	-56.2643516604632	-20.7690389512506	47.8023598460493	23.9877163929475	2.31222773850083	48.7023704492083	13.7888818023235	-10.9528759588299	27.5417255224691	225.511186468443	-9.84731741803651	9.7492256173436	68.8661946272138	-65.3610971241497	62.1646945748894	68.2583240627234	49.5104896740886	41.3706211981235	92.9628851500235	42.0644927959005	-32.9904402543885	41.4015337359059	23.8887343391165	100.198174655003	23.1319744138485	-18.1739138753348	14.4005062090958	-11.3031197491459	120.222476878359	38.9917925450982	-88.6943816156757	18.5441121227416	44.6433810544564	16.1538494585544	81.7619389411809	102.069267909735	32.1296	-44.6472257035981	-18.9105085236187	-30.2659573405438	25.6206034060778
274	274	-12.8552547146745	19.9424971936977	101.718133041059	-8.00698030452374	6.16244264467097	142.072574669716	-40.8156213256728	-56.6231382687111	-20.4306214578327	47.6804790078948	23.5803510937145	1.67444028097368	48.9447750661801	13.3653519365443	-11.1938897556312	26.9194616432329	228.961630427197	-10.2921970884706	9.86818264024173	69.2930751456336	-65.5959871676252	59.1596607596338	67.459496966133	49.1171783672928	40.8465166717748	92.9859762001145	42.1286321646065	-34.8160935920528	43.5295400444194	23.3894544923521	98.8704621930996	22.2498560394745	-18.0869703390719	14.5565656076506	-12.3947109178674	120.445144016055	39.00538109973	-89.9794096213617	19.0561210311178	43.6356270975732	16.1132626887692	81.7352440926026	103.006238954771	32.2020696414229	-44.5965964715758	-19.0118038098626	-29.4772216375374	25.6496094152098
275	275	-12.3166036686094	19.3838166755541	102.981760354996	-6.87349349307929	5.40348121896622	141.863367968854	-43.400212735552	-56.9853979206069	-20.0819883229594	47.5548301822472	23.1653470804454	1.01993636315776	49.186872710988	12.9427198047655	-11.439784351218	26.3615428750159	232.332909746787	-10.7141454645509	10.0212987571463	69.6599513596509	-65.6160085921673	56.1789287168746	66.6152165733342	48.736773509663	40.2889691948603	92.9800497409323	42.202653167932	-36.6054610448611	46.0216441879219	22.8864230288905	97.5582689317372	21.3642704199241	-17.9891093854712	14.7301998133942	-13.4301158743082	120.639946160126	39.0182801056629	-91.2580094341597	19.5836559689127	42.6110160979942	16.0703812566188	81.6757501398667	103.81616840495	32.2828505745752	-44.534075011625	-19.0793862413181	-28.675879778414	25.6661510003865
276	276	-11.7465059086618	18.8305891287718	104.245779426345	-5.71456966247998	4.64109447511469	141.637208255703	-45.8481943400064	-57.3459373338316	-19.7243282356658	47.4231411950515	22.7427024366493	0.359302508860899	49.4273383594277	12.5192721299009	-11.691688913719	25.8716980225648	235.581562713304	-11.1156223314307	10.2059595543414	69.93696631016	-65.4547746702324	53.2235401215139	65.7433374631556	48.3708228735413	39.7034896622613	92.9447331922279	42.2860576275549	-38.3528864551706	48.6957331473747	22.3833669021378	96.2604727442514	20.4766263158686	-17.8798163109254	14.9194592758681	-14.4071125534145	120.803991717614	39.0304744176112	-92.5294631931847	20.1251032844979	41.5870001781172	16.0252639798509	81.584428569769	104.500481990557	32.351763438233	-44.4609385952802	-19.1085102867963	-27.8488582910885	25.674043860559
277	277	-11.1424904104795	18.2842248670296	105.52944081266	-4.53041921751032	3.87589611058116	141.394608564796	-48.1591113382828	-57.6995632260656	-19.3580101159127	47.2831398722527	22.3124429657504	-0.296391819848615	49.6648469872943	12.090996909061	-11.9507326112632	25.4452321175921	238.703431372111	-11.4990874742631	10.4195502407434	70.093880120341	-65.1456271015811	50.2945366484546	64.8628640876072	48.0176230833044	39.095588968859	92.8796888056146	42.3783473651533	-40.0527136653386	51.3695041651638	21.8840130654996	94.9759515039786	19.5883455282594	-17.7578308546792	15.1223944446136	-15.3251231429951	120.932822769498	39.0419519232794	-93.7930530375515	20.6788493262444	40.5724656843185	15.97797281625	81.4625049465516	105.06063367181	32.3886288711724	-44.3784644940756	-19.0944304151084	-26.9830837034758	25.6747088764925
278	278	-10.5134454788358	17.7461342040059	106.851995071499	-3.32413697601939	3.10850307365469	141.1360817259	-50.351087812716	-58.0410823149898	-18.9828148336579	47.1325540397958	21.8751681652645	-0.936077160902498	49.8980735703836	11.6533763994784	-12.2180446119793	25.0757983014313	241.705823220453	-11.8670006782014	10.6594560252686	70.1004529133737	-64.7138387341476	47.3929599725991	63.9927983771841	47.675381842102	38.4707780095347	92.7848885421552	42.479024202405	-41.6992865177225	53.8606544836751	21.3914279779577	93.7035830842549	18.7008498580478	-17.6216634328986	15.3369532389459	-16.1838624911233	121.021981396757	39.0527005103723	-95.0480611001614	21.2432804425235	39.564277049469	15.9286824033089	81.311205137499	105.498077408925	32.3732675121694	-44.2879299795455	-19.0330492036673	-26.0654999341186	25.6566532841718
279	279	-9.87209925141485	17.2177274533796	108.23150778964	-2.11349069866038	2.3395323171662	140.861891654619	-52.4433006379823	-58.3653013182848	-18.5985104208463	46.9691115236259	21.4320178415541	-1.54868405223249	50.1256930844907	11.2018928583852	-12.4947540839964	24.7570497154156	244.596047109449	-12.2218217283988	10.9230621168332	69.926444812438	-64.1754486488392	44.5198517688499	63.1467708497312	47.342306853084	37.8347820488957	92.6604666470689	42.5880578928801	-43.2869488546794	55.9894762662238	20.9038025034643	92.4422453584165	17.815562749888	-17.4698243989216	15.5598316908535	-16.9830454458726	121.067009680372	39.0627080665943	-96.2937693648179	21.8167829817066	38.5583985047482	15.877708542068	81.1317550098957	105.813544999209	32.2855	-44.1906123232242	-18.9244450925229	-25.0904314619907	25.604050968773
280	280	-9.23118288033932	16.7004008721627	109.666217217662	-0.920902218489494	1.56960079317694	140.571569672119	-54.4549266887587	-58.6670269536313	-18.2048649094228	46.7905401496881	20.9841528363233	-2.12314303177025	50.3463805054113	10.7320285430138	-12.7819901954432	24.4826395008783	247.381411890215	-12.5660104100084	11.2077537715802	69.5417715115204	-63.5459900417958	41.6762537121094	62.3216943994488	47.0166058194001	37.1949595124772	92.5065587931417	42.7076329996663	-44.810056948404	57.6911982647437	20.4171445453017	91.1908161997995	16.9339171719754	-17.3008241060859	15.7868887420718	-17.7223868553165	121.063449701321	39.0719623509801	-97.5294596627142	22.3976036404785	37.5507942813357	15.8253759612304	80.9253804310265	105.997613455531	32.1136246517646	-44.0877324511986	-18.7703522595036	-24.0710174230884	25.5010726383926
281	281	-8.60342751773185	16.1950966698298	111.137949626724	0.23120474751822	0.799323509594045	140.264512996089	-56.4051428397218	-58.94106593871	-17.8016463313326	46.5950473703445	20.532733991276	-2.64844461486232	50.5588108089408	10.2392657105965	-13.0808821144487	24.2462207991527	250.069224927646	-12.9020265081834	11.511365684629	68.9457325941384	-62.8409961091574	38.8632075719648	61.511238902798	46.6964864442002	36.5594203690148	92.3233006531593	42.8405887209258	-46.2633685700506	59.0590402429367	19.9274517588645	89.94817348174	16.0573495142272	-17.1131729077294	16.0139679994081	-18.4016014592716	121.006843540584	39.0803125609158	-98.7544138181264	22.982897356379	36.5374188892649	15.7720093894988	80.6933072681759	106.033362699544	31.8798504978609	-43.9790399700245	-18.572509039525	-23.0233514446161	25.3318890011273
282	282	-7.99805728854411	15.7022157324991	112.62803705058	1.32040648238792	0.0293093334567827	139.940118844221	-58.3131259655482	-59.1827126584632	-17.3890789574784	46.3834670867075	20.0789221481163	-3.12340853619486	50.7616589708745	9.71908661836566	-13.3925590091417	24.0414467515722	252.664359192225	-13.23170970903	11.8332827313587	68.2015027975072	-62.0759930722263	36.0836402983756	60.70907423624	46.3801564306341	35.9362785720993	92.1108278999074	42.9897643525063	-47.6421201648038	60.1977019367911	19.4307217995472	88.7131950775743	15.1872961710269	-16.9053811571899	16.2369130696699	-19.0203813893359	120.89326036191	39.0872056429094	-99.9679136553306	23.569305382453	35.5140731285123	15.7179335555761	80.4367234519851	105.903697417192	31.6148642470106	-43.862708591431	-18.3326537675029	-21.9635271537775	25.0851455634217
283	283	-7.40402927403155	15.2221272651456	114.117811522984	2.32784738417886	-0.739834077701436	139.597784434207	-60.1980529409147	-59.3920755964936	-16.9711768001665	46.1575276408354	19.6238781485483	-3.56751307090771	50.953599967008	9.16699705592093	-13.7181323272664	23.86197049947	255.164295897702	-13.5536119472622	12.1732237619988	67.3806444513972	-61.2662885968752	33.3472021780703	59.9088801577281	46.0658234818517	35.3336480753218	91.8692851083245	43.1579991902555	-48.9415761924175	61.2118830822953	18.9229523227447	87.4847588606384	14.3251935121892	-16.6759592078051	16.4515675596646	-19.5783685022048	120.723247344115	39.092015960955	-101.169240998603	24.1534659785249	34.4764351044586	15.6634731881652	80.1561990959016	105.591522294422	31.3493526079358	-43.7368347357244	-18.0525247783531	-20.9076381777766	24.7726591627023
284	284	-6.8030365259529	14.7552004727442	115.588605077691	3.26041043960257	-1.5074990663472	139.236906983738	-62.0791006404978	-59.5720060827632	-16.5538309441168	45.9189581259349	19.1687628342759	-4.00284469157769	51.1333087731366	8.58605555374849	-14.0574929036046	23.701475240938	257.565118521157	-13.8651996885389	12.5309076267787	66.554719885579	-60.4269335909873	30.6650417109174	59.1044375045098	45.7512977862131	34.7582735229986	91.5992412334072	43.3481325300211	-50.1570011126451	62.2062834154376	18.4001409838514	86.2617427042688	13.4724765681136	-16.4234950059229	16.6537784808813	-20.0751978778602	120.499611738416	39.0941178790469	-102.35767767222	24.7320174044192	33.4201795033644	15.6089530159689	79.8518016742234	105.080327025234	31.1140022893583	-43.5995148232106	-17.7338336463939	-19.8717781438175	24.413724145576
285	285	-6.17676279011185	14.3018045602701	117.021750488777	4.13627199792999	-2.27307877902676	138.856883710506	-63.9754459389743	-59.7253873076395	-16.1429459028605	45.6694876352121	18.7147370470032	-4.4514898707816	51.2994603650559	7.99764923112819	-14.4085431044643	23.5561319653441	259.862910539669	-14.1639387190874	12.9060531759277	65.7952914298229	-59.5729642848852	28.0483073967856	58.2895863231422	45.431687758793	34.1927967393822	91.3018666525094	43.5629876761844	-51.2836593852401	63.2856026722064	17.8582854382621	85.0430244818013	12.6305783670632	-16.1486233795677	16.8405548695035	-20.5105045962837	120.225178154642	39.0928857611792	-103.532505500457	25.3015979199604	32.3409810114897	15.55469776769	79.5235840680391	104.376093042503	30.9395	-43.4488452741958	-17.3776153960733	-18.8712405092383	24.0276385424159
286	286	-5.50689181231214	13.8623087326982	118.402664701194	4.97365667888643	-3.03603745457659	138.457111832202	-65.9054230228679	-59.8551024614902	-15.7444261899288	45.4108452618736	18.2629616284341	-4.93553508109628	51.4507297185612	7.42589160675475	-14.7690024447484	23.4264232310086	262.053755430317	-14.4472948251347	13.2983792596754	65.1587032158266	-58.7194169088918	25.5081477355435	57.4581674092551	45.1009774618902	33.599263558638	90.9783774085302	43.8039740558421	-52.3168154699562	64.5401951747682	17.2933833413713	83.8274820665722	11.8009317734372	-15.8541832857553	17.0117577745228	-20.883923737457	119.902771202622	39.0877209055562	-104.693006307591	25.8588457849729	31.2367089467413	15.5010321651329	79.1715991584376	103.513875274655	30.8477880982088	-43.282922508986	-16.9841927361186	-17.9103943007231	23.633700383595
287	287	-4.77510733835747	13.4371300811174	119.730420369449	5.79078910219705	-3.79596516841724	138.036988566518	-67.8694118073744	-59.9640347346829	-15.364176318853	45.1447600991258	17.8145974202729	-5.47706679509851	51.5859404374424	6.8948961993229	-15.1365904393601	23.3132613545819	264.133718856573	-14.7127337929082	13.7075994226307	64.6259696254309	-57.88132769333	23.0557112270595	56.6041627897725	44.7531472663605	32.939057311587	90.629989544369	44.0699984690509	-53.2519767766409	65.9611256693068	16.7015739572494	82.6139933319178	10.9849696516348	-15.5431227779921	17.1676778324863	-21.1950884850686	119.535215492186	39.0783444227246	-105.838441452333	26.4003992592812	30.1213628341642	15.4482808793977	78.7958998265075	102.530657256162	30.8258315408359	-43.0998429478875	-16.5538544555385	-16.985704821786	23.2474810819436
288	288	-3.96657975307378	13.027490033689	121.006940856732	6.60589388758703	-4.55246488093078	137.595911131144	-69.8505969385029	-60.0550673175852	-15.0066657077254	44.8729612401751	17.3708052642234	-6.09817148536511	51.7050615831958	6.42877652752734	-15.5090266032023	23.2175586527138	266.096399949127	-14.9577214086348	14.1319284144001	64.1548390239926	-57.0719433177579	20.7021463712024	55.7308288300769	44.3821775430598	32.1735613290505	90.2579191029247	44.3597114608735	-54.0887315175012	67.4974612166113	16.0834490933371	81.401436151174	10.1841242381726	-15.2183899097849	17.3086056799413	-21.4434726193967	119.125335633163	39.0646869814554	-106.967728535854	26.9228966027099	29.0161369346167	15.3967685589684	78.3965389533375	101.463422521498	30.8518509343586	-42.8977030112061	-16.0868893433417	-16.0934612576282	22.8660183622701
289	289	-3.08818943525402	12.6352774312888	122.234149526237	7.43500929299072	-5.30513955249931	137.133276743773	-71.8314722633253	-60.1310834005647	-14.6686349450438	44.5971777782279	16.9327460019897	-6.81401793818545	51.808594602349	6.0516461100628	-15.8840304511781	23.1402274420545	267.930430300076	-15.1797234585418	14.5660314218287	63.7030530374717	-56.2446376149036	18.4586016678406	54.8562773132508	43.9820486628439	31.2647909495381	89.8633821270968	44.671763576372	-54.8300540216789	69.0981188879785	15.4448401449974	80.1886883976772	9.39982336488172	-14.8829327346399	17.4348319534349	-21.6282722750676	118.675853122123	39.0466828910743	-108.079499920514	27.4229760750834	27.9422587057625	15.3468198522248	77.9735891860417	100.34908183792	30.9040668852543	-42.6749382072543	-15.5835861885369	-15.2299527934509	22.4805993313782
290	290	-2.15515886229295	12.2624013167469	123.413969741153	8.26928474802901	-6.05360310429192	136.648482622095	-73.7945316289134	-60.1949661739891	-14.3442342168563	44.3191233371377	16.5013602160069	-7.60205597282715	51.8970438875118	5.78761846562399	-16.2593214981906	23.0821800392542	269.623845234492	-15.3762057288564	15.0040597903391	63.2283532918286	-55.2801934251877	16.3362256168429	53.9999557274133	43.5467409965686	30.2136526957629	89.4475935440852	45.004805360609	-55.4790211128865	70.7120157547053	14.7918788336196	78.9746279447633	8.63349297802257	-14.5396993060639	17.5466472895144	-21.7486557344092	118.187085161455	39.0242664609068	-109.172379334762	27.8972759362261	26.92095556326	15.2987594075466	77.5289920525257	99.2064485958744	30.9607	-42.43157279259	-15.044236386631	-14.3914686144551	22.0825093257671
291	291	-1.18272781987756	11.9107707328935	124.548324864674	9.08405941215377	-6.79773532575503	136.140925983803	-75.7222688823389	-60.2495988282259	-14.0276118314733	44.0389868942808	16.0762301589967	-8.42694287094683	51.9709138312935	5.66053741662801	-16.6326192591427	23.0443287609628	271.164680077446	-15.5447402948873	15.4401648653541	62.6884814130234	-54.0550307888862	14.3461667180777	53.1813115606836	43.0702349150898	29.0818993174363	89.0117636882416	45.3574873586468	-56.0387096148367	72.2885313704298	14.1306968805934	77.7581326657688	7.88655901670336	-14.1916376775634	17.6443423247269	-21.8037912797493	117.656926357245	38.9973707677756	-110.244990507044	28.3424344459627	25.9648279898331	15.2529118733135	77.068066851327	98.0125607619877	31.0043032318691	-42.1680959324984	-14.4713787449293	-13.5742988050855	21.6630336819362
292	292	-0.186136093694703	11.5822947225587	125.639001677775	9.85441982009112	-7.53768975747299	135.610004046588	-77.5971778706737	-60.2978645536428	-13.7129160972051	43.7541667966245	15.6564207673932	-9.25332556276236	52.0307088263037	5.67301655792373	-17.0016432489375	23.0275859238306	272.54097015401	-15.6846944540198	15.8684979922962	62.0439079980336	-52.445569746275	12.4958571470371	52.4132897977974	42.5465118750501	27.9365842324972	88.5571017122505	45.7284655679757	-56.5121963512419	73.8008200713164	13.4674260073083	76.5380804340296	7.16044290141052	-13.8410956524901	17.7281575958288	-21.7928471934158	117.083164541833	38.9657081322108	-111.295957165809	28.7550898641174	25.0537076489115	15.2096018979054	76.5964879800511	96.7385806378982	31.0347589213192	-41.8849968504073	-13.8739032851368	-12.7761425735738	21.214999554161
293	293	0.82121847150536	11.2788823285728	126.685250113466	10.5554525065671	-8.27363247781124	135.05511528791	-79.4017524409898	-60.3423174834687	-13.3942953223619	43.4617633403933	15.2409959635558	-10.0458509784916	52.0769332651519	5.79147553624555	-17.3641882680846	23.0327903712084	273.741024532907	-15.7969303402715	16.2832105165883	61.2970870806339	-50.3325059339071	10.776352338819	51.6776345867832	41.9747280967679	26.8447608588846	88.0848167687954	46.1164702920522	-56.9025581458148	75.2567673033084	12.8081979351541	75.313349122882	6.45617236770365	-13.4867333710811	17.7961592837686	-21.7150490836911	116.463587547556	38.9285168958804	-112.323903039507	29.1318804505149	24.1596470312359	15.1691541297018	76.1199298363034	95.3556705252438	31.0562817556038	-41.5827647697446	-13.2618140506867	-11.9989589372725	20.7385996812854
294	294	1.83815104909166	11.0021533928062	127.68407960588	11.162981593896	-9.00572956513521	134.476048433125	-81.1185396486624	-60.3831319792024	-13.0658978152541	43.1588768218118	14.829019669844	-10.7691660483523	52.1100915404476	5.97880190097777	-17.719877685831	23.0591141052017	274.765092872789	-15.882355667484	16.6785016054133	60.4833900498768	-47.7478381881976	9.1741980377112	50.946743166473	41.3711792846911	25.8734643812868	87.5961180105598	46.5202855271758	-57.2127842203648	76.6670114156492	12.1591443855199	74.0828845709967	5.7740815426912	-13.125811475357	17.8434503570193	-21.5721594267554	115.795983206751	38.8849740489074	-113.327451856585	29.4694444649796	23.2546986275479	15.1318932184317	75.6440668176893	93.8349927256628	31.0730864219764	-41.2618889139382	-12.6451150850125	-11.2455087386531	20.2362237965353
295	295	2.86844716209929	10.750845911553	128.632422563622	11.665832537466	-9.73414691136442	133.873532967005	-82.7367413244651	-60.419435857833	-12.723187500613	42.8426075371045	14.4195558086172	-11.3879177025624	52.1306880448003	6.19788320150463	-18.0702190096469	23.1040749896097	275.629732308794	-15.941878149499	17.0520386498965	59.6390703434413	-44.9118979377017	7.67593985035982	50.193011036859	40.755704874427	25.0651844404033	87.0922145902272	46.9386964625339	-57.4449908564554	78.0421907575823	11.5263970765499	72.8462808287584	5.11443395001553	-12.7555879259	17.8649211588319	-21.3694265473664	115.078139351757	38.8342565814149	-114.305227345491	29.7644201673359	22.3109149285883	15.0981441413906	75.1745733218143	92.1477095407936	31.0893876076906	-40.9228585064159	-12.0338104315476	-10.5185528201878	19.7102620145716
296	296	3.9159068043871	10.5220438136582	129.527211395296	12.0639501655335	-10.4590484399001	133.248437283841	-84.2586020148483	-60.4503524151073	-12.3695226768731	42.5100557824957	14.0116683022348	-11.8686165580379	52.1392271708196	6.41160698721042	-18.4168061496291	23.1651199555664	276.352673780481	-15.976405500158	17.4072407658264	58.8003813990063	-42.0568095310193	6.268123383411	49.3888336979338	40.1481443015834	24.3893650824704	86.5743163516672	47.370488287314	-57.6007933018478	79.3929436783509	10.9137281763901	71.6034913501479	4.47749311331911	-12.3733206832923	17.8554620324574	-21.1123519210625	114.307872331318	38.7755414835258	-115.255853254603	30.0134458174085	21.3005240367135	15.068232628272	74.7171237462839	90.2728092099963	31.1094	-40.5663614299609	-11.4379041337256	-9.82085202434817	19.1631044500549
297	297	4.98432996981401	10.3128113683307	130.365378509505	12.3576376147535	-11.1805968926182	132.60162977792	-85.6878814133593	-60.4750049467719	-12.0111927180167	42.15832185421	13.6044210730562	-12.2088345399911	52.1362133111149	6.58286080747939	-18.7612330158742	23.2396959342059	276.95164822741	-15.9868454333027	17.7480685527807	58.0032851593405	-39.4146973167503	4.93729424351087	48.5096397889736	39.5683370017676	23.801923754004	86.0436429350105	47.8144461907035	-57.6818008492003	80.728090134037	10.3157847339412	70.3544734164762	3.86352199634861	-11.9762677081161	17.8099633211468	-20.8064370233816	113.486942509361	38.7082129227068	-116.177953576946	30.2131596750217	20.2124251530183	15.042484514	74.2756021854364	88.2277925507569	31.1366450816278	-40.1943704025568	-10.8661996165844	-9.15516719360609	18.5967405655034
298	298	6.07696580042144	10.1202128447799	131.143856319152	12.5471980217811	-11.8989549953217	131.93397884353	-87.0283392135451	-60.4925167485735	-11.6544918472779	41.784506048472	13.196878043441	-12.4317902219656	52.1221508582958	6.67453221169582	-19.1050935184788	23.3252498566624	277.44438658914	-15.9741056627746	18.0784826103371	57.263375749064	-37.2135472825352	3.66999803730559	47.5642761530289	39.0361224105872	23.25877790152	85.5014212517543	48.2693553618899	-57.6896227911713	82.0463277979603	9.72500820894325	69.0991843090544	3.2727787717528	-11.5616869609536	17.7233153681512	-20.4571833298622	112.625051049281	38.6333616101892	-117.070152469769	30.3602	19.0656856333279	15.0212256334987	73.8461429998287	86.0419874272989	31.1718715171758	-39.8093693408212	-10.31719357096	-8.52419688393211	18.0113211024351
299	299	7.19317131726654	9.94131251221462	131.859686525967	12.6329170653514	-12.6142854738138	131.246352874961	-88.2837351089527	-60.502011116259	-11.3057142878911	41.385708661506	12.7881031357484	-12.5614704611711	52.0975442049717	6.65023715332019	-19.4499815675397	23.4192286540701	277.848619805229	-15.9390939024155	18.4024435380733	56.5629006268796	-35.5262237477629	2.45278037144129	46.582306145622	38.5713390752316	22.7158449715345	84.9488783854988	48.7340009900606	-57.625868420419	83.3428528039992	9.13384006113671	67.8375813091932	2.70551917963531	-11.126836402387	17.591069255861	-20.0697065731935	111.732851932401	38.5529175893525	-117.931074093362	30.4521272783054	17.8825492771543	15.0047818216923	73.4227840929813	83.7447248739502	31.2151347667156	-39.4138434708935	-9.78413586529748	-7.92956376902274	17.4064696483717
300	300	8.33062674941166	9.77317463984418	132.510304232163	12.6145588353248	-13.3267516796647	130.539620266501	-89.4578287931295	-60.5026113455749	-10.9711542630416	40.9590299895365	12.377160272338	-12.6218621148175	52.0628977437522	6.49806259390534	-19.7974910731536	23.5190814645409	278.181492194179	-15.8827178660669	18.7239119355673	55.8810205408928	-34.227351224013	1.2721868525641	45.5936024003778	38.1867217518568	22.1290424105635	84.3872414198439	49.2084436805321	-57.4921470296017	84.6128579145991	8.53472175026173	66.5696216982039	2.16199894099937	-10.669043598067	17.4124070195142	-19.6387318526384	110.820999140049	38.4688167476756	-118.759342608011	30.4901909004497	16.68525988401	14.9934789135048	72.9995633330698	81.3653359250392	31.2664902903186	-39.0102780189137	-9.26023476627262	-7.37198193220531	16.7818097466608
301	301	9.48700576303211	9.61286349687765	133.093233026599	12.4912888772426	-14.0365203656544	129.814649412438	-90.5543799596224	-60.4934407322681	-10.6559783327174	40.5015703287881	11.9631133755691	-12.6369520401148	52.0187158672468	6.23582275796096	-20.1492159454171	23.6228802629977	278.429678775616	-15.8058852675704	19.0468484023965	55.196896239209	-33.178629286341	0.114763087320176	44.6277377350532	37.8707291723571	21.4603590185016	83.8177374383896	49.7096038302906	-57.2900679113777	85.8515358922051	7.92009473605845	65.2952627573972	1.64247378834187	-10.188347433423	17.1877513762941	-19.1476726632902	109.900146653547	38.3829949726375	-119.553582174006	30.4765624830822	15.49540272885	14.9876427438605	72.5705185882701	78.9315401298089	31.3259935480562	-38.6011582110212	-8.73869854056121	-6.85213692853948	16.1369649406501
302	302	10.6599820243034	9.45754435918033	133.605996498134	12.2622397962012	-14.743759434596	129.072308707061	-91.5771483019786	-60.4736225720852	-10.3608898003568	40.0106773508539	11.5450263678013	-12.6307270942727	51.9655029680651	5.8831240171758	-20.5067500944269	23.7301717887509	278.535161973119	-15.7095719490964	19.3752131536445	54.4896884699337	-32.2417575098025	-1.03294531764435	43.6910881026333	37.6066388143361	20.7134784666535	83.2415939021084	50.2663294407123	-57.0212018085868	87.0541764070915	7.28240047826725	64.0144617680842	1.1472012734414	-9.68831203453317	16.9175261169468	-18.5793721467067	108.980948454223	38.2973632673113	-120.312416951635	30.4134136428521	14.3187858313253	14.9875991476834	72.1296877267579	76.4553794803198	31.3937	-38.1889692733558	-8.21273545483904	-6.37071431308519	15.4717122001553
303	303	11.8479311414936	9.30698169471296	134.046118235626	11.9265441972966	-15.448636790208	128.313466544658	-92.5287647387393	-60.4425947294344	-10.0854878800789	39.4860610035553	11.1219631713939	-12.6271020708122	51.9037634388164	5.45957274323861	-20.8716874302797	23.840716224426	278.436361408847	-15.5951223940761	19.7111433960876	53.7385579811722	-31.280323145903	-2.18439275568334	42.7507091601936	37.3777281553978	19.9095978677276	82.6600902921913	50.9077203064484	-56.6861274662418	88.2193235264473	6.61408043662829	62.727176011576	0.676442739168003	-9.17273744139957	16.6021550322183	-17.9166734444453	108.074058523401	38.2121795816026	-121.034471101186	30.3029159964088	13.1450811174519	14.9936567960325	71.671108616709	73.94006566686	31.469456136019	-37.7754580749301	-7.67555377578194	-5.92839964090222	14.7865049818142
304	304	13.0545181509036	9.16370244805232	134.411121827936	11.4834826691233	-16.1513202752227	127.538991319518	-93.4070198460546	-60.401086748458	-9.82937178600292	38.9287423153647	10.6930614213887	-12.641208321544	51.8340016721104	4.98477530783814	-21.2454982761316	23.9542737526486	278.071696704959	-15.4640051990846	20.0507403719925	52.9301622283145	-30.2329768024315	-3.35040385827556	41.7698477928529	37.1672746731458	19.0699746845315	82.0746107351125	51.66287622215	-56.2843693129757	89.349474019562	5.90757607088172	61.4333627691831	0.230460002236049	-8.64542369402441	16.2420619128544	-17.1424196980639	107.186779065909	38.1250431427581	-121.718368782948	30.1472411604015	11.9632302096428	15.0058432765152	71.1888191262992	71.3887114643082	31.552272565172	-37.3556549642593	-7.12036642398421	-5.52587841826299	14.0819831322467
305	305	14.285819189499	9.03036726534196	134.698708587479	10.9411281862129	-16.8519034769909	126.74975142593	-94.2084070310237	-60.3501596650256	-9.59214073224784	38.3397563219159	10.2585251796054	-12.6710840598199	51.7567220605566	4.47833808266309	-21.6275690152012	24.0706045560441	277.379587483616	-15.317689054568	20.3888577742627	52.0833130124451	-29.1368621968922	-4.52682262488994	40.7117508857303	36.958555845184	18.2158663798729	81.4865519006865	52.5608969824681	-55.8154007493873	90.4473628810739	5.15651330990901	60.1329793222171	-0.190485120640177	-8.11017083240977	15.8376004878984	-16.2419999496466	106.312036084322	38.033312809176	-122.362734108352	29.9485607514795	10.7621747303118	15.0239566771614	70.6768727978434	68.8044296475426	31.6409509263156	-36.9210050601355	-6.54428380162484	-5.16260496744412	13.3587865038588
306	306	15.5479226596417	8.90963679272543	134.91026071075	10.321132344525	-17.5502613984433	125.946615258181	-94.9294196856644	-60.2908745152223	-9.37339514359592	37.7201380588426	9.81936115260844	-12.7127987986837	51.6724289967644	3.95986743940231	-22.0155525958826	24.1894688172379	276.303156708145	-15.1576426509725	20.7203492958017	51.2254412028714	-28.0358053433332	-5.70419611104108	39.5594614229141	36.734849149116	17.3676342573541	80.8973104587276	53.6308823820539	-55.2786951760751	91.5157251056211	4.36923394057732	58.8259829519884	-0.586131359450468	-7.57077889655772	15.3865221649984	-15.2463799409552	105.438901997343	37.9343474392541	-122.966190737289	29.7090463862921	9.53298449480237	15.0477883720382	70.1322402779087	66.1903150116061	31.7342928583061	-36.4629198462777	-5.95538995531851	-4.83360300963795	12.6175549490563
307	307	16.846916963694	8.8041716763463	135.0506285521	9.64630901824291	-18.2462290225755	125.130410631595	-95.5665512019946	-60.2242923351329	-9.17337399820964	37.0709225617784	9.37659566426997	-12.7624220511794	51.5816268733434	3.44896974974449	-22.4070492267402	24.3106267188557	274.894602701078	-14.985334678744	21.0400686295131	50.3839777700873	-26.9736322558022	-6.87306526594447	38.3972585085679	36.4794320625456	16.5318332988983	80.3082830790503	54.8776597171068	-54.6737259936377	92.5572956878418	3.56404346214106	57.5123309398085	-0.956223210713649	-7.03104792647049	14.8832664057105	-14.2258803012721	104.556449178433	37.8255058913907	-123.527362085508	29.4308696814886	8.28817814729826	15.0771297352128	69.5582118300642	63.5490548332923	31.8311	-35.9728108064051	-5.36368622343571	-4.5328999770381	11.8588869135359
308	308	18.1862766558842	8.71663256234813	135.12479759693	8.93947208155	-18.9396413323833	124.301356215244	-96.1162949720321	-60.1514741608424	-8.99400157061959	36.3931448663571	8.93125503846213	-12.8160233303508	51.4848200829031	2.96340851470636	-22.7996591163384	24.4338384435229	273.315700665243	-14.8022338283287	21.3428694683005	49.5863536845865	-25.993769670703	-8.02397103881558	37.3416974719606	36.1757002676776	15.7041835103266	79.7208664314692	56.2004543657855	-53.9999666026737	93.5729079212304	2.75943586860997	56.1919805669879	-1.30050862949463	-6.49447005625561	14.3220580930567	-13.2521147883109	103.653750001053	37.7041470239838	-124.044871566364	29.1162022537182	7.05269446728402	15.1117721407523	68.9589042838143	60.8829321866885	31.9304364715968	-35.4420894242366	-4.77917394434701	-4.25452330183798	11.0832054281295
309	309	19.5484511334499	8.64954248619178	135.137753330636	8.22336306918558	-19.6303319532745	123.459200749352	-96.5751443877946	-60.0734810284357	-8.83747693288781	35.6878400082124	8.48436559905705	-12.8696721492421	51.3825126542765	2.50573363798275	-23.1909824732416	24.5588731039065	271.733029449516	-14.6098087901728	21.6236113323244	48.8575304625586	-25.1227735596517	-9.14745437886991	36.5093475159375	35.8170249026247	14.8801139700235	79.1364237280204	57.4697799388339	-53.2570366186423	94.5548332919835	1.97390515399352	54.8648891148379	-1.61873561780331	-5.96216144485574	13.6971221100587	-12.396697159785	102.719876838665	37.5680842062735	-124.517342593212	28.7672157196303	5.8516239414438	15.1515069627239	68.3384344686632	58.1942128291692	32.0324163186684	-34.8621671834913	-4.21185445642303	-3.99250041623121	10.2908870800482
310	310	20.9057541463698	8.60348583909147	135.094481238618	7.50896226604997	-20.3180359635837	122.603680827638	-96.9395928413002	-59.9913739739978	-8.70599915707637	34.9560430229779	8.03695366992683	-12.919438020897	51.2750491182642	2.07099856538301	-23.5786195060141	24.6858683272004	270.313167902773	-14.4095282547223	21.8785144367509	48.1966719544876	-24.3644702574108	-10.2340562353229	36.0087260411836	35.4141741407465	14.0550537563734	78.5561139306988	58.5561494667797	-52.4466155159633	95.4929348509469	1.22594531230121	53.5310138646693	-1.91065253741616	-5.43413275344398	13.0026833397388	-11.7312411734079	101.74390206473	37.4186796725667	-124.943398579409	28.3860816958741	4.71005705646122	15.1961255751946	67.700919214115	55.4851625181087	32.1374160681296	-34.2254125839468	-3.67172909803421	-3.74085875241128	9.48230845619598
311	311	22.2304342283863	8.57761392601115	134.999966804071	6.78257885227343	-21.0023249597288	121.734533043823	-97.2067872669448	-59.9062140336135	-8.60176731524733	34.1987888670491	7.59004557494353	-12.9613904583596	51.1623652118828	1.65420416939555	-23.9601704232203	24.815453190724	269.222694873891	-14.202780807972	22.1068988662617	47.5875833201688	-23.7210823103267	-11.2743175573901	35.7916536656006	34.9796641803185	13.2244501576881	77.9810189414541	59.3300759801508	-51.5719054597512	96.3770755178778	0.534050337542758	52.1903120977931	-2.17613644045529	-4.91038849747765	12.2329666651189	-11.3195102998723	100.71489805271	37.258963674913	-125.32166293831	27.9749717990989	3.64589455412733	15.2454193522316	67.0504753496739	52.758208741255	32.2458122468953	-33.5368651730701	-3.16796203142912	-3.49362574257173	8.65784614347669
312	312	23.4947399132423	8.57104445555668	134.857192031677	6.02741432477285	-21.6827551411989	120.851493991624	-97.380459969884	-59.8190622433678	-8.52696211615027	33.4170021898557	7.14466763797931	-12.9916653217182	51.0443321002612	1.25035132250874	-24.3332354334248	24.948290929492	268.612424212718	-13.9895639021763	22.3085142363938	47.0138657380576	-23.194832264746	-12.258779294287	35.6676186160506	34.5260112196159	12.3846457038164	77.4122205201781	59.662072509475	-50.6361443121078	97.1971182125331	-0.0832857762723407	50.8427410955204	-2.41538291022154	-4.39093319241394	11.3848716422126	-11.1264303449018	99.6220017706273	37.0919761421257	-125.650759083271	27.536057645954	2.64071178104862	15.2991987767293	66.3912197048443	50.0294655947266	32.3579813818805	-32.810538739193	-2.70256101815263	-3.24483951339699	7.81791209899659
313	313	24.6746426500167	8.58289513633394	134.661371858807	5.22667018046515	-22.3588827074829	119.954300264763	-97.4681559841961	-59.7309793296156	-8.48205620619927	32.6112782104902	6.70184618290632	-13.008250520635	50.9208209485285	0.854440897210956	-24.6954147451916	25.0850447785194	268.432798887603	-13.7686961989855	22.4831101626844	46.459120386609	-22.7879426670152	-13.177982395229	35.4409385235075	34.065731456914	11.5332676018161	76.8508004267625	59.4242303373654	-49.6425699351352	97.9434018436898	-0.607644302835254	49.4882581391618	-2.6286359586778	-3.87577135371004	10.4688784544878	-11.0493677294548	98.4611474992034	36.9207570030182	-125.929310427648	27.0715108530887	1.6646383589079	15.3573591035002	65.7266844612772	47.3389377128175	32.4743	-32.0606370339047	-2.27390347684103	-2.99080542364406	6.96306225423422
314	314	25.7781128128147	8.61228367694881	134.405839278299	4.36354791626711	-23.030263993276	119.042688456958	-97.4774668929138	-59.6423862569032	-8.46445063645126	31.7821509183591	6.26260753359664	-13.0111876101689	50.7917029218139	0.461473765990589	-25.0445650193121	25.2263779728212	268.496376740568	-13.5389590897784	22.6304362606706	45.9069484442783	-22.5017067479158	-14.023483802846	34.916148263707	33.6113410904881	10.668042354754	76.297840421099	58.5996861151184	-48.5944201909351	98.6174413679093	-1.03284252469379	48.1268205100288	-2.81613959778693	-3.36490749682329	9.49976707691303	-10.9843795123078	97.2409556956862	36.7483150414432	-126.155940462115	26.5835030371522	0.687799630905906	15.4198190868968	65.0573147505449	44.7290329503138	32.595622700568	-31.301363808794	-1.88033841055621	-2.73288732626967	6.09388916859975
315	315	26.8294270301939	8.65832778600714	134.083927282986	3.42125302365368	-23.696458263788	118.11639516193	-97.4159842790696	-59.5517183540571	-8.47122558632306	30.9301543028692	5.8279780139223	-13.0006249465684	50.6568491852464	0.0664508013360172	-25.3808182465798	25.3729537474121	268.612997598999	-13.2991339659342	22.7502421458896	45.3412231428685	-22.2950883104639	-14.7940550766357	33.9864062742744	33.175274467145	9.78669646569704	75.7544082812411	57.353821042276	-47.4949329416094	99.2320561139605	-1.37836402842208	46.7583854894319	-2.97813864347995	-2.85834613721082	8.49231918787603	-10.8275227522375	95.9714349575576	36.575824127259	-126.329273226397	26.0742058147939	-0.319679059756226	15.486497482142	64.3825405359738	42.2421591620019	32.7247163724953	-30.54692281545	-1.52021482236002	-2.47313352164858	5.21098540151043
316	316	27.8529917076803	8.72023805644153	133.688968865707	2.3907658778133	-24.3570276185011	117.175156973398	-97.2912997256961	-59.4570268612964	-8.49946123523145	30.055822353427	5.39898394775557	-12.9767108860825	50.5161309039551	-0.334931948972026	-25.7054965581297	25.5254353373072	268.592501290282	-13.0480022188315	22.8422733593752	44.7593555347708	-22.068179591403	-15.4915897476662	32.7692964142599	32.7624044171064	8.88696283395453	75.2212247611537	55.8689393398141	-46.3469912857881	99.8005670655657	-1.666925342408	45.3829103586824	-3.11488851313235	-2.35611221299451	7.46131646576442	-10.4748545080206	94.6625938823001	36.4016332709934	-126.44793299781	25.545799785123	-1.38762012349559	15.5573130444587	63.7017911704537	39.9207184343546	32.8648259770921	-29.8115178054617	-1.1918817153143	-2.21359231015567	4.31494351236991
317	317	28.8732132507995	8.79802249969294	133.214297019295	1.28706697661458	-25.0115342728483	116.218710485081	-97.1110048158258	-59.3563630188399	-8.54623776259324	29.1596890594392	4.97655024574294	-12.9395937849599	50.369419243069	-0.743144341989839	-26.0199324893926	25.6844859775212	268.244727641804	-12.7843452398493	22.9060095140045	44.1782784794446	-21.7167218134352	-16.1179938330424	31.4173896772934	32.364034685988	7.97058792719241	74.69864883875	54.3273452287089	-45.1504326526252	100.336295206447	-1.92124299503931	44.0003732186384	-3.2266521112433	-1.85950734039306	6.42154058896578	-9.83357412178727	93.3244410673958	36.2238507214123	-126.510544054618	25.0008333722076	-2.53154854317194	15.6321845290698	63.0144960068736	37.7902485163993	33.0191964756684	-29.1089270398421	-0.893703007681053	-1.95631199216573	3.40632291336822
318	318	29.9144980650772	8.89209508846474	132.653244736588	0.129753250763637	-25.6595404422628	115.2467922907	-96.8826911324912	-59.2477780669066	-8.60869538051884	28.2422884103123	4.56112028455563	-12.8894219994494	50.2165853677172	-1.15734158705937	-26.3254585757998	25.8506569264776	267.399795422499	-12.5069444203665	22.9405051980471	43.616444183659	-21.1364561992623	-16.6751733498691	30.0832570570046	31.9700553086309	7.05018647820506	74.187022558109	52.9113429299365	-43.9035439381329	100.852561520327	-2.16403351470389	42.6111766599063	-3.31369249969987	-1.37184207265729	5.38729902060019	-8.91330999796344	91.9669851103268	36.0405847272812	-126.515730675086	24.4423438849775	-3.73334067389707	15.7110306911983	62.320084398123	35.8223793095253	33.1910728295343	-28.4442534522502	-0.624649514116722	-1.70334086805359	2.4855533727263
319	319	30.9978210995121	9.00287301493117	131.999154667368	-1.06157836903321	-26.300607607962	114.259138983973	-96.6137955521421	-59.1293232457156	-8.68610783830276	27.3041543954531	4.15299466724146	-12.82634557063	50.0575004430287	-1.57667772063476	-26.6234073527822	26.0228317001037	266.044300078545	-12.214581151762	22.9447768960087	43.0923048541836	-20.225561201184	-17.1650343152508	28.903110106341	31.5703563198763	6.14019491974756	73.6866879633095	51.803236664473	-42.6045997418389	101.362686990927	-2.41801342978961	41.2161195939938	-3.37627273731816	-0.896603339657817	4.35767058123246	-7.77883347819116	90.6002346084347	35.8499435373658	-126.462117137477	23.8734024428841	-4.9700359479952	15.7937702860671	61.6179856970913	33.977992098892	33.3837	-27.8145003377407	-0.384496455941395	-1.45646041346593	1.5530329676142
320	320	32.1121731261792	9.13077347126645	131.247537181771	-2.26733095206965	-26.9342901200451	113.255487164808	-96.3068751261431	-58.9990497954858	-8.78040984982403	26.3458210042681	3.7524739743861	-12.7514828177057	49.8920356341327	-2.00030677917016	-26.9151113557709	26.1986139396893	264.237639970628	-11.9060368254146	22.9178410923948	42.6243104598377	-19.0006383921871	-17.5894827462925	27.8814892793554	31.1548277545653	5.25504968457499	73.1979870984302	51.173042446784	-41.2518746632711	101.87629055769	-2.70589926868427	39.8160161098578	-3.41465202663096	-0.437278071265435	3.31362922841035	-6.49544843730754	89.2324783038768	35.6503277495343	-126.348327720058	23.2970801653786	-6.21867379779105	15.8803220173723	60.9076013488734	32.2179681696585	33.599072774398	-27.2163608087379	-0.17307445732077	-1.21439399842625	0.609159775201717
321	321	33.2291334843695	9.27621364964478	130.39879965344	-3.47080629307825	-27.5601383172853	112.235961678087	-95.9587356390234	-58.8550089564362	-8.89370326344851	25.3677931180722	3.35985878657516	-12.6685407701995	49.7200621061581	-2.42738279911971	-27.2019031201968	26.3755745914457	262.039618120936	-11.5800928327033	22.8587142717111	42.2254778745047	-17.647423457883	-17.9504246600989	26.9594274407894	30.7133596475389	4.40918720544258	72.7212625785019	51.0400461247278	-39.8436433019576	102.385128908973	-3.05040755977565	38.4116802964564	-3.42907817995474	0.00264680264918704	2.2350940577986	-5.12845875014971	87.8652149223606	35.4417744679107	-126.172986701093	22.7164481719125	-7.45658169206525	15.9706019016995	60.1879237969609	30.5031888069842	33.8341852441515	-26.6465279776667	0.00978585757944583	-0.973912590577728	-0.345668123929567
322	322	34.3201069611127	9.43961074224038	129.454021536877	-4.66782659895096	-28.1777024937086	111.20212470158	-95.5658524040006	-58.6952519687858	-9.02808992754208	24.369816678408	2.97544968439424	-12.5816544668927	49.5414510242341	-2.85705981693756	-27.4851151814911	26.551284601584	259.510037551652	-11.2360810728948	22.7664129184632	41.8917203360076	-16.3646371552848	-18.2497660737747	26.0775479856434	30.2358420336383	3.61296327479378	72.2574798895559	51.3224109894353	-38.3781802574262	102.875578448107	-3.47425483145173	37.0039262427464	-3.41979691680997	0.419684352215377	1.10198416506142	-3.74316829155464	86.4982677468366	35.2248899190321	-125.934718358847	22.1345775819369	-8.67251606517632	16.0645220079121	59.4576349667666	28.7945352960282	34.0847813267059	-26.1016949569514	0.164253864593519	-0.731755529281419	-1.31064933134438
323	323	35.3564983434386	9.62093218119129	128.414282286582	-5.85759373196953	-28.7865329433404	110.15587095784	-95.1247007342919	-58.5178300727535	-9.1856716904706	23.3508253900146	2.59954724842902	-12.4949589465664	49.3560735534898	-3.28849186831869	-27.7660800750849	26.7233149163155	256.708701284964	-10.8763736173164	22.6399759325219	41.6155939585187	-15.3510002414059	-18.4894130044246	25.1764743089182	29.7121649477046	2.85476791902192	71.8094154542404	51.9364318735812	-36.8561482234326	103.334014489189	-3.99582124534471	35.5935680376856	-3.3870539567171	0.810347647562347	-0.105781354136528	-2.39748273700779	85.1314600602559	35.0002809025344	-125.632281754685	21.5545395149033	-9.87021534274606	16.1619940894701	58.71540904237	27.0608656416378	34.3466049395069	-25.5785548590169	0.290498937168557	-0.484662153898487	-2.28346671498389
324	324	36.3114565648463	9.81765906758614	127.280661357056	-7.03930960691063	-29.3861797164534	109.099095169424	-94.631755943115	-58.3208037168257	-9.36855040059993	22.3097131747383	2.23245205926518	-12.412589248002	49.1638008590541	-3.72074903541474	-28.0461303364091	26.8892364818513	253.695412343057	-10.5043862592046	22.4790984541189	41.3896548562104	-14.8027362037742	-18.6711704203705	24.1989539310135	29.1327573126365	2.11563259244103	71.3801729765625	52.7984036098407	-35.2914115842993	103.746812346312	-4.60691438477024	34.1814197702312	-3.33109538020794	1.17140432531923	-1.40828340413054	-1.09841206968561	83.7646151455688	34.7685542180534	-125.265181048211	20.9794050902628	-11.0544329551694	16.2629298998337	57.9599202078504	25.3266334967788	34.6154	-25.0737947804297	0.388586959592699	-0.229371803790029	-3.26144713635931
325	325	37.1755479039452	10.0264180879757	126.054238202801	-8.21217613855101	-29.9761916317322	108.033692058884	-94.0834933436874	-58.1048262856853	-9.57879156251574	21.2453739544255	1.87446469748831	-12.3386804099806	48.9645041060562	-4.15258634076965	-28.3263069140124	27.0466315186052	250.525449491633	-10.1235357331543	22.2842210820543	41.2064591432552	-14.7863749147328	-18.7959397226283	23.1331491190764	28.4995697179339	1.37658343926854	70.9728561605293	53.8246210308884	-33.7023714156111	104.100801814252	-5.28928121237558	32.7682955293405	-3.25217333167706	1.50211975714845	-2.82560288925648	0.168445266580662	82.3975562857259	34.5303593250629	-124.833176448103	20.412245427467	-12.229922332841	16.367241192463	57.1898426472873	23.6399549946081	34.887186674976	-24.5838946114034	0.45820465973141	0.0373734639964437	-4.24191745698195
326	326	37.9493522310385	10.2438351517253	124.736318286496	-9.37522880338993	-30.5561171197858	106.961556348777	-93.4763882492263	-57.8766880972796	-9.81686818694237	20.1567016509227	1.52588574368402	-12.2773674712835	48.7580544596251	-4.58268491371929	-28.6056683991773	27.1941406058292	247.215959015216	-9.73723877376077	22.0558247650756	41.0585629338255	-15.1782195929026	-18.8641466678603	22.0108041294471	27.8256094513116	0.618646603722016	70.5905687101478	54.9313789693994	-32.107432919579	104.394741493932	-6.02464971100131	31.355009403971	-3.1505449871148	1.80317560905654	-4.37613567630306	1.41756520611297	81.0301067636783	34.2876587518888	-124.336028395944	19.856131645967	-13.4014251332684	16.4748397208181	56.4038505447599	22.0490334697692	35.1590901286064	-24.1050795551704	0.498951956249226	0.317407070220097	-5.22220458754157
327	327	38.6335690525661	10.4665361682005	123.330682978334	-10.5264907418671	-31.1255046110785	105.884582761656	-92.8069159729493	-57.6440672384026	-10.081074210661	19.0425901860763	1.187015778438	-12.2322865238902	48.5443230848898	-5.00972588359952	-28.8824482161539	27.3323129649368	243.764968665736	-9.34891211561913	21.7943904519307	40.939151309484	-15.8394099764299	-18.8762127604908	20.8654205973633	27.1243296453956	-0.177151769981143	70.2364143294252	56.0349722580487	-30.5250012984144	104.640201258136	-6.79474786348794	29.9423754830801	-3.02646767481323	2.07526975259395	-6.05740496412695	2.66342368323368	79.6620676547118	34.0439441802126	-123.773497333318	19.3141348652142	-14.5735150092971	16.5856372383592	55.6006614993546	20.6020722569058	35.4285117744074	-23.6335591760828	0.510428767810651	0.608806360272486	-6.20100560799143
328	328	39.2288978749671	10.6911470467666	121.842641921349	-11.6636044567553	-31.683902598717	104.804666020076	-92.071551828074	-57.4146417958482	-10.3695462820022	17.9019334817327	0.858155382335903	-12.2035285463623	48.3231811469796	-5.4323903797462	-29.1548770765408	27.4618979146167	240.170362948698	-8.96197249332449	21.5003990913671	40.8469911878523	-16.6310858034611	-18.832559504944	19.7304829256016	26.4091834328122	-1.02841829559199	69.9130868138673	57.0566402678061	-28.9734817543283	104.84938223533	-7.5813036526765	28.5312078556253	-2.88019872902296	2.31910005931118	-7.85283177799606	3.92049663226502	78.2930429499006	33.8027934831315	-123.145343701807	18.7893262046599	-15.7506403302546	16.6995454985464	54.7822817282333	19.3448840349503	35.6928530258957	-23.1655430384924	0.492235013080204	0.909036858821867	-7.18196584019979
329	329	39.736290249224	10.9142937304067	120.277527298327	-12.784211764837	-32.2309029178302	103.723700846591	-91.2669587902396	-57.1960898564106	-10.6804210492965	16.7336254597382	0.539601613834674	-12.1896496524074	48.0944998110233	-5.84935953149518	-29.4211856919365	27.5836447735576	236.430026369608	-8.57983664147195	21.1743316321325	40.7837697471339	-17.4156022424649	-18.7336084056444	18.6291436028727	25.6936239461876	-1.93420719684794	69.6194748250633	57.9765158562215	-27.4712792969795	105.034485553982	-8.3660450614075	27.1223206105637	-2.71209426084429	2.53536440075873	-9.74557181042506	5.20037448580728	76.9225335313687	33.5677845337429	-122.451327942996	18.2847767837554	-16.9372464680623	16.8164774803785	53.9562524640639	18.2881239870197	35.9495152965877	-22.6972407067513	0.443970610722411	1.21556409053665	-8.16984726315886
330	330	40.159398131906	11.1337723457549	118.64067129205	-13.8859544828946	-32.7662163868467	102.643581963757	-90.3938590275342	-56.9960895068836	-11.0118351608747	15.5365600419394	0.231321510777567	-12.1891998017707	47.8581502421501	-6.25931446818233	-29.6796047739396	27.6983028604482	232.541843433974	-8.20592129465665	20.8168639624736	40.7511997134935	-18.1229233814814	-18.5797809670161	17.5567605085349	24.9911043181479	-2.88020692119319	69.3524023806464	58.8134096810128	-26.0300964555861	105.207712339014	-9.13070007252157	25.716527836853	-2.52286003112186	2.72476064848703	-11.7187807539297	6.49956608564175	75.5500393791893	33.3424952051439	-121.691210498467	17.803557721952	-18.1377787946421	16.9363571419901	53.1306461712036	17.4156935161911	36.1959	-22.2248617452114	0.365449698155662	1.52585358008506	-9.16941185586085
331	331	40.5035125033039	11.3516369425635	116.937406085305	-14.9656702827502	-33.2895740615607	101.566204094127	-89.4568960347378	-56.8223188340613	-11.3619502354442	14.3105040887327	-0.0673127054129233	-12.2007289541973	47.6140036054891	-6.6609382761123	-29.9283650341489	27.8066214939772	228.50528156715	-7.84348905486965	20.4318270118792	40.7509938130962	-18.7848591447517	-18.3714986934836	16.504065321331	24.3147123437485	-3.85181108619742	69.108673025401	59.5868083749831	-24.6372475820122	105.373189715189	-9.85734329282309	24.3146436234503	-2.31327912980755	2.88798667404661	-13.7556143010249	7.80966926759683	74.1750604734355	33.1291798171075	-120.864751809804	17.3487401387011	-19.3542203131668	17.0591142298189	52.3135353140097	16.7108235252447	36.4330680012022	-21.7446157182248	0.258980547244245	1.83737085213551	-10.185421104249
332	332	40.7739473782934	11.5709097402472	115.173058108809	-16.0131798431241	-33.8007069977661	100.493461960257	-88.4608733855807	-56.6824559247377	-11.7294573785627	13.0607376624907	-0.356991127309496	-12.2227870694321	47.3619310661693	-7.05380461643964	-30.165697184163	27.9093499928333	224.328269433627	-7.49304942617636	20.0256083492197	40.7848237966413	-19.4416446707296	-18.1091830894711	15.4617897200033	23.6693371324996	-4.83441330943037	68.8850903041114	60.3161985709356	-23.274501626578	105.50348232593	-10.5392276197667	22.9174820593133	-2.08413464685322	3.02573918770288	-15.8392385188118	9.12227920105393	72.7970967941804	32.9247111613184	-119.971712423905	16.9233951534539	-20.5718851227388	17.1846785423255	51.5129923568396	16.1567449169607	36.6767179714764	-21.2527121901433	0.128482374790515	2.14790513005067	-11.217325431014
333	333	40.97601677175	11.7946129582205	113.351123957524	-17.0146832134019	-34.299346287765	99.4272502847004	-87.4105946537928	-56.5841788657067	-12.1135534124107	11.7946871684872	-0.638403847484845	-12.2539241072203	47.1018037893219	-7.43978361041167	-30.3898319355805	28.0072376757053	220.021551209012	-7.15273793768987	19.6046691406871	40.8532386097228	-20.1335150978687	-17.793255659403	14.4209026436195	23.0517809077687	-5.81359860194222	68.6784577615619	61.0210669016736	-21.923627539604	105.56344342787	-11.1829225278589	21.5258572333992	-1.83620970615228	3.13858203259056	-17.9565860892907	10.4289910553945	71.4156483214975	32.7245944599364	-119.011853344185	16.5305938856619	-21.7691754476825	17.3129798779707	50.7370897640506	15.7368767422655	36.9462080336579	-20.746406521909	-0.0220986711665316	2.45987044591542	-12.2461418199633
334	334	41.1151529906935	12.0257688158981	111.470667017601	-17.9563502921335	-34.7852252354954	98.3694053123382	-86.3108634131042	-56.5350169871219	-12.5134553723558	10.5197838420474	-0.912240958511615	-12.292829457753	46.8335024249922	-7.82111052797258	-30.599	28.1010191363956	215.595872973222	-6.82061233267315	19.1754705524737	40.9555539840111	-20.9001927744941	-17.4239405791003	13.3744200444465	22.4585029165537	-6.78262782582139	68.4855789425369	61.7209	-20.5663942714108	105.517926277645	-11.7957758843552	20.1405832346653	-1.57028817608402	3.2268250188035	-20.1039373998953	11.7214	70.0304142441973	32.5243349349033	-117.984935697734	16.1734074547762	-22.9244712469802	17.4439480352151	49.9938999999999	15.4423850462686	37.2608963105822	-20.2287022306033	-0.188816442587872	2.77913238701299	-13.2488907349729
335	335	41.1981501991072	12.2673995326944	109.530092439852	-18.824350977869	-35.2580805851638	97.3200626017594	-85.1664832372449	-56.5352453448281	-12.9283802937654	9.24345891849618	-1.17919255296245	-12.3415832067089	46.5569448813807	-8.20002063906657	-30.7918539283569	28.1910708861906	211.06198080617	-6.49473035438923	18.7444737507716	41.0910225330346	-21.7507802507407	-16.9992068040633	12.3164042745806	21.8859624058525	-7.74487142380233	68.3032821519722	62.4303592769674	-19.1845707723186	105.331784131889	-12.3851355565108	18.7624741520693	-1.2871546499567	3.29074932226379	-22.2789981827182	12.9921342049962	68.6460387802421	32.3194378081608	-116.890720611642	15.8547616743798	-24.0161531613252	17.5775128125196	49.2887093755093	15.2747572492951	37.6401409250844	-19.7045673471951	-0.367724791434557	3.11163927247654	-14.202592639919
336	336	41.2326749090287	12.5225273280243	107.52780537509	-19.6059747817079	-35.7176493783485	96.2774322461669	-83.982257699945	-56.5747630487109	-13.3575452120072	7.97314363315868	-1.43994872341006	-12.4057615004329	46.2720582139009	-8.57874921363784	-30.9687336289337	28.2774002265183	206.430620389175	-6.17314974610112	18.3181399017731	41.2588968703213	-22.6470040710144	-16.5155864883124	11.2409261099674	21.3306186226632	-8.70438958051275	68.1304502176375	63.1448052566251	-17.7599259926479	104.972265752598	-12.9583494115808	17.3923440745682	-0.987593751107869	3.33063611889352	-24.4794741698527	14.2379538434871	67.2723218055119	32.1054083016507	-115.728969212999	15.5754813008628	-25.0322606517787	17.7136040083447	48.6156595872572	15.2361971190526	38.1033	-19.1789716055585	-0.554909857981009	3.46333942143942	-15.0842718442138
337	337	41.2264078925413	12.7941744213022	105.462210974126	-20.3030541433765	-36.1636686566273	95.2396206879936	-82.7629832630422	-56.6426709395433	-13.8002823923945	6.71626922135974	-1.69519956242712	-12.4911009949381	45.9787694779661	-8.95953152163058	-31.1304008493496	28.3599975077988	201.7084066419	-5.8539282510718	17.9022667104283	41.4584296093994	-23.546525305665	-15.9695886428417	10.1423081629795	20.7889308139835	-9.66524248058045	67.9695295287633	63.8547732412717	-16.274228882719	104.452069140206	-13.5227653168206	16.0310070911198	-0.672390102875075	3.34676658461476	-26.703071093391	15.4566520893214	65.9193045533553	31.8778837228878	-114.499442628897	15.3348103068026	-25.9947909114547	17.8521514095109	47.9661061783866	15.3289084232489	38.6533296855241	-18.6568847395672	-0.748892767222068	3.84018115303477	-15.8914261870921
338	338	41.1870299217279	13.0848577731163	103.331714387771	-20.9275842481108	-36.595875467107	94.2047343696729	-81.5125365201509	-56.7280698580981	-14.2573223547202	5.48026691842452	-1.94563516258628	-12.6033383462376	45.6770057289895	-9.34460283298903	-31.2776173372237	28.4388530804524	196.887645100858	-5.53512361256427	17.4960314544549	41.6888743726017	-24.4070050250427	-15.357722278645	9.0265706918527	20.2573582268117	-10.631485588674	67.8233220439134	64.5507985332058	-14.7122928996477	103.824551513387	-14.0857311394855	14.6792772906811	-0.342327883411695	3.33942189534957	-28.9474946854266	16.6460221163474	64.5970282571207	31.6362339409577	-113.201901986424	15.131954061286	-26.9331997710628	17.9930770958039	47.3314046920405	15.5550714141757	39.2275782412915	-18.1432764830953	-0.952286818684523	4.2481111775243	-16.6898542867304
339	339	41.1218280727425	13.3933370212757	101.136099032667	-21.4917684336616	-37.01400696451	93.1708797336379	-80.2329747097665	-56.8200606451486	-14.7303264003159	4.27256795967793	-2.1919456164602	-12.7482102103445	45.3666940223844	-9.73619841765731	-31.4111448401753	28.5139572948991	191.95754492961	-5.21479357384152	17.0948074406064	41.9501724892639	-25.1866450434012	-14.6764964067162	7.91613563003474	19.7323601081456	-11.6055161697734	67.6946297216515	65.223416434726	-13.0815717675396	103.144503865678	-14.6545947468305	13.3379687622099	0.00181062232536766	3.30888322702006	-31.2105771293714	17.8038570984136	63.315534150157	31.3839936567344	-111.836108412673	14.9661179334	-27.876943061312	18.1362821182705	46.7029106713615	15.909986689037	39.7469919542968	-17.6431165700167	-1.16809730323135	4.68943013617831	-17.5595803473851
340	340	41.0332107975982	13.7166786611478	98.8916604787623	-22.0078100377803	-37.4178004013194	92.1361632223219	-78.9261413815779	-56.9077441414675	-15.2209726845816	3.10057216176178	-2.43482101662156	-12.9314532432719	45.0477614135643	-10.1364820411933	-31.5317451058237	28.5853005015593	186.907315291718	-4.89099587816651	16.6939226113776	42.2441493366466	-25.8783909540962	-13.922420038049	6.83465137528217	19.2106444949023	-12.5856403706601	67.5862545205412	65.863162248131	-11.3997214739734	102.46671719062	-15.2367032399201	12.0078955946632	0.359243632546262	3.25538663701711	-33.4915753596324	18.9279500313215	62.0848634658128	31.1249164362751	-110.40182303473	14.8365072922316	-28.8554766129118	18.2816639744812	46.0719796594928	16.372550483449	40.1325171115348	-17.1609158144909	-1.39932951172563	5.15502863236997	-18.5806285733126
341	341	40.9202894945891	14.0519410046291	96.6255845891658	-22.4879123982177	-37.8069930335709	91.098691278158	-77.5938800852745	-56.9802211878279	-15.7309393629171	1.96675838285361	-2.67495145564308	-13.1587924816726	44.7201349579423	-10.5458877059402	-31.6401798817879	28.6528730508529	181.72616535074	-4.56178826880232	16.2887049092634	42.5729500437176	-26.5304065438647	-13.0920021836376	5.80576632535123	18.6911428081124	-13.5695445432565	67.5009983991462	66.4606103217876	-9.68444731715883	101.845975547765	-15.8367018824099	10.6898718769986	0.729189365465104	3.17859524089798	-35.7906444667984	20.0157659875875	60.915015036036	30.8627558456369	-108.8988069575	14.7423275068677	-29.8980124767873	18.4291201620068	45.4299671995771	16.9192661384516	40.3051	-16.6976763005093	-1.64898873503034	5.6335713416236	-19.8330086272109
342	342	40.7821134837331	14.3961823636163	94.3652496968436	-22.9437435530874	-38.1813221172998	90.0565703435796	-76.2380343705453	-57.0265926250028	-16.2619045907224	0.863377803323185	-2.91302702609735	-13.4318595415019	44.3837417109318	-10.9630709725655	-31.7372109156872	28.7166652932001	176.403410451711	-4.22577444096841	15.8744822767586	42.9387197394446	-27.1957687916525	-12.1817518544756	4.84403173128976	18.1739563302919	-14.5549150394854	67.4411657280338	67.0085691337797	-7.95345459530548	101.31857603155	-16.4504742083438	9.3846785619406	1.11086598868448	3.07777813278013	-38.1079535933026	21.0637629945613	59.8092269620253	30.6012654499467	-107.326821210287	14.6827839463951	-31.0151618031452	18.5785481784179	44.7682288347575	17.5266369950842	40.2141531022508	-16.2527804994057	-1.92008026400849	6.11372293946324	-21.3524050304741
343	343	40.617732085048	14.7464610500061	92.1380341347622	-23.3747479566784	-38.5405599541184	89.0079068610198	-74.8604477870797	-57.0359592937652	-16.8146608326766	-0.218592804645678	-3.14973781556444	-13.7421816973382	44.0385087279461	-11.3866061593076	-31.8235999551408	28.776650384748	170.953262167628	-3.88463538348077	15.4465826563581	43.3436035527956	-27.9275546764056	-11.1881780615571	3.92644273115124	17.6591967854758	-15.5394382112692	67.4064888434335	67.5032490022116	-6.2244486066227	100.862159827507	-17.072130835325	8.09283811809732	1.50349017104907	2.95219665204572	-40.4436718815783	22.0682064055842	58.7566235308089	30.3434577175931	-105.685626806309	14.6570819799009	-32.1861522065627	18.7298455212852	44.0781558383521	18.1711663943869	39.9229536830996	-15.8256021800361	-2.2156093895231	6.58414810141317	-23.0323475481267
344	344	40.4261946185516	15.0998353756953	89.9713162358881	-23.7681953390144	-38.8847925728564	87.9508072729118	-73.4629638845669	-56.9974220348881	-17.3832894444479	-1.28817666886937	-3.38553991529698	-14.0797545978123	43.6843630643986	-11.8150675844048	-31.9001087477679	28.8326236099437	165.446698862056	-3.54112930748123	15.0003339905567	43.78856589188	-28.7788411770697	-10.1086286706075	3.02030424887269	17.1469758976992	-16.5217249777207	67.3958714983962	67.9411458545009	-4.51513464931984	100.442761902817	-17.6957823809565	6.81475162210043	1.90627686911041	2.80111213807693	-42.7979684740598	23.0253615739972	57.7445611940827	30.0894761283587	-103.974984758781	14.6644269764719	-33.3871896206331	18.8829096881793	43.3560851967382	18.8352683674303	39.5232452029228	-15.4155151112566	-2.53819795610262	7.03351150299745	-24.7379261522714
345	345	40.2067999219941	15.453726626195	87.8924462054645	-24.1108299024422	-39.2142713023755	86.8833780216889	-72.0474262126961	-56.9003855176579	-17.958797919983	-2.35439701716407	-3.62003013155927	-14.4345738915551	43.3212317757025	-12.2470295660954	-31.9674988780223	28.8842751523158	159.962572526133	-3.19801556937912	14.5312418377624	44.2670690609729	-29.8020875029159	-8.95296329838432	2.09292119743842	16.6374053909971	-17.5048961262729	67.4082170454342	68.3187556180649	-2.84013556620787	100.026417224662	-18.3155394628411	5.55081944874509	2.31844094586372	2.6237859302559	-45.1709853552411	23.9314938531415	56.7603964035431	29.8387700017753	-102.19465608092	14.7040243051951	-34.5944799789491	19.0376381766708	42.6083135969427	19.5278235582377	39.1067711220965	-15.0218930619234	-2.88602395481237	7.45102199681105	-26.3342308150106
346	346	39.9622326589849	15.8073117856557	85.9152896330796	-24.3893958493085	-39.529248954061	85.8037255497841	-70.6152024613346	-56.7428663077684	-18.5321777837561	-3.42627707734617	-3.85260807673308	-14.7966352271973	42.9490419172712	-12.6810664226179	-32.0261573075307	28.9312938305259	154.579735151004	-2.85805352558393	14.0396575275928	44.7696385291275	-31.0062651450866	-7.74065271471248	1.11159848983258	16.1305969894045	-18.4934454594595	67.4424288370594	68.6325742203212	-1.19916440353868	99.5791607602233	-18.9255126985818	4.30144197282719	2.7391972643043	2.41947936796483	-47.5561488733151	24.7828689731792	55.7914856108863	29.590788657375	-100.344401785942	14.7750793351574	-35.7850339196696	19.193926000127	41.8423330939629	20.2651175592992	38.7652749009968	-14.6441098008924	-3.25440487120642	7.83576676168556	-27.6863759158237
347	347	39.6976167918196	16.1602979653151	84.0186485948207	-24.590821193252	-39.8299783392982	84.7099562996308	-69.1655993746257	-56.5325050828739	-19.0944205602413	-4.51284007723183	-4.0826733632002	-15.1559342533696	42.5677205445179	-13.1157524722105	-32.0752973169629	28.973368463236	149.377038727809	-2.524002532505	13.5312426487448	45.2867929308203	-32.3289624552174	-6.49141374517763	0.0475647411622989	15.6266624169563	-19.49186710555	67.4974102257842	68.8790975886872	0.412567753560822	99.067027476682	-19.5198127057818	3.06701956914178	3.16770208129913	2.18745379058585	-49.93140155544	25.5758611412331	54.8251852678084	29.3449814146896	-98.4239828870636	14.8767974354457	-36.9529537674991	19.3516154081659	41.0656357427963	21.0634363149511	38.5905	-14.2816154278827	-3.63861080678082	8.19543608767179	-28.7064520819472
348	348	39.4181300920209	16.5123923877881	82.1756991060644	-24.7096693866006	-40.1167322510206	83.6001767136622	-67.6973658790376	-56.2774495762784	-19.6365177739128	-5.62310924463747	-4.30962560334245	-15.5024666187029	42.1771947128561	-13.549698751638	-32.1139029511721	29.0101878691077	144.432329583178	-2.19862194655172	13.0119295474654	45.8090509005281	-33.7011377202556	-5.2249632153654	-1.09161797948017	15.1257133976876	-20.5046551928136	67.5720971501201	69.0551937341012	1.99985076580339	98.457141446564	-20.0925501020439	1.84795261248474	3.60281189647252	1.92697504337344	-52.2725110610543	26.3071024165098	53.8488518260056	29.1007851285708	-96.4331603975011	15.008383975147	-38.1086817608004	19.5104982074554	40.2857135984404	21.9390657695297	38.6507188975505	-13.9346931851238	-4.03391186303164	8.53800787049792	-29.4514092783723
349	349	39.1289503311118	16.8633022756891	80.3596171821877	-24.7507156136964	-40.3898773765624	82.4725823175158	-66.209250891451	-55.9858475212859	-20.1519011569066	-6.76610780737923	-4.5328644095416	-15.8279176775772	41.777391477699	-13.9820303178917	-32.1409582550114	29.0414408668028	139.764450376308	-1.88467112413347	12.4876505700016	46.3269310727274	-35.0537492271486	-3.96101795086135	-2.27871237326204	14.6288131541624	-21.535084647133	67.6660556785871	69.1618533498816	3.56747449390102	97.7395033405432	-20.6382663351986	0.644641477651239	4.04328762534564	1.63849576538079	-54.5552450495972	26.9732623396023	52.8498417371743	28.8574205277057	-94.3716953304804	15.1690443233481	-39.2633143925521	19.6703641849138	39.5100587158924	22.9082918673716	38.9203201443661	-13.6041391595733	-4.43557814145487	8.87146000589191	-30.0060313077983
350	350	38.8353369497762	17.2127348516331	78.5435788385673	-24.7194478206396	-40.6498079584498	81.3272226294667	-64.7000033287468	-55.6658466512006	-20.6460667327716	-7.95085899327354	-4.75178939417941	-16.134967232816	41.3682378944598	-14.4122505647349	-32.1554472733343	29.0668226956628	135.301548234906	-1.5849094216596	11.9643380626003	46.831116063731	-36.3181576592638	-2.71929477725125	-3.48628733760931	14.1410791008325	-22.5740038359518	67.7794220735319	69.2026336952807	5.12022879856596	96.9258447022828	-21.1569496240677	-0.542513460563161	4.48789014227874	1.32524039975695	-56.755371180507	27.5710104511036	51.8160330028269	28.613925384886	-92.239348704933	15.3579838491361	-40.4279481557328	19.8310031274592	38.7461631501498	23.9848903320373	39.3502213092327	-13.2907569427257	-4.83890128912848	9.20377038958192	-30.4551019729246
351	351	38.5437474084308	17.5603973112303	76.7007600905799	-24.62135395353	-40.896918242839	80.1658989312642	-63.1683721078058	-55.3255946993266	-21.128232220297	-9.18638603013654	-4.96580016963769	-16.4306936123712	40.949661018552	-14.8398716662193	-32.156354050994	29.0863187541181	130.964056693544	-1.30198876794392	11.4479243715084	47.315861855492	-37.4563826084442	-1.51951052012065	-4.68714202401342	13.6687082431385	-23.6050022962167	67.9123531585118	69.1811308056067	6.66290356915907	96.0287568461065	-21.6523222490157	-1.71311182736289	4.93538038363608	0.990828420287155	-58.8486571132221	28.0970162916065	50.7466688356438	28.3693317000639	-90.0358815551528	15.5744079215978	-41.6114977901196	19.9922048220098	37.999694078814	25.1572268111558	39.8913399609366	-12.9953501260752	-5.24078135984123	9.5429169172959	-30.8833867666206
352	352	38.2615492863302	17.9059190417719	74.8043369536023	-24.4618849042339	-41.1316023357309	78.9904811214083	-61.6131061455087	-54.9732393989679	-21.6076163992463	-10.4805521957966	-5.17429634829825	-16.7221867754533	40.5215879053888	-15.2644057963966	-32.1426626328437	29.1003166670996	126.672409286797	-1.03658687744267	10.9441422379211	47.7788910256879	-38.4821462153638	-0.381382005055201	-5.86636766033997	13.2178975959844	-24.6115785049485	68.065005757084	69.1009407161681	8.20037124209726	95.0608310863384	-22.1281794003478	-2.86675324795277	5.38452188016796	0.638879300756502	-60.8137093859931	28.5479644951904	49.652018074118	28.1226714731918	-87.7610549179929	15.8175219098202	-42.8027556329017	20.1537590554838	37.2674220816003	26.3989028224051	40.4945936682637	-12.718722301116	-5.64081219294392	9.89687748476203	-31.3517908373765
353	353	37.9961328847137	18.248681000138	72.8278102484698	-24.2429893357516	-41.3541930442368	77.8028390983987	-60.0329543587364	-54.6169284834287	-22.0934380493832	-11.8281971123446	-5.37667754254286	-17.0165366812727	40.0839456103836	-15.6853651293182	-32.1133570637367	29.1092336457864	122.34703954924	-0.787649135061316	10.4556683006426	48.218068773689	-39.4141454976152	0.675373942359482	-7.02728045296321	12.7948441742744	-25.5772309391685	68.2375366928058	68.9656594622731	9.73776781428727	94.034658311453	-22.5883162683694	-4.00303734753694	5.83408164330004	0.273012514950225	-62.6583092884623	28.9221026016341	48.5428031698941	27.8729778583205	-85.4146298303065	16.0865311828902	-43.9796523843277	20.3154556147996	36.5434106344204	27.6833376537644	41.1109	-12.4616770593425	-6.038844514979	10.2727416345003	-31.8504595081509
354	354	37.7548885048209	18.5880146679093	70.7644775391423	-23.9602867615642	-41.5648661304339	76.6048427607354	-58.4272880345965	-54.2648096860129	-22.5949159504713	-13.2159717798147	-5.57234336475327	-17.32083328904	39.6366611889497	-16.1022618390359	-32.0674213885262	29.1134869013577	117.908381015447	-0.554062134290667	9.98279058710448	48.6312602988654	-40.2710774727905	1.63254831579214	-8.17467144260824	12.4057449929124	-26.4861272734511	68.4301015401874	68.77888306513	11.2802817711141	92.959779167048	-23.0365280433855	-5.12156375132032	6.28282692853252	-0.10315246334658	-64.4073894353846	29.2205812779949	47.4297465746172	27.6202909526123	-82.9963673289464	16.3805718563418	-45.1200129085226	20.4770842868752	35.8217225758495	28.983950593213	41.6999154374729	-12.224974999405	-6.43472905248886	10.6689721129493	-32.3564822479897
355	355	37.5446823509487	18.9232515266666	68.6385000066065	-23.6087314146654	-41.763772561049	75.3983620069183	-56.8018223842884	-53.9245181029281	-23.1212688822745	-14.6304000103518	-5.76069342731132	-17.6421665579654	39.1796616965004	-16.5146080996012	-32.0038396520655	29.1134936449926	113.277656376115	-0.334712468621505	9.52573356437969	49.0163429129383	-41.0714804588813	2.50214243225288	-9.31333166999995	12.0567970668026	-27.3399430472458	68.6423977259895	68.5423372377144	12.8331015979625	91.8353746737708	-23.4766099157013	-6.22193208450706	6.72952499136553	-0.485996160348675	-66.0861017972941	29.4448669949316	46.3235707399322	27.3675007299447	-80.506028450766	16.698309012505	-46.201662069611	20.6383314094478	35.096420744463	30.2745382493032	42.2562521121754	-12.0086765600101	-6.82831653201604	11.0791796270044	-32.8469485259389
356	356	37.3640505342576	19.2537230579909	66.4767147588666	-23.1832775280491	-41.9510633028089	74.1852667354471	-55.1659785745518	-53.5971606771825	-23.6793769154056	-16.0580056161006	-5.9411329287982	-17.9876264472595	38.7128741884489	-16.9221616893995	-31.9215974427683	29.1096710878702	108.432705470308	-0.128486731544706	9.08472169954155	49.3729688443587	-41.820766747737	3.32407558676191	-10.4465700913799	11.7535169817339	-28.1591249443631	68.8729836185405	68.2507019352023	14.401415780218	90.6584285641381	-23.9123570756223	-7.30374197230197	7.17294200998147	-0.872101202017596	-67.7195983447246	29.596426223103	45.2349981174843	27.1179978284921	-77.9433742326181	17.0382115843043	-47.2091594650635	20.7983325420238	34.361567978836	31.5379256148008	42.7832610681412	-11.812272548908	-7.21945768010294	11.4969207794957	-33.2989550306174
357	357	37.204857489911	19.5787607434629	64.3059589039269	-22.678896464123	-42.1268961902129	72.9674268448219	-53.5292242708584	-53.2793458370493	-24.2632509742921	-17.4853124092061	-6.11334059600196	-18.3643026157285	38.2362257202087	-17.3268564154355	-31.8202266320292	29.1024364411698	103.444914333197	0.0657284834489518	8.6599794596631	49.7044178092014	-42.5016053711558	4.13931552935699	-11.5711778719217	11.4984289874592	-28.9650418865764	69.1202435551263	67.896998274701	15.9904128032653	89.4259245706665	-24.3475647134536	-8.36659303990949	7.61183751411577	-1.26145507107061	-69.3330310482108	29.6767254331677	44.1747176471146	26.8751728864288	-75.3081657113562	17.3987478584727	-48.1585331311103	20.9560406696315	33.611227117544	32.7661649076235	43.2842933494048	-11.6352372356551	-7.60726568489191	11.9157521732535	-33.6963100633162
358	358	37.0587803724571	19.8976936340044	62.1530695497916	-22.0966380780518	-42.2917811156802	71.7467122335425	-51.9010271386804	-52.9675930293298	-24.8624990071615	-18.898844201813	-6.27738703370595	-18.7767033110057	37.7496801386518	-17.7317629792986	-31.7006086630883	29.0922069160704	98.3944328922901	0.249046582868658	8.25173131181764	50.0144126210831	-43.0943990944748	4.98883001007589	-12.6821550024211	11.2932350005846	-29.7790627956595	69.3825618730327	67.4742473733178	17.6052490004113	88.1348464258727	-24.7860013280701	-9.41008491253415	8.04496849981212	-1.65687586711287	-70.9515518782867	29.6872385552941	43.1494211850646	26.6424165419291	-72.6001682801445	17.7783861217434	-49.0749947503128	21.1104086583562	32.8404193495087	33.9517254403661	43.7627	-11.4770448898079	-7.98733534880156	12.3292304111081	-34.0419675066754
359	359	36.917496336444	20.2094182132452	60.0448838044651	-21.4525760932088	-42.4467416978288	70.5249928001088	-50.2908548434895	-52.6584217008256	-25.4667251088878	-20.2851248060662	-6.43337306625429	-19.220480731156	37.2534256211777	-18.1399619812204	-31.5638297340073	29.0793861969169	93.3614110751012	0.4225809732236	7.86004109293462	50.3066760936203	-43.5795506830311	5.91358677895635	-13.7745014222846	11.1396369141232	-30.6225565933858	69.6583229095458	66.9754703481601	19.2453588258728	86.7820574099909	-25.2290168803186	-10.4338172153805	8.47109195812653	-2.06126771183326	-72.6003128054863	29.6298244092396	42.158068575571	26.4227014772327	-69.8199225943023	18.1755946608492	-49.9837570981715	21.2603893742837	32.0568545775287	35.0870765256234	44.2216466004173	-11.3371697809227	-8.35421347822058	12.7309194591551	-34.3422727964515
360	360	36.7736499688449	20.5119036233642	58.0055407709407	-20.7650648308898	-42.5928422111702	69.3041384430206	-48.7081750507576	-52.3483512983381	-26.0655333743451	-21.6306780341105	-6.58139951799104	-19.6893894305465	36.7477348865539	-18.5545340214323	-31.4109760428477	29.0641643448108	88.4259988091404	0.587445061022968	7.4834438445406	50.5849310404299	-43.9376292818504	6.95455358603615	-14.843401416103	11.0393366210882	-31.516840680269	69.9459110019514	66.3936883163352	20.8979101206508	85.3625429733025	-25.6736473127822	-11.4373895736529	8.88896493158076	-2.47753472692049	-74.2980232469876	29.506904898461	41.1987356040118	26.2141925571661	-66.9696313227691	18.5888417625234	-50.9100329501876	21.4049356834993	31.277229457305	36.1646470907496	44.663556876972	-11.2150861785559	-8.70244670165873	13.1162059738474	-34.6035713684009
361	361	36.6365881749974	20.8029991840498	56.0403991809935	-20.0524586123903	-42.7311469302159	68.0860190607779	-47.1624554259565	-52.0339012686689	-26.6485279941063	-22.9220285501495	-6.72156721326028	-20.1771839635447	36.2328808082464	-18.9785597001659	-31.2431337876714	29.0465610380594	83.6668685014179	0.744752252775974	7.11962836882434	50.8529002751284	-44.1641906638988	8.15269818135303	-15.8869466494819	10.9940360144928	-32.4718600600164	70.2439016357524	65.7219223949505	22.5484857473757	83.869803390778	-26.1164825071283	-12.4204016125563	9.29734770745737	-2.90858103406343	-76.0302916191625	29.3209466499385	40.2694980557654	26.0119768378572	-64.0517118845217	19.0165957134989	-51.8789816659995	21.5430004520886	30.5184308726457	37.1730928099068	45.0906690924359	-11.1102522489056	-9.02658164762564	13.4846799790047	-34.8322061117566
362	362	36.529758723169	21.0805542149905	54.1468336061258	-19.3331109302013	-42.8626234131672	66.8725045518805	-45.6629441710387	-51.7115910586193	-27.2086148046806	-24.1527438292545	-6.85397697640611	-20.6776188845175	35.7091362597213	-19.4151196176529	-31.06138916654	29.0265912151312	79.1199993500624	0.895331964174285	6.76627450488008	51.1131336292258	-44.2814731466348	9.54898831494477	-16.9055456533172	11.0054369873501	-33.471961839388	70.5523525688735	64.9531937449578	24.1826685686778	82.2972983732229	-26.5541123450244	-13.3824529572947	9.6950056947252	-3.3573107549508	-77.7721251065321	29.0744162906525	39.3684317162103	25.8110911465796	-61.068581698536	19.4573248005088	-52.9053734673955	21.6735365461372	29.797345707359	38.0942745833522	45.5052215095807	-11.0217056595004	-9.32116494463099	13.8365220499282	-35.0327612507438
363	363	36.4770518430198	21.3424180358749	52.3221893622933	-18.618196455994	-42.9865410286665	65.6652031282944	-44.2118421071636	-51.3779401149911	-27.750709799073	-25.3405025934479	-6.97872963177263	-21.1844487478324	35.1767741144449	-19.8672943741248	-30.8668283775153	29.0042698144951	74.7731919054745	1.03837972566043	6.42106209180184	51.3617457617926	-44.3144675037059	11.1843917368491	-17.8996712888928	11.0752414326732	-34.497994487056	70.8720141513792	64.0826931492279	25.7860414471874	80.6384876314426	-26.9831267081381	-14.3231432330731	10.0807047538963	-3.82662801127149	-79.4985260942512	28.7697804475834	38.4936123707247	25.6065723106072	-58.0226581837887	19.9094973102862	-53.9812422134482	21.7955099257323	29.1308608452528	38.9093422680443	45.9094523911782	-10.9480336918968	-9.58136328354561	14.1719127619192	-35.204994317905
364	364	36.5023577642098	21.5864399663915	50.5638117654512	-17.8942510212398	-43.1007202741789	64.4645006014874	-42.8029718307164	-51.0294678845855	-28.2824590546557	-26.5081390971889	-7.09592600370392	-21.6914281078566	34.6360672458832	-20.3362586914877	-30.6605376186589	28.9796117746198	70.6116670824029	1.17250791224754	6.0816709686838	51.5926559481747	-44.2881645087598	13.0998761971038	-18.8697734856909	11.205131753219	-35.5308064716927	71.2036406530562	63.1135912628845	27.3441872455354	78.8868444571736	-27.4001154781368	-15.2420720650957	10.4532107454828	-4.31943491328922	-81.1844969674746	28.4095057207913	37.6431158046868	25.3934571572138	-54.9163587592564	20.3715815295641	-55.095612916971	21.9089585453948	28.5358631701352	39.5994457209422	46.3056	-10.8878015379964	-9.81246633197632	14.491032690279	-35.3478421166386
365	365	36.6263098758671	21.8104962983007	48.869046131555	-17.1425286629267	-43.2029351889357	63.2704261410279	-41.4296678066393	-50.6626938142042	-28.811508648801	-27.6784875949369	-7.20566691654406	-22.1932046432281	34.0872885275023	-20.8119660012726	-30.4436030880325	28.952632033974	66.6206457955954	1.29632817555365	5.74578097462013	51.7997815906794	-44.2273007654577	15.3364094457467	-19.8117514123935	11.392922557198	-36.5512462619704	71.5479863436912	62.0508929069493	28.8429596595365	77.0457463276381	-27.8016685366879	-16.1388390785672	10.811361688409	-4.83666202252856	-82.8050401113579	27.9960578910505	36.815123825247	25.1667858236237	-51.7521008439155	20.8420457450756	-56.2375105907766	22.0157716297458	28.028796046385	40.1457359280563	46.6951221375221	-10.8395743897008	-10.0280125781268	14.7940624103089	-35.4602414503432
366	366	36.8082977640873	22.0138739659705	47.2352736222509	-16.344283418043	-43.2909598121679	62.0830088742594	-40.0852644998746	-50.2745754369469	-29.3455046588811	-28.8743823411513	-7.30805319463715	-22.6928182608414	33.5307108327682	-21.2802767188242	-30.2170901602394	28.9233455310266	62.7853489598018	1.40845216719679	5.41260331265708	51.9770400916138	-44.1315935639528	17.9332934746054	-20.7114994264128	11.6279251374061	-37.5453256973631	71.905805493071	60.8996029024445	30.2823769930867	75.1459552818197	-28.1843757654591	-17.0130439105279	11.154535942435	-5.37357959803897	-84.3355123590831	27.5319017903242	36.0082535688653	24.9236297144615	-48.5323018567424	21.3193582435537	-57.3955571889458	22.1180220898895	27.5986315713551	40.5346225222626	47.0763547600382	-10.8019174389117	-10.2417808091059	15.0810861929976	-35.541130093458
367	367	36.9532151419919	22.1979346741413	45.662510683595	-15.4807693235769	-43.3634927536119	60.9022779285255	-38.7630963753643	-49.8660693113281	-29.8920682249888	-30.1186575902914	-7.40318566232727	-23.1979070620791	32.9666070351471	-21.7270452864203	-29.9808532432689	28.8917672042462	59.0914346537562	1.50749153879493	5.09092758003542	52.1185217966821	-43.9549835523998	20.8796089834317	-21.5535808939576	11.8983195471077	-38.5218956945364	72.277718734769	59.6647260703918	31.6832908277974	73.2229267303591	-28.5454383436463	-17.8644905070625	11.4823568341766	-5.9244483937833	-85.7628973448974	27.0195021975755	35.2212338889915	24.6665431388873	-45.2593792216901	21.8019873117315	-58.5445971376547	22.2177828369303	27.1912593159337	40.7699057981004	47.4468533625461	-10.7733958775306	-10.4675498120226	15.3510362960863	-35.5899603657692
368	368	36.9640542362277	22.3642061541495	44.155164497304	-14.5332404165168	-43.426874293109	59.7282624311695	-37.4564978980506	-49.4402726872462	-30.4506686089155	-31.4341475968166	-7.49116514395851	-23.716156246674	32.3952500081051	-22.1381261463392	-29.7328915229143	28.8579608393899	55.5311572056292	1.59205794196611	4.79323924959766	52.2207549951811	-43.646524559938	24.1065454256954	-22.322559181237	12.1922858395674	-39.4961199473665	72.6594035951509	58.3512672318133	33.0682198590078	71.3121160838969	-28.885858311067	-18.6937072547059	11.7944489066962	-6.48352916372459	-87.0881432264594	26.4613238917672	34.452793639147	24.3989962962107	-41.9357507649664	22.288401236342	-59.6426006050164	22.3171267819725	26.7488035200763	40.8589761092527	47.8041734400438	-10.7525748974592	-10.7190983739858	15.602086025895	-35.6075435580004
369	369	36.7438072734411	22.5142161373312	42.7180581253119	-13.4875244185549	-43.4912138437343	58.5609915095353	-36.1588035328755	-49.0003030926441	-31.0009250557699	-32.8436866151861	-7.57209431692199	-24.2552510143591	31.8169126251082	-22.4993737408588	-29.4710471142255	28.8223539661196	52.1018770170675	1.66076302832835	4.53203166563543	52.282070928658	-43.1552704157065	27.5420827855879	-23.0061564532378	12.4980040680494	-40.4831623648977	73.0402584271439	56.9642095904604	34.4596827820567	69.4489787530738	-29.2080962602089	-19.5013830327605	12.0904366881389	-7.0450826618257	-88.3130250788505	25.8598316518625	33.7016616728536	24.1244593857412	-38.5638350045643	22.7770683041184	-60.6465073623406	22.4181268361205	26.2133884237381	40.8092238094027	48.1458704875291	-10.7380196905991	-11.0101018701941	15.8323953143023	-35.5949127183742
370	370	36.2009159451902	22.6494923550225	41.3560146295532	-12.3530061615577	-43.566647352829	57.4004942909662	-34.8633477447812	-48.5492780554648	-31.5194929255292	-34.3701088998594	-7.6460951701353	-24.8228765648674	31.2318677596226	-22.7966425122571	-29.1931621322526	28.7855382203696	48.8010874788677	1.71221844949966	4.31979817244022	52.3008431482853	-42.4302749488446	31.1142010473007	-23.6137434561206	12.8036542858181	-41.4981868561745	73.4092759305163	55.5075123265082	35.8801982922829	67.6656224613927	-29.5146157845405	-20.288206720529	12.3699431481246	-7.60336964204969	-89.4393179771531	25.2174902006782	32.9665668436328	23.8464026067884	-35.1460505267509	23.2664568017935	-61.5132571809374	22.5228559104785	25.5271382668746	40.6280392522337	48.4695	-10.7284590160266	-11.3360474977387	16.0401240931869	-35.5531008951132
371	371	35.3557757166266	22.7715625385596	40.0738570719621	-11.1466331928178	-43.6633107677346	56.2467999028058	-33.5634649987099	-48.0903151036514	-31.9830275781706	-36.0354591236352	-7.71330116835476	-25.4267180979315	30.6403882851144	-23.0157869028123	-28.8970786920454	28.748106035483	45.6262819818259	1.74513055062703	4.16903211430364	52.275445205236	-41.4212719176739	34.7508801950254	-24.1637675088041	13.0974404348436	-42.554161955469	73.7554488050365	53.9836871522585	37.3522850850252	65.9542429242966	-29.8078804775303	-21.0548671973137	12.6325883536366	-8.1526508583594	-90.4687969964487	24.5367631475103	32.2462380050064	23.568066592746	-31.6848159177935	23.7550350161006	-62.2047374906676	22.6333869161509	24.632177289441	40.3204346211212	48.7731009606053	-10.7233880033681	-11.6535390519045	16.2234322944276	-35.4831416133702
372	372	34.3337694785821	22.8819544192785	38.8764085144728	-9.88535657716519	-43.7870319138	55.0999374723977	-32.2526441533986	-47.6265317651468	-32.3681843736714	-37.8355778046609	-7.773845927912	-26.0742202876984	30.0427470750496	-23.1427279141403	-28.5806389086539	28.7106498448028	42.5749539167396	1.75999665713489	4.09222683551721	52.2042506506826	-40.1528167047975	38.3801002129533	-24.6747069124854	13.372987419987	-43.6440374451346	74.0677697504731	52.3951362813959	38.8984618556229	64.280805626701	-30.0903539326469	-21.8020533424175	12.8779920548744	-8.68738221435341	-91.4032372118193	23.8201130787946	31.5396964748178	23.2902015786655	-28.1825497639586	24.2412712258384	-62.7467913361807	22.7514351276091	23.4706301897781	39.8764012026883	49.0566463050973	-10.7225260420458	-11.9141724633063	16.3804797103187	-35.3862674781094
373	373	33.2643345142384	22.9821946396322	37.7684566839901	-8.5861273794297	-43.9248050339878	53.9599361270854	-30.9277648107612	-47.161045567894	-32.651892042322	-39.7346569352762	-7.82786306513867	-26.7636531541775	29.4392170028944	-23.1754466340009	-28.2416848971282	28.6737620816719	39.6458530510321	1.75891330029953	4.09693005674162	52.0856663816367	-38.790935502342	41.9298410852761	-25.1650399683617	13.6361950060876	-44.7500563037232	74.3352315767124	50.7442619276052	40.5412350849579	62.6108167771585	-30.3644997433586	-22.5304540351429	13.1057740020374	-9.20653493805441	-92.2440627264523	23.0700025429938	30.8486761488824	23.0120318950167	-24.6416706515135	24.7235240605019	-63.2098022150309	22.8747678239376	22.0118107958193	39.2800820986948	49.3205924573795	-10.7255925495285	-12.0695436625588	16.5093339076562	-35.2642171872279
374	374	32.2769081067771	23.0729190463693	36.7545230712748	-7.26446545372001	-44.0584791986244	52.8268249942124	-29.5890105738154	-46.6969740398362	-32.8311848305477	-41.6949978737625	-7.87548619636641	-27.4814692219785	28.8300709421148	-23.1378884154613	-27.8780587725181	28.6380351794334	36.8489578286813	1.74403319575128	4.1698165808413	51.9211765100829	-37.5173846745556	45.3280827961851	-25.6521274691016	13.8946520827826	-45.854360388097	74.5505489375383	49.0334663045708	42.2931188282306	60.9097825842218	-30.632781503134	-23.2407581547923	13.3155547467823	-9.71361056749123	-92.9910306906211	22.288894088571	30.1763817349137	22.732759836261	-21.0645971667251	25.1997670837621	-63.6650582161264	22.998701277981	20.3255398919485	38.5156072447988	49.5653958413551	-10.7323069432847	-12.0712485802769	16.6078108886021	-35.1188086709831
375	375	31.5009275393796	23.1522629063792	35.8390078187405	-5.92543051122217	-44.1699033557686	51.7006332011223	-28.2367020873067	-46.2374347089163	-32.9366000137942	-43.6789019784013	-7.91684893792687	-28.2133412817902	28.215581766177	-23.0573700417401	-27.4876026498737	28.6040615714304	34.2001551023717	1.71750905912049	4.29205551543817	51.7177853509072	-36.5139205856864	48.5028053298719	-26.1341145338795	14.1559475397094	-46.9390915551186	74.7199660713193	47.2651516259774	44.138577096973	59.1432092564436	-30.8976628054416	-23.9336545806685	13.5069621843838	-10.2123087874552	-93.6434038742035	21.4792502639888	29.5260324913329	22.4515876968598	-17.4537478958606	25.667889376961	-64.1838474283751	23.1185150203212	18.5048568578671	37.5671065766583	49.7915128809275	-10.7423886407832	-11.8708831470752	16.6736841587582	-34.9518598596325
376	376	31.0605147891261	23.2179259770057	35.0263104517443	-4.56943954381331	-44.2409548357201	50.5813914212249	-26.8711599959805	-45.7847727056004	-33.0018487604303	-45.6486706074739	-7.95208490615167	-28.9449421243015	27.596022348547	-22.9612082960561	-27.0681586442448	28.5724336910681	31.7153844692374	1.68149360603749	4.4448159383033	51.4830721066579	-35.9611091017358	51.3829951065174	-26.5929644823233	14.4276702665053	-47.9867493823811	74.8528006124313	45.4413274104393	46.0571886111174	57.2766143627081	-31.1615197825834	-24.6098321920738	13.6796281531574	-10.7063292827373	-94.2004449689471	20.6435062978046	28.9008476765612	22.1677163437478	-13.8115414129607	26.1257800214403	-64.8245319687232	23.2294885815404	16.6428010732765	36.4187100299314	49.9994	-10.7555570594926	-11.4314017058709	16.704727223726	-34.7651887735664
377	377	30.9578277791569	23.2676080155924	34.3208304956435	-3.19688860232814	-44.2619634723852	49.469200359001	-25.4927049445825	-45.3374056829759	-33.0606422388247	-47.5666051192619	-7.98132771737248	-29.6619445402013	26.971665562691	-22.8767199616279	-26.61763849001	28.5438378887732	29.4105855264118	1.63813955213263	4.60926692720781	51.224615979883	-35.8951069289178	53.9432263690801	-27.0101355225111	14.7174091528076	-48.9878427249915	74.9583701952505	43.5600605597284	48.0285320905954	55.2898921990998	-31.4246396656662	-25.269979868311	13.8331845291589	-11.1993717381291	-94.661416666599	19.7837212275393	28.30404654902	21.8801531092234	-10.1403957382626	26.5713280985419	-65.5647824086003	23.3269014922205	14.8324119178781	35.0554915220129	50.1887851294801	-10.7714325110388	-10.7869340643461	16.698713589107	-34.5606437252398
378	378	31.0732201568985	23.2990087794829	33.7269674757951	-1.80817373760119	-44.2434830359519	48.3642578920532	-24.1016575778581	-44.8925060690987	-33.1466916173462	-49.3950068720465	-8.00471098792092	-30.3500213201783	26.342784282075	-22.8312218216743	-26.1363704742702	28.5193263986714	27.3016978710294	1.58959961303625	4.76657755992274	50.9499961731308	-36.0714134755954	56.2213297262211	-27.3671097405879	15.0327530882538	-49.9407702832447	75.0459924541527	41.6171417713351	50.0321862553391	53.2054373352683	-31.6851769189753	-25.9147864886824	13.9672631630813	-11.6951358384214	-95.0255816589069	18.9016803131981	27.7388483671304	21.5875177085176	-6.44272812356021	27.0024226896076	-66.3511901379694	23.4060332829435	13.1667287713733	33.4770545682244	50.3564822282918	-10.788994337105	-9.99912002786988	16.6534167605028	-34.3401471658449
379	379	31.281762219338	23.3098280260209	33.2490645039479	-0.40356452647701	-44.1990286506337	47.266769055698	-22.6983385405528	-44.4472457904605	-33.2930009877935	-51.0961772241092	-8.02236833412865	-30.9948471412469	25.7096513801652	-22.8520306594139	-25.6276639567927	28.500040543099	25.3992222917774	1.53802650437869	4.89791691421923	50.6636432727978	-36.2132554344037	58.2597952124779	-27.6516174097327	15.3812909624812	-50.8442645900109	75.1249850235141	39.6083341938517	52.0477298252801	51.0534601082566	-31.9411897713164	-26.5449409324909	14.0814907981013	-12.1973212684057	-95.2922146233949	17.9991626281978	27.2083018461795	21.2883836381165	-2.72095576404536	27.4169528759793	-67.1302810975863	23.4621634842914	11.7387910134634	31.6943983334225	50.4985767623635	-10.8069668560385	-9.12965861429035	16.5668954507777	-34.1056326791705
380	380	31.4585242634624	23.2977744126274	32.8863731440267	1.01801760221672	-44.1421154406445	46.1769388852517	-21.2830763683297	-43.9987967735527	-33.5110411160899	-52.6324175337314	-8.03443337232729	-31.5868651841287	25.0725397304275	-22.9661591269343	-25.0950123829036	28.4871216443922	23.6829815935507	1.48557294179029	4.98445406786831	50.3573533970888	-36.0438594979779	60.1011128623883	-27.8659624297953	15.7706578107684	-51.6970581781609	75.2039677744118	37.5294009758709	54.0547971546668	48.8641708551075	-32.1907364514953	-27.1611320790389	14.1754829113833	-12.7096276162833	-95.4609327411106	17.0779472459553	26.7109410172279	20.9813243945067	1.0225041450905	27.8128077389988	-67.8485854603429	23.4905720745207	10.6325028577204	29.718827553655	50.6111541976235	-10.824073732901	-8.24024884145575	16.4414759185043	-33.8590338490055
381	381	31.4814932609556	23.2615504497225	32.6290742153481	2.45846631433462	-44.0861024332284	45.0949724160307	-19.8572556325474	-43.544330944867	-33.7873369743139	-53.9711345498848	-8.0410397188485	-32.131581517036	24.4317222063283	-23.1832702199526	-24.541909197929	28.4817110248871	22.1220523539025	1.43439164090139	5.00980026470257	50.0197540145187	-35.2875271991424	61.7877727104899	-28.0145226116915	16.2099882942763	-52.4979393091087	75.2831057169624	35.3761052659852	56.0392351653094	46.6677799128639	-32.4318751883178	-27.7640488076289	14.2488534756012	-13.2340320645445	-95.5317375363222	16.1398132398875	26.2404294535698	20.6649134741744	4.78523440865589	28.1878763600081	-68.4683764156092	23.4882043244371	9.844873060465	27.5616469649696	50.6903	-10.8390386327541	-7.39258972721425	16.2827695873925	-33.6022843785928
382	382	31.3023412572466	23.2017457244645	32.4664121026902	3.91968660262241	-44.0374968429904	44.0210746833513	-18.424368721307	-43.0810202308948	-34.1070193313541	-55.1170496809389	-8.04232099002392	-32.6374691857491	23.787467422754	-23.4866391035149	-23.9718478471948	28.4849500069201	20.6854996621439	1.38617775641059	4.97974955655488	49.6394725935991	-33.8129246388346	63.3622647913203	-28.1016757663374	16.7102101752391	-53.2510087722255	75.3569415160406	33.1442108476918	57.9986868814014	44.4938569691293	-32.6626642105896	-28.3543799975636	14.3012164634292	-13.7663962522324	-95.5046509218745	15.1865287533977	25.7901889022949	20.3382675852922	8.56481783145931	28.5400478203489	-69.0031804344017	23.4574270648243	9.32483214280928	25.234116390455	50.7333871510894	-10.8505852206596	-6.64838028941403	16.0964723870073	-33.33735089509
383	383	30.9502909355846	23.1191607361199	32.3876311908308	5.403583459826	-43.9934232937374	42.9554507225299	-16.9881583231128	-42.6060365581277	-34.4552189560994	-56.0914469430773	-8.03840871444415	-33.1130012360483	23.1400024063567	-23.8573289381438	-23.3883217760271	28.4979799128274	19.342388607586	1.33993928511797	4.91192296779608	49.2051366028412	-31.7771413124121	64.8670791394173	-28.1317220825277	17.2823566449658	-53.9699932343995	75.4199163049712	30.8360869448254	59.932113737123	42.3636538738067	-32.8811617471165	-28.9328145281454	14.3322144959572	-14.3012251399374	-95.3796948106125	14.2197529740425	25.3536411104925	20.0046266938609	12.3588372183093	28.867211201363	-69.4769366290666	23.401708573196	9.02080213135865	22.7455107918232	50.7429386951605	-10.8574371616791	-6.06914137626457	15.8882802469142	-33.0662776212781
384	384	30.4582554003931	23.0145959839548	32.3819758645479	6.91115341362346	-43.9503284263603	41.8983055688829	-15.5523671264688	-42.1165518530573	-34.8170666174384	-56.9156850698111	-8.02937243918756	-33.5666507137137	22.489530688984	-24.2764028843618	-22.7948244297519	28.5218621699638	18.0617842795397	1.29370640456767	4.82405202754139	48.7053735107565	-29.3715559513937	66.3447057893184	-28.1083928957719	17.9374608947654	-54.6696345090464	75.4664712170785	28.4769891812469	61.8384771666555	40.2926117163958	-33.0854261824513	-29.5000412786771	14.3418151425828	-14.8330236882502	-95.156891115381	13.2410825350642	24.924207825252	19.6691221834628	16.164875374014	29.1672555843924	-69.9135841119504	23.3245171270665	8.88120505271866	20.1023793381044	50.7227651921503	-10.858360390228	-5.68552033859497	15.6638890966784	-32.7911199519267
385	385	29.8591477560955	22.8888519672356	32.4386905086194	8.42855901593103	-43.9046588817505	40.8498442577266	-14.1207378198796	-41.6097380421751	-35.1776930842597	-57.6111227946516	-8.01521080913946	-34.0068906645257	21.8362555367765	-24.7249241026916	-22.1948492536954	28.556787834977	16.8127517673164	1.24550788985666	4.73386826490601	48.1303059992597	-26.7875472872981	67.8376347755613	-28.0351664548417	18.6865561159472	-55.3646744095822	75.4910473856874	26.0971264931588	63.7167386041795	38.296052663426	-33.2741827104783	-30.056749128461	14.3301918384021	-15.3562968577612	-94.836261749025	12.2521133255468	24.495310793663	19.3368953291164	19.9805150834179	29.4380700507789	-70.3370619953994	23.2293210039495	8.85446293349482	17.3110734090773	50.6766772019955	-10.8525053470401	-5.46239565115849	15.4289945798396	-32.5139332818054
386	386	29.1850850558596	22.7427291852284	32.5478412037362	9.92987382384788	-43.8530077366134	39.8102718243774	-12.6970130918492	-41.0827670553158	-35.5224066335532	-58.1991188511101	-7.99591858718946	-34.4421941342646	21.1803802158744	-25.1839557536558	-21.5918896931834	28.6024129802739	15.5693086388351	1.19337251608192	4.65910320900517	47.4876853932363	-24.2161037892477	69.3880957565872	-27.9155198543385	19.5406754998201	-56.0698547494228	75.4881063075288	23.7267078167637	65.5658594838757	36.3892988814268	-33.448349121922	-30.6036269567999	14.2975212837783	-15.8655496090608	-94.4178286243894	11.2544412345744	24.0603717628148	19.01308740584	23.8033385594224	29.6775436818643	-70.7710817490937	23.1195884813591	8.8889978002926	14.3779443845217	50.6084852846331	-10.8392277195215	-5.35621026048829	15.1882956108056	-32.2367723618993
387	387	28.4459505540552	22.5770010915711	32.7062048211113	11.3888191416064	-43.7942967206684	38.7797933041517	-11.2849356308819	-40.5340308757377	-35.8430837132438	-58.7010319726977	-7.97149053622714	-34.880188703319	20.5221079924185	-25.634560997777	-20.9891955773425	28.6583858820386	14.3358297904448	1.13532905834041	4.61748838895408	46.7967546271155	-21.7898894772404	71.0188773882209	-27.7530385255851	20.5108522376933	-56.7999173419841	75.4539943717985	21.3959420882643	67.3847539476786	34.5876074032085	-33.609293206264	-31.1413636429963	14.2439801756061	-16.3552869027397	-93.9016347409197	10.249662151231	23.6128124797969	18.7027574105745	27.6309273723018	29.8835655589905	-71.2251135852058	22.9987878368094	8.93323167971751	11.3093272340803	50.522	-10.8178851206136	-5.32340711311753	14.943261678662	-31.9615441250232
388	388	27.6269665305028	22.3913707224854	32.9138351552588	12.7791162734388	-43.7293132212305	37.7586137323658	-9.88824812548184	-39.9665983274118	-36.1399455589046	-59.1382208929259	-7.94192141914209	-35.3212679190204	19.8616421325488	-26.05821548941	-20.3862751409076	28.7243548164554	13.1281869503337	1.06940629172913	4.624273376963	46.0769535475191	-19.5217684365968	72.7202061931377	-27.5550393805242	21.6081195208758	-57.5648731638359	75.3884424521587	19.1350382438631	69.1704643953443	32.8858193770344	-33.758382752986	-31.6706480663527	14.1697434488098	-16.8201188677737	-93.2879640415628	9.23937061809354	23.1468327095431	18.4064056673099	31.4608630581688	30.0540247634993	-71.6862120322826	22.8703873478141	8.93558659837504	8.10583982980916	50.4195822833294	-10.787835163258	-5.32042915557935	14.6947093938389	-31.6898199533424
389	389	26.7120721444895	22.1841395004013	33.1708081864825	14.0753493514559	-43.658897033574	36.7469381443362	-8.51097433596293	-39.3846587029781	-36.4137526336376	-59.5320443453057	-7.90720599882388	-35.7621527543255	19.1991859024061	-26.4474710473528	-19.7797062317172	28.7999680597084	11.9622735764246	0.993632991345039	4.67983212066575	45.3477220010689	-17.4098838676325	74.4792032224609	-27.333425867754	22.8415146424387	-58.3557503055869	75.2915343092537	16.9736291293259	70.9175823512854	31.2294506505952	-33.8969855515692	-32.1921691061716	14.0749814148752	-17.2581649664965	-92.577253950788	8.22515118830707	22.6632103772738	18.1176757450972	35.2907271531361	30.1868103767325	-72.1394628865004	22.737781454512	8.85477328292725	4.75401601992935	50.2977945710402	-10.748435460396	-5.30371933440691	14.4434553667659	-31.4231249222893
390	390	25.6852065553027	21.9535140501989	33.4771998950863	15.2755491370252	-43.5838879529732	35.7450182216612	-7.15836751246063	-38.7924012950766	-36.665265400545	-59.9038377145779	-7.86733903816212	-36.1995353535902	18.5349425681307	-26.8069175851948	-19.1659883662808	28.8848738879818	10.8539831266401	0.906037932285126	4.77902146484313	44.6281874820331	-15.4523789706633	76.2829895273137	-27.1003830690284	24.1970196815449	-59.1588162049105	75.1633537037279	14.9172786878435	72.6205335760074	29.5567158662995	-34.0264693914954	-32.7066156417558	13.9598636361038	-17.6717941159297	-91.7699443642001	7.20858392284965	22.1660301641493	17.8296451740544	39.1181011933163	30.2798344523934	-72.5699519440352	22.6022660313766	8.69583611163444	1.23825949914631	50.1517496748475	-10.6990436249691	-5.23557655084766	14.190316207873	-31.1629841072962
391	391	24.5310463204371	21.6977009967583	33.8330862613739	16.4033877275295	-43.5050259225155	34.7534485920324	-5.83601699348691	-38.1940153963472	-36.8952443227289	-60.2683759852049	-7.82231530004639	-36.6301078611706	17.869115395863	-27.1417503148092	-18.5416210611076	28.9787205774598	9.81920905869711	0.804696428343407	4.9166891951188	43.9239921599894	-13.6473529467959	78.1186861588193	-26.8680959144075	25.6458119394123	-59.9603382994745	75.0039843962254	12.9392804366404	74.2737438300156	27.8058296665561	-34.1482020622459	-33.2146692341622	13.8245596747971	-18.0636301270892	-90.8664751774039	6.19124886118918	21.6594017721942	17.5353914842995	42.9405667148216	30.3317427124882	-72.9632952708355	22.4627884966251	8.47685647452652	-2.45702603783496	49.9765604064664	-10.638950779024	-5.11484978594203	13.93610852759	-30.9109228794195
392	392	23.2571420956035	21.4149069649596	34.2385432656491	17.483840091563	-43.4222877642865	33.7729768914192	-4.54951212570004	-37.59369029943	-37.1044302012282	-60.6249137080461	-7.77212954736627	-37.0505624214226	17.2019076517438	-27.4571644480692	-17.9031038327072	29.0811564043265	8.86905310560107	0.688589989075792	5.08768309711649	43.22244138431	-11.9855489430573	79.973414168101	-26.6459798993001	27.1588250770968	-60.7465840269466	74.8135101473908	11.0106671574329	75.8716388738154	25.9150066937735	-34.2635513533024	-33.7164322527897	13.6692388971044	-18.4362968109911	-89.8672862860038	5.17472604279354	21.1474349034333	17.2279922059505	46.7557052537654	30.3420507964014	-73.3151506747694	22.3181722545959	8.21591647572792	-6.34743689630865	49.7673395776122	-10.566567694384	-4.95446344319339	13.6816489363467	-30.6685239255881
393	393	21.8977846178581	21.1033385796827	34.6936468882158	18.5418811977201	-43.3352981716114	32.8043514626285	-3.30444225575793	-36.9956152969648	-37.2931957733984	-60.9704613248403	-7.71677654301136	-37.4575911787022	16.533522601913	-27.7583551968481	-17.246936197589	29.1922911732566	7.99565126521676	0.557523520809085	5.28685095645984	42.5095290366257	-10.4421742196264	81.8342946062819	-26.4336079246218	28.7069927556538	-61.5050625374534	74.5918202356714	9.10247163193761	77.4086444679128	23.8330038606113	-34.3738850541462	-34.2110178854091	13.4940678719089	-18.7924179786513	-88.7728214799908	4.16059550713062	20.6342392598913	16.9005248691254	50.5610983462599	30.3103248137952	-73.630149200805	22.1672407096274	7.93109821936306	-10.4340858399598	49.5192	-10.4796816368187	-4.76737153804251	13.4277414003356	-30.437495276572
394	394	20.4887811344417	20.7613887795969	35.1972338323527	19.6024860145952	-43.2436799486356	31.8483206484669	-2.10639673031862	-36.4039796815917	-37.4615871650269	-61.3020292773266	-7.65625104987125	-37.8479082958565	15.8641635125115	-28.0505177730191	-16.5696176722625	29.3147624911747	7.18644786584105	0.411331861094597	5.50904055877258	41.771248998567	-8.99046338088446	83.6884485244854	-26.2283672767504	30.2612486361394	-62.2334455348536	74.3377588340094	7.18572664187083	78.8791545984419	21.6148693166422	-34.4804562457662	-34.6974425653637	13.2992110830988	-19.1346174410858	-87.5845406838156	3.15044470317848	20.1239245435929	16.5471058012127	54.3543405047767	30.2361308743317	-73.9132376144465	22.008817266058	7.64048380955635	-14.6509514131364	49.2286723310201	-10.3760666739624	-4.56652808593007	13.1734108020428	-30.2195615368695
395	395	19.0659388925951	20.3910943594566	35.7424554977822	20.690307665666	-43.1470558995041	30.9056327917415	-0.96096489604014	-35.8229727459506	-37.6096391673812	-61.6166280072439	-7.59054783083551	-38.2189454164277	15.1940336496795	-28.3388473884554	-15.867647773237	29.4520689609809	6.4288872357708	0.249849847483655	5.75039249765609	40.9935951517647	-7.60365103121273	85.5229969738346	-26.0276452420638	31.7925263796093	-62.9343760213616	74.0498205737286	5.23146496894914	80.2769418201542	19.3772189380679	-34.5833457582303	-35.1747227259969	13.0848329647326	-19.4655190093106	-86.3062725404356	2.14590270875843	19.6204445461319	16.169332838279	58.1332800286093	30.1190350876733	-74.1693626811982	21.8417253282263	7.36215535043223	-18.9125746735016	48.8979586107637	-10.2534968734498	-4.36488710229686	12.9140839481675	-30.016447310979
396	396	17.6642376311485	19.9978117013014	36.3208339362339	21.8103035662883	-43.0451070219414	29.977036235259	0.126263900419474	-35.2567724533087	-37.7373865717286	-61.9112679563312	-7.51966274041802	-38.5689931854365	14.5233362795575	-28.6282794087706	-15.137526017022	29.6077099097609	5.71041370330287	0.0729123175275835	6.01228301516797	40.1625614759213	-6.25497177499233	87.3250951717994	-25.8288291069399	33.2743431650761	-63.6105308921658	73.7264998378077	3.210719394889	81.5952125579459	17.2374213341208	-34.6819482585679	-35.6418748006517	12.8510979522058	-19.7877464943417	-84.9421825554894	1.14861312924054	19.1241425257869	15.7720819174912	61.8959964192412	29.9586035634821	-74.4030193378283	21.6647883004705	7.1130788070601	-23.1334946898171	48.5306787249974	-10.1097463029154	-4.17511015944229	12.644753592449	-29.8298634863975
397	397	16.2900024649581	19.5870184705474	36.9238910639684	22.9366793263663	-42.9377510317033	29.0632793218263	1.1504887099426	-34.7071143802942	-37.8448641693368	-62.1829595663273	-7.44360015951454	-38.8963928584166	13.852274668286	-28.9197948418714	-14.375751920127	29.7851846646006	5.01847320458556	-0.119645891222319	6.29741356971331	39.2652586598179	-4.9178149676524	89.0867790718054	-25.6302711050869	34.7112261582578	-64.2645870424545	73.3662910092252	1.09508787005963	82.8271525527747	15.3128451140324	-34.7756497523794	-36.0979152226715	12.5981735858841	-20.1031475662359	-83.4964362346148	0.160219585053511	18.6317374914346	15.3602428952132	65.6405776252851	29.7544024114203	-74.6148810293586	21.4768295871292	6.89682311850284	-27.2282505308453	48.1304525594873	-9.94258902999375	-4.00282098986716	12.3604124886265	-29.6592487354912
398	398	14.9142497065491	19.1641923326105	37.5431487972464	24.0409689486227	-42.8249658266287	28.1651103942502	2.11503827646879	-34.1702647619892	-37.9320941254927	-62.4287132789714	-7.36236847769991	-39.1994856909015	13.1810520820056	-29.2112963602842	-13.5792769595391	29.9879925525856	4.34125943715427	-0.32798994121467	6.60848561978916	38.2926837403842	-3.5954019929105	90.8099944774314	-25.4378924712669	36.1281826710929	-64.8991450937697	72.9676884709597	-1.1213324368318	83.9659475455981	13.7204095096287	-34.863836245265	-36.5418604253997	12.3262371434983	-20.4101505140092	-81.97319908345	-0.817634303374261	18.1397897982912	14.938705627809	69.3651115953532	29.5059977411501	-74.8036996556879	21.2768127419712	6.70810933059	-31.1228280363772	47.7009	-9.74993031740597	-3.84642786729175	12.0560533904395	-29.4992535944761
399	399	13.5058191066063	18.7348109529068	38.1701290523287	25.0947064357802	-42.7067293045671	27.2832777953376	3.02803314372637	-33.6417466776497	-37.9989602478261	-62.6455395360023	-7.27597610783282	-39.4766129384247	12.5098717868564	-29.5006054464167	-12.7501433788209	30.2196329008017	3.66890106517006	-0.55228499489817	6.94820062389273	37.2366786570825	-2.35610848377545	92.4978882817417	-25.2611859545434	37.5505832788135	-65.515330227141	72.5291987492897	-3.41490772807688	85.0047832773737	12.5179586420481	-34.9458937428248	-36.9727268421794	12.0354678065504	-20.7062422565743	-80.3766366076335	-1.78330491561428	17.6448598015727	14.5123150583591	73.0676862780588	29.2129556623339	-74.9682125621262	21.0646000541329	6.54150155107087	-34.8473008455438	47.2475990620588	-9.53235036449464	-3.70401109158039	11.7266690516272	-29.3439222259053
400	400	12.0335504158145	18.3043519968523	38.796404189646	26.0694760656028	-42.5830192531448	26.4185298678952	3.89765562292342	-33.1170832065322	-38.0452609227043	-62.830448779159	-7.18443146277194	-39.7261158565198	11.8389370489791	-29.7855435826764	-11.8936018846346	30.4836050363347	2.99183559563246	-0.792696214721492	7.31926004052101	36.0890853493752	-1.27691216035498	94.1536073778003	-25.109665364473	39.0037985566511	-66.1129322508524	72.0495768293515	-5.75999879528598	85.9368454890587	11.6459846989153	-35.021208250659	-37.389530906354	11.7260447565426	-20.9889096843238	-78.7103691847961	-2.73541766089371	17.1435078564953	14.083688458888	76.7463896220142	28.8748422846336	-75.107157093984	20.8404086231393	6.39156388769472	-38.4872872250914	46.7839602802157	-9.29292680027147	-3.57365096259744	11.3701370061633	-29.1872987923319
401	401	10.4662833848585	17.8777250324062	39.4150965636876	26.9454280864125	-42.4537898528699	25.5716149547299	4.73208802526828	-32.5917974278927	-38.0707932758649	-62.9804514501805	-7.08774295537593	-39.9463357007203	11.168451134514	-30.0639322514708	-11.0149533490544	30.7834064311502	2.30050053554098	-1.04938876313331	7.72436210978717	34.8417457567243	-0.434790742756823	95.7802986586714	-24.9927507285892	40.5131990798373	-66.6916928004955	71.5278101426989	-8.1309664300696	86.7557971081224	11.0311239877744	-35.0891657743679	-37.7912890512666	11.3981478319193	-21.2556396876503	-76.9723380691831	-3.67375328271151	16.6322943182751	13.652234966118	80.3993095758321	28.4912237177117	-75.2199678740643	20.6044564169368	6.25286044821083	-42.1289260014317	46.3253523187794	-9.03483289496636	-3.45342778020728	11.0135114686649	-29.0234881947352
402	402	8.77359770166642	17.4534186209023	40.0211320666888	27.7208868968246	-42.3189424953798	24.7432813986485	5.53951266196917	-32.0614124209874	-38.0753544330457	-63.0926845527039	-6.98591899850348	-40.1356137265599	10.4986173096016	-30.3335929352076	-10.1194986441544	31.1204896613742	1.58533339189514	-1.32224242338377	8.16388032701689	33.4889229849821	0.0935148564574358	97.3811090174194	-24.9162162982645	42.1041554236035	-67.2513535116619	70.9628950572414	-10.5021714240383	87.4606945340777	10.6000128161696	-35.1491554409004	-38.1770177102606	11.0519688946755	-21.5039191569464	-75.157110586408	-4.5984025984294	16.107798413879	13.2171144963235	84.024534088125	28.0616660712303	-75.3090937384725	20.3569614034721	6.11995534036848	-45.8583560009762	45.8871438420588	-8.76124191880912	-3.3414235736366	10.7007880598934	-28.8552806650435
403	403	6.95453330135032	17.0258640682646	40.6095381089179	28.3964969259929	-42.1783714112654	23.9342726713503	6.32811184423434	-31.5214512650727	-38.0587415199844	-63.1659704908119	-6.87896800501323	-40.2925782036159	9.8296388403826	-30.5923471162943	-9.21253864200862	31.4903548737492	0.836848339101818	-1.60942610004871	8.63176867651393	32.0448396902645	0.28304067519979	98.9591853471083	-24.8811003326886	43.8020381631819	-67.7916341771121	70.3538279408883	-12.8479745688023	88.0540021513386	10.2792874916449	-35.2008610821538	-38.5457333166793	10.687710330934	-21.7312349826047	-73.2592095330364	-5.50945642924195	15.5691699417318	12.777486965779	87.6201511000257	27.5857354548516	-75.377797821311	20.0981415506916	5.98745838931248	-49.761716050137	45.4847035143627	-8.47532714202966	-3.23691216931575	10.4761710797355	-28.7031057170588
404	404	5.04680712698201	16.5894287918119	41.175342100643	28.9729026030715	-42.0319708311178	23.1445927929253	7.10606788327204	-30.9674370394046	-38.0210320084443	-63.2003301660169	-6.76689838776389	-40.4195081699776	9.16171899299707	-30.8382565539891	-8.29937421469104	31.887425116764	0.0518988388294677	-1.90847400535237	9.12088242761947	30.5335419317984	0.225126553567163	100.517674540802	-24.8881245767219	45.6322178738038	-68.3106671944778	69.699605161549	-15.1447837354676	88.5382380090209	9.99558432174459	-35.2444989405506	-38.8964523038659	10.3055748822066	-21.9351031034372	-71.2731577056351	-6.40700559634367	15.0207135167793	12.3325122907591	91.1842484475729	27.0629979782378	-75.4293432697296	19.8282148265418	5.85233461047734	-53.9219627624274	45.1334	-8.18026183485783	-3.14243735243954	10.3838648280781	-28.5895314345608
405	405	3.09076233276491	16.1384802088627	41.7135714521323	29.450748515452	-41.8796334453944	22.3727209111062	7.88156309029051	-30.3948928232396	-37.964244642444	-63.1958100989041	-6.6497185596141	-40.5211963371328	8.49506103358561	-31.0716707544577	-7.38530623427597	32.3061234389077	-0.761678711548553	-2.21691930754849	9.62407684967503	28.9791443472246	0.0269710037744698	102.059723491566	-24.9380107750859	47.6122655184879	-68.8039505574667	68.9992230261329	-17.387681224519	88.9159201562406	9.68114501382955	-35.2803411992441	-39.2281911051637	9.90576529003345	-22.1145407500399	-69.1934779007696	-7.29114092193048	14.4673493198083	11.8812168858689	94.7149138892575	26.4930197510512	-75.4669932308783	19.5473991989693	5.71499246616369	-58.3415668980233	44.840964476265	-7.87911509174714	-3.06109875833921	10.4680736048081	-28.5371259013287
406	406	1.12674207290227	15.6673857367358	42.2192535736541	29.8308610365448	-41.7211934629662	21.6169479193313	8.66277977649806	-29.7993416958335	-37.8912196289167	-63.1524568100589	-6.52743693342255	-40.6024850358312	7.82988700876438	-31.2942059714437	-6.47563557283738	32.7408728886691	-1.59495364702914	-2.53229517489079	10.1342072120218	27.4057615741841	-0.204227461963391	103.588472991664	-25.0314571307722	49.7168819751313	-69.2667340200417	68.2516500817195	-19.5817405737973	89.1895666421135	9.32948137846737	-35.3086600413876	-39.5399661539159	9.48848783459888	-22.270762937401	-67.0147498788052	-8.16195761184778	13.9139975316057	11.4219349026762	98.210235181761	25.8753668829539	-75.4940022972357	19.2559119357787	5.57611368016004	-62.9382390644133	44.5845781723945	-7.57136784344699	-2.99599602234598	10.772898365976	-28.5683126512394
407	407	-0.805249903690532	15.1705127927499	42.6879275225648	30.1145981936115	-41.5564099181735	20.8755647110387	9.45672701500999	-29.1763454466971	-37.8048001147271	-63.0703168200664	-6.40006192204789	-40.6682165968222	7.16673498232391	-31.5074918895939	-5.57566310244937	33.1860965145373	-2.43899530260917	-2.85213477563298	10.6441287840013	25.837508250318	-0.361492418944915	105.104882980169	-25.1690727406689	51.9061166620115	-69.6942673361653	67.4557832931489	-21.7321297953044	89.3616955157555	8.97186115370377	-35.3297276501346	-39.8307938834659	9.05396211045042	-22.4051594016075	-64.7421723450526	-9.01956530826993	13.3655783329581	10.9527767932902	101.668300081764	25.2096054836082	-75.5123883543236	18.9538690886867	5.4363799762549	-67.6256520787437	44.3337848306106	-7.25209064154893	-2.95022877979107	11.3122330470356	-28.6875088119526
408	408	-2.68049838994098	14.6422287942238	43.117661778907	30.30341469311	-41.3850369005076	20.1468621796666	10.2610571396577	-28.5246489506571	-37.7078292467397	-62.949436649512	-6.26760205728962	-40.7232333508552	6.50640553551336	-31.7131581935555	-4.68965918893197	33.6362173650012	-3.28487301328554	-3.17397127802884	11.1467363624795	24.2982326964542	-0.393329922376735	106.604516034586	-25.3514456230405	54.1400062970395	-70.081801142315	66.6105082433254	-23.8440169010424	89.4348248262824	8.64010626935354	-35.3438162086384	-40.0996907271569	8.60241084300161	-22.5191198787464	-62.4039576742395	-9.86407662084047	12.8270119046523	10.4718528979705	105.087196345948	24.4953016626763	-75.5216505430758	18.641180567226	5.29647307823676	-72.3174787581606	44.0581281931354	-6.91608322131956	-2.92689666600569	12.0279562397344	-28.8638794395221
409	409	-4.49545286362592	14.0770695244399	43.5073050781557	30.3987652414981	-41.2068284994595	19.4291312186531	11.0689445338528	-27.848501920127	-37.6031501718191	-62.7898628189809	-6.13016824489514	-40.7723776286797	5.84970721458984	-31.9128345679756	-3.815375071006	34.0861514950779	-4.12404426362431	-3.49533785033198	11.639502168114	22.8030646740846	-0.376438776983748	108.082114237416	-25.5791637961515	56.3785875981265	-70.4269554092371	65.7147105151536	-25.9225699030132	89.4112625917878	8.36603865523139	-35.3511979000523	-40.3456731183322	8.13405675766616	-22.6140341049046	-60.031329614695	-10.695604159203	12.303218427475	9.97727355697651	108.465011730993	23.7320749473956	-75.520981609161	18.3177312045518	5.15707470989414	-76.9277226893089	43.7271520021911	-6.5581453180255	-2.92867304653382	12.8514437400118	-29.0624998641815
410	410	-6.24811654342484	13.4747730847441	43.8557063780568	30.4021045452334	-41.0215384748152	18.7206627214364	11.8735355996397	-27.1527012682374	-37.4928043219904	-62.5916418490583	-5.98816063620408	-40.8204653559365	5.19744856581017	-32.1081506975012	-2.94802016733329	34.5346643629239	-4.96027442898711	-3.81376766079619	12.1286800683878	21.3566723412209	-0.405566838759747	109.532419671162	-25.8531476921294	58.5818972831837	-70.7348718882556	64.767275691538	-27.9729560078161	89.2868271090686	8.18139870873803	-35.3521449075298	-40.567757490335	7.6491222006352	-22.6912918161691	-57.6555119147485	-11.5142605330009	11.7971984280411	9.46731666508191	111.799833993582	22.9201996774255	-75.5095742982479	17.9834058338196	5.01886658755954	-81.4046674399448	43.3104	-6.17307666693335	-2.95469336288673	13.7140713438074	-29.2484454161643
411	411	-7.93649264801783	12.8411474911798	44.1617146363563	30.314079152968	-40.8289158209151	18.0197475814546	12.6679767390629	-26.4420439081192	-37.3751924012238	-62.3548202603667	-5.84203010513315	-40.8705405446015	4.55043813543147	-32.3007362667794	-2.08279812326633	34.9823306855616	-5.81187191944963	-4.12689826337161	12.6215179214211	19.9631052961313	-0.575461963698518	110.950174418327	-26.1786323108981	60.7099720701219	-71.0121815357725	63.767089355383	-29.9980599958911	89.0497646552555	8.10416344702544	-35.3469294142241	-40.7649602765087	7.14782036340671	-22.7522827486268	-55.3077283227283	-12.3201602750066	11.3037546442521	8.94478975933911	115.089750890393	22.0603892928074	-75.4866476753676	17.6380892881847	4.88247080926064	-85.7602884053669	42.7879236583991	-5.75567700330972	-3.00234190378049	14.5472148470605	-29.3869511863563
412	412	-9.55851447739336	12.1823439401555	44.4241788108004	30.1320327445041	-40.6287059476814	17.3246766921459	13.4454143541665	-25.7213267529031	-37.2476821794723	-62.0796400284144	-5.69222752559906	-40.9227870637825	3.90948446971075	-32.4922208421686	-1.21491258415754	35.429735675777	-6.69798422923802	-4.43446053400732	13.1252635853342	18.6264131370842	-0.980715775336553	112.330120561413	-26.5638661233763	62.7288874358666	-71.2655153081897	62.713180408143	-31.9934888903738	88.6878934012209	8.1231737921821	-35.3359019619878	-40.9362979101964	6.63035503581334	-22.7983966383647	-53.0192025869642	-13.1142215454767	10.8155019168533	8.41744073361398	118.332850128186	21.153365337227	-75.4522030788085	17.2816664008026	4.74830573738508	-90.0134915817276	42.1818053676863	-5.30074606242122	-3.06899046265134	15.2822500457105	-29.4607297402296
413	413	-11.1085258225605	11.5045136280794	44.6419948247601	29.8524653431786	-40.4206541775586	16.6337409469484	14.198994846995	-24.99534671572	-37.1076413578462	-61.76711150811	-5.53920377151857	-40.977128965556	3.27539611490504	-32.6836868307123	-0.339567195359614	35.8774645463562	-7.63775885257845	-4.73812085021168	13.6471649182473	17.3506258837817	-1.67095627954888	113.667000182924	-27.0171592415698	64.6389982676261	-71.5015041619092	61.6057363560279	-33.9534023149473	88.1890315178366	8.22356099910174	-35.3198195055131	-41.0807868247415	6.09692957906	-22.8307884684187	-50.8171706323686	-13.8994058291108	10.3250550653354	7.89326737322609	121.527218891834	20.1998493543699	-75.407137220298	16.9140220048286	4.61674625083454	-94.1831829651794	41.5246352477736	-4.80308357953446	-3.15201083293554	15.8555383573763	-29.4854835967079
414	414	-12.5756295534333	10.81380775136	44.8157115908141	29.4718769720244	-40.204505832991	15.9452312393004	14.9218646195929	-24.2689007097006	-36.952437637456	-61.4184338467404	-5.38340971680835	-41.0334903019981	2.64898161727146	-32.8744079846491	0.548034397775031	36.3261025100853	-8.65034328369704	-5.03961835029256	14.1944697782806	16.1310453864998	-2.58893737681739	114.955555365361	-27.5467409706096	66.4527398641676	-71.7267790533327	60.4455056086216	-35.8719598932944	87.5409971759751	8.3904563226781	-35.2995703567077	-41.1974434534873	5.54774735435171	-22.8493273031516	-48.6908955530822	-14.6789945711777	9.82502890918919	7.38026746349476	124.670944055349	19.2005628879215	-75.3523958803424	16.5350409334182	4.48816722851072	-98.2882668354148	40.8490034185741	-4.25801891265015	-3.24877480806935	16.2657258858408	-29.4805757889067
415	415	-13.94851343528	10.1163775064055	44.9479303738564	28.9867676540748	-39.9799985179657	15.25743846264	15.6073676145932	-23.5467856479758	-36.7794387194122	-61.0348061915925	-5.22529623538515	-41.0917951251851	2.03104952306681	-33.0632848600235	1.4526885498939	36.7762347797502	-9.75488501681996	-5.34069217255796	14.7744260235543	14.9405421129324	-3.66187861992148	116.190528191227	-28.1515546207339	68.1825610851386	-71.9468936721936	59.233240246081	-37.7433212490984	86.7316085465084	8.60899101780494	-35.2760428933108	-41.2852842297769	4.98301443498852	-22.8534441539181	-46.6086129397352	-15.4562692169459	9.30803826790545	6.88643876696415	127.762112488609	18.1562274815677	-75.2889248394479	16.1446387918573	4.36294354931531	-102.333590458406	40.1874999999999	-3.66379245830191	-3.35671936170727	16.5537971885621	-29.4653693499416
416	416	-15.2158652333688	9.41818785468618	45.0413804513879	28.3965749658275	-39.7468152189432	14.5686535104053	16.2532529793937	-22.8337984436763	-36.586012304825	-60.6174276899529	-5.06531420116567	-41.1519674871932	1.42240837854822	-33.2492180128799	2.37919161564458	37.228446568137	-10.9700338043794	-5.64308145531581	15.3942815102233	13.7484328043188	-4.81699956164058	117.366662100268	-28.8127672789559	69.8409107901875	-72.1594667484812	57.9696923485632	-39.5616460060423	85.7491240048924	8.86520867769703	-35.2501254930619	-41.3434083120436	4.40294915722613	-22.8425696632062	-44.5383353807585	-16.234511211684	8.76669796097498	6.41658697879285	130.798811061491	17.0675646789938	-75.2175663024778	15.7431559115395	4.24145009215	-106.275900733536	39.565931672951	-3.01963950172944	-3.47579638066854	16.7615459096123	-29.4591396021198
417	417	-16.3664544311672	8.72217977388077	45.0987911009096	27.717616042282	-39.5046153609919	13.8771672760345	16.861599613948	-22.1346238737213	-36.3700639562326	-60.1674974891086	-4.90391448806665	-41.2139314400988	0.823866729972716	-33.4311079992628	3.33233994967437	37.6833230880319	-12.2960955039126	-5.94852533687408	16.0590179847331	12.5240342018984	-5.98163147604317	118.480915250648	-29.5095392862517	71.440237838962	-72.3585709662759	56.6556139962255	-41.3213156143847	84.5889497342791	9.15299298114194	-35.2227065337004	-41.3724086492595	3.8077733216329	-22.8161344735037	-42.4480754645842	-17.0169738648041	8.19362280788843	5.96347938778411	133.779126643872	15.9352960238856	-75.1379457639918	15.3312422235735	4.12406173591648	-110.061664844865	38.982971362275	-2.32479619057464	-3.60921378190357	16.9307656930631	-29.4726739581234
418	418	-17.3938718265531	8.02883867205855	45.1228915999225	26.9722254646982	-39.2530582763616	13.1812821839545	17.4346688669447	-21.4510671706685	-36.1322157219179	-59.6862147363463	-4.74154797000479	-41.2746893117021	0.236233123597303	-33.6078553752166	4.31692990663086	38.1417421774973	-13.7101126870749	-6.25876295554075	16.7648108144992	11.23666304691	-7.12048954684262	119.536968017931	-30.2210309835973	72.9929910911099	-72.5382625052587	55.2917571876739	-43.0245725115547	83.2522961616823	9.47022215255676	-35.1946743929656	-41.3741749377414	3.19770872898637	-22.7735692272987	-40.3058457796441	-17.8032423793248	7.5814630797858	5.51704582966602	136.701146105629	14.7601430599285	-75.0488976985505	14.9095546819943	4.01100329964027	-113.637349976456	38.4305085538071	-1.5784986724794	-3.76039599224467	17.1032501829865	-29.5013098455455
419	419	-18.2991346081229	7.33857895242702	45.1164112259275	26.1827452112068	-38.9918032972951	12.4802107248992	17.9747220870724	-20.7818765259552	-35.8739452776912	-59.1747785789529	-4.57866552089683	-41.3193490741936	-0.339683894320995	-33.7783606967858	5.33619571785934	38.6057729537074	-15.1876288640669	-6.57553344962369	17.5056964606952	9.85563608059311	-8.28971159948234	120.539771414656	-30.931674667674	74.511619406279	-72.692597545111	53.8788706700454	-44.6834503815788	81.7405415487115	9.81480618845016	-35.166917448597	-41.3506399428895	2.57298196875742	-22.7143045670789	-38.0796589143694	-18.5856315392345	6.92654965446975	5.06721614016671	139.56295631664	13.5428273308082	-74.9492431227531	14.4787502408369	3.90119352564682	-116.949423312373	37.9004327333819	-0.779983095085613	-3.93276743852409	17.3207770047663	-29.5387459591674
420	420	-19.0838933727981	6.65181501819376	45.0814074794487	25.3715172599381	-38.7205086256475	11.7747182314031	18.4840206230196	-20.1256524556348	-35.5967306178081	-58.6343881642152	-4.41571801465946	-41.329992328879	-0.903075777525066	-33.9415263473627	6.38568513351949	39.077787639993	-16.7041875450892	-6.90057595743089	18.2757113844946	8.35739599905156	-9.55915124860812	121.494276453359	-31.6568141105664	76.0085684546163	-72.8158813770865	52.4176989191278	-46.310596631096	80.0550641569762	10.1846550853308	-35.1403240783339	-41.3037364301041	1.93397783466136	-22.6377792980041	-35.7375274571922	-19.3556000009624	6.23205550610861	4.60392015501417	142.362644146782	12.2840703802103	-74.8378030531985	14.0394858541362	3.79287866570537	-119.955431761529	37.3846333868346	0.0715143939648417	-4.1297525475741	17.6114538359455	-29.5786809937698
421	421	-19.7497987174994	5.96896127256606	45.0163574254882	24.5574453346679	-38.4388281844529	11.0657217430744	18.964825823475	-19.4809954757604	-35.3020497365242	-58.0662247002565	-4.2531400368721	-41.288700676464	-1.45313397975808	-34.0966876088202	7.45858570549757	39.5601584597453	-18.2353322403423	-7.2356296172703	19.0688920470712	6.76875365870624	-10.9986621088657	122.405434146578	-32.4230244216848	77.4937634143995	-72.90661656186	50.9089861204107	-47.918658666745	78.1972422480854	10.5776492155136	-35.1156391341871	-41.2353971647853	1.28127178135847	-22.5441613567758	-33.255965563744	-20.1046064209372	5.50189861064727	4.11708770993659	145.098296559884	10.9845937518203	-74.713906972448	13.5924184759273	3.68429941381197	-122.685461860379	36.875	0.975391446003815	-4.35477574622697	17.9648073441067	-29.6148399531832
422	422	-20.298535122809	5.2904321187515	44.9185500567245	23.7312072601613	-38.1464148844991	10.3541382995212	19.4193990371272	-18.8465061023853	-34.9913805738869	-57.4706892999835	-4.09089053653365	-41.1775557176546	-1.98904995476293	-34.2441689799254	8.54808435411509	40.0552576363553	-19.757932971901	-7.58195717567148	19.8792749095986	5.13822653016336	-12.6780977949009	123.278195506852	-33.2568966428398	78.9700858125613	-72.9667952494049	49.3534764593836	-49.5202838951646	76.1684540836485	10.9891555405304	-35.0909812630857	-41.1475549123334	0.615450614485995	-22.4349134453015	-30.6523434824776	-20.824109455588	4.73999694403036	3.59695622501932	147.76800126832	9.64511898932379	-74.5798144886786	13.1382050602451	3.57369646396269	-125.19878451707	36.3643072622329	1.92060024531758	-4.61126146131494	18.3636063128481	-29.6432146275716
423	423	-20.7341063584519	4.61666217428661	44.7852735840012	22.8696377924122	-37.8429216365738	9.64088494035169	19.8499961978614	-18.2207848515626	-34.6659003907299	-56.8471190770525	-3.92838886001753	-40.9786390531565	-2.51001515628259	-34.3844325043521	9.64736799969341	40.5654573932142	-21.2728986242681	-7.93790569235776	20.7008992744276	3.51441717997976	-14.6671257822642	124.117511546718	-34.1850218158423	80.4391962520294	-72.9985156507557	47.7519141215359	-51.1281197229937	73.968832369384	11.4101501495235	-35.062170758246	-41.0421424381486	-0.0628988603186151	-22.3116313854465	-27.9562894561496	-21.5057076169592	3.95026848220272	3.04143236865854	150.369846342413	8.26636763640648	-74.4388326190539	12.6775025611221	3.45931051015356	-127.554750324903	35.8488706769675	2.89127139977061	-4.90240318929442	18.7906195257675	-29.6637763883952
424	424	-21.0642861389196	3.94828184653704	44.6138162181617	21.9494763569337	-37.5280024458795	8.92687870517392	20.2581230426161	-17.6024322393457	-34.325780763401	-56.1947747049383	-3.76502520826684	-40.6740322836754	-3.01522103806004	-34.5179402257742	10.749623562554	41.0931299537129	-22.8020518280277	-8.30071957262717	21.529358478758	1.94592817471229	-16.9597393507861	124.928333278714	-35.2319907227718	81.9027553357315	-73.003875976947	46.1050432930344	-52.7498183088176	71.5864457363324	11.8311669763402	-35.0249503231397	-40.9210925076312	-0.753189934486626	-22.1759109990756	-25.1974340630034	-22.1495111662349	3.13663120110917	2.45643782605821	152.901919854715	6.84906123675388	-74.294269695495	12.2109638777388	3.33938224638067	-129.812709877182	35.3258909511575	3.871509610008	-5.2294857953978	19.228615766463	-29.6768998719323
425	425	-21.2971938336048	3.28603143575098	44.4014661700495	20.947462379239	-37.2014870723367	8.21303663359606	20.6437741946413	-16.9900487817877	-33.970983253024	-55.5129168571154	-3.6001897822247	-40.2481253255839	-3.50385905383819	-34.6451541878658	11.848037963018	41.6406475412426	-24.3679128998679	-8.66764115699428	22.3643700341059	0.479053679159437	-19.3584099171607	125.715611715378	-36.3942588638251	83.3624236665955	-72.9849476815435	44.4137102551165	-54.3504141188265	69.0025914936937	12.2427399548281	-34.9750626612385	-40.7863378861814	-1.45483642775304	-22.029348108054	-22.4054078812835	-22.7688932825398	2.30300307658142	1.84827106263888	155.362309877778	5.39392133405147	-74.1494327819051	11.7392261039205	3.21215236664003	-132.03201376721	34.792568791757	4.84541957667483	-5.59285275587031	19.6603638185326	-29.6829597144611
426	426	-21.4409488119	2.63065245952802	44.1455116505081	19.8403352848414	-36.8635728338653	7.50027576522622	21.0067628604526	-16.3822349949419	-33.6014694207227	-54.8008062070586	-3.43327278283424	-39.7118118061746	-3.97512065736019	-34.7665364343006	12.9357981214069	42.2103673983125	-25.9930021564766	-9.03591278597357	23.206327935468	-0.885435516338515	-21.6357702749859	126.484297869248	-37.6475057597787	84.819861847549	-72.9422745976577	42.6791468798251	-55.8733570978777	66.1984919405704	12.6354030188346	-34.908250476014	-40.6398113391994	-2.16725233871572	-21.8735385342467	-19.6098414892348	-23.3783762273615	1.4527173893046	1.22323054382092	157.749104484153	3.90166947198503	-74.0056825601291	11.2629224830376	3.07586156492773	-134.268166950616	34.2461049057199	5.79710600041618	-5.99284092004652	20.069450256366	-29.6823276069304
427	427	-21.5036704431978	1.98288643546764	43.8432412931388	18.606880968636	-36.5145031830124	6.78951313967259	21.3469022465658	-15.7775913948614	-33.2172008276209	-54.0577034282425	-3.26366441103855	-39.0929289032867	-4.42819730236892	-34.8825490087527	14.0060909580421	42.8016744149993	-27.6998399145417	-9.40277680007954	24.0556261778416	-2.18844578544194	-23.5644532178603	127.239342752861	-38.9669250868016	86.2767304815198	-72.8740764453678	40.9026760541111	-57.2619292481203	63.1553693760648	13.0008443157875	-34.8202564709378	-40.4834456320855	-2.88985166611523	-21.7100780995188	-16.8398797317746	-23.9924822621876	0.586809076708377	0.58761472834306	160.060391746391	2.37302719423995	-73.8585079994125	10.7826862584608	2.92927051751774	-136.514674804299	33.6837	6.71067358187715	-6.42978713726094	20.4522870673395	-29.6751479713606
428	428	-21.4934258527077	1.34347488116933	43.4926939462444	17.2528815584883	-36.1545215723246	6.08166579654319	21.6640055594964	-15.1747177377431	-32.8181361971878	-53.2828691941417	-3.09075486778079	-38.4195892773467	-4.86228044260737	-34.993648767646	15.0521055459689	43.4074190703941	-29.5042258313488	-9.7654755398267	24.9126587562233	-3.47242078200083	-24.9173476831238	127.985697378169	-40.3277818543296	87.7346901714356	-72.7783780426128	39.0856206649255	-58.4594125717037	59.854446099279	13.3386581292823	-34.7068233494815	-40.3191735302399	-3.62204830610623	-21.5405626257352	-14.1105044655504	-24.625733648506	-0.294251574445518	-0.0524373128450335	162.294259737045	0.808558537497205	-73.7022952224699	10.2991506735605	2.77330358284059	-138.714927610388	33.105067702195	7.57379106878666	-6.90402825684827	20.8154693697678	-29.661180338858
429	429	-21.4139459388777	0.713159314232667	43.0942042170555	15.8031901731296	-35.7838713896636	5.37765077544621	21.95788600576	-14.5722009918333	-32.403610518071	-52.4755641782309	-2.91393435400403	-37.7199055887812	-5.27667859194907	-35.0999470151073	16.0695367110361	44.0195825807169	-31.3519772482171	-10.1212513457296	25.7778196656104	-4.77980415986473	-25.5914528189452	128.727164913932	-41.7154942994879	89.1952388233421	-72.6532042073317	37.2293035992188	-59.4090890707769	56.2769444093156	13.6517519709895	-34.5637003506978	-40.1489277990628	-4.36325127472574	-21.3656971290967	-11.4206417723909	-25.2926526478042	-1.18999427739535	-0.691358903729114	164.448796528666	-0.792107797222286	-73.5314303520161	9.81294897170719	2.6094478144127	-140.810880703896	32.5199733224768	8.41302836912412	-7.41592930809311	21.1658727842075	-29.6401470013372
430	430	-21.2614397798341	0.0930038996200244	42.6485443465777	14.283061096417	-35.4027938791538	4.67838511598977	22.2283567918723	-13.9686175013377	-31.9715561048887	-51.6350490539848	-2.73259307065142	-37.0219904980165	-5.67126951500389	-35.200998725409	17.0614184911172	44.6301461621879	-33.1473506719113	-10.4673465583026	26.6514994192234	-6.15303957288315	-25.8070310451631	129.463066896217	-43.1360764431928	90.6516390223641	-72.4965816271176	35.3350477439413	-60.0542407474894	52.4125483860407	13.9430446343918	-34.3914109224882	-39.9746412039544	-5.11286267797398	-21.1800853004935	-8.76835157532574	-26.0071901455092	-2.09994874537961	-1.32371181230185	166.522459382205	-2.4296870254422	-73.3402995107656	9.32471439627148	2.43919026698304	-142.744489419834	31.9406950916611	9.27890118012906	-7.9669345035227	21.5103729312146	-29.6117702507128
431	431	-21.031365848968	-0.513936045229104	42.1564865758169	12.7177486122077	-35.0115276975089	3.98478585778201	22.475231124349	-13.3625432880555	-31.5197137585159	-50.7610749224309	-2.54612121866606	-36.3539566654793	-6.04610376298242	-35.2963085096231	18.0321216006581	45.2310910310275	-34.7940546854704	-10.8011233842358	27.5337344218109	-7.63444734719226	-25.8363082973889	130.191631235294	-44.598035758647	92.0851965899007	-72.3084530941632	33.4041759975253	-60.3381496039903	48.3031622656151	14.2154549129721	-34.203681934173	-39.798246510315	-5.87028409782379	-20.9757741402085	-6.15169379738432	-26.7650616857198	-3.02364469163656	-1.94405780655584	168.515983929611	-4.10489489427277	-73.1233386464109	8.83508019062386	2.26401799530059	-144.458282438174	31.3795112405637	10.2222756014853	-8.55988058826655	21.8558454313457	-29.5757749055373
432	432	-20.7191826196706	-1.10384638407695	41.6188031457785	11.132027050629	-34.6103113470371	3.29766468369108	22.6984882249284	-12.7525543737856	-31.0458242798273	-49.8575600629529	-2.35390899899109	-35.7436320279022	-6.40123192633623	-35.3853809788212	18.9860167541052	45.8143984034556	-36.1957978719333	-11.122420503927	28.4239068115388	-9.23941113346968	-25.9515105112338	130.91108584143	-46.1098797190537	93.4762777712027	-72.0942918059743	31.4380114042626	-60.2183166873526	44.010591138961	14.4719016002134	-34.0165036998337	-39.6216764835449	-6.634917116248	-20.7448019462166	-3.56872836159507	-27.5403682785393	-3.96061182940446	-2.5469586544839	170.430974079255	-5.81844715082379	-72.8775820639342	8.34467155348867	2.08541805411433	-145.922048080868	30.8487	11.2940177328767	-9.19769643669646	22.209165905157	-29.5320613151639
433	433	-20.3203792396375	-1.67291148694789	41.0362662974682	9.540601428774	-34.1993833300463	2.61683281497514	22.8988407765859	-12.137226780327	-30.5476284696976	-48.9305261901358	-2.15534661256958	-35.2032256692333	-6.73670459551699	-35.4677207440754	19.9274746659042	46.3720494956926	-37.2562888143385	-11.4334066139579	29.3213280245336	-10.922822024977	-26.4246753218416	131.619658624897	-47.6764932220683	94.8052488115211	-71.8605628195638	29.4378771087881	-59.7703862255927	39.5966792719121	14.7152779135827	-33.8458665335521	-39.4468638890442	-7.40616496784415	-20.4792070164926	-1.01751519098752	-28.3059575904988	-4.91046010912625	-3.12807008447468	172.269035448714	-7.57105954220552	-72.6038814007223	7.85379448099511	1.90487749817322	-147.144164438544	30.3573787753066	12.5449936739871	-9.88331092318452	22.5772099732049	-29.4808166354793
434	434	-19.83347683715	-2.21731572386652	40.4097898137993	7.94861837294279	-33.7789837842888	1.94154868241145	23.077203953396	-11.5151365294787	-30.0229361088539	-47.9860111810758	-1.94982426034471	-34.7215440068334	-7.05257236097634	-35.5428324164573	20.8608660505016	46.8972506404017	-37.9006135717253	-11.7363409514532	30.2253094969226	-12.6313247758869	-27.4175765953354	132.315577495962	-49.2800893546634	96.0524759561072	-71.6137311919445	27.4050962577128	-59.1285328433508	35.1232709303	14.9458187068257	-33.7077607494097	-39.2757414922132	-8.18344175706562	-20.1710276490114	1.50380381581091	-29.0346772881298	-5.87350809492689	-3.70016013079441	174.031773655562	-9.36344781552775	-72.3033932797599	7.36233653328542	1.72381474142657	-148.135935140748	29.9020216699033	14.0260695245002	-10.6196529221025	22.9657993624257	-29.4222545001043
435	435	-19.2625509467296	-2.73324346485721	39.7426055406315	6.36084682702233	-33.3493744011434	1.27106489616314	23.2344929361017	-10.8848596430397	-29.4736610078079	-47.0300529128693	-1.73673285869821	-34.2854717289194	-7.34888581316594	-35.6102206070388	21.7905616223433	47.3902265426125	-38.1922779742081	-12.0334827535377	31.1351626648322	-14.3115641403718	-28.7963810832632	132.997070364896	-50.8941284372784	97.1983254502117	-71.3602619801293	25.3409919976484	-58.4273502736613	30.6522103799584	15.1588153711752	-33.6181766614883	-39.1102420584521	-8.9661659799151	-19.812302141748	3.99672245724064	-29.6993750379631	-6.85044360369321	-4.28956079761393	175.720794317375	-11.1963277179007	-71.9772743240317	6.87015692216571	1.54289899146225	-148.908663817024	29.4759419617304	15.7835354162866	-11.4096512492163	23.3716724761242	-29.3565885426601
436	436	-18.6122709811928	-3.2168790799444	39.0398380362691	4.78205573489938	-32.9108320880175	0.604634066393384	23.3716229054456	-10.2449721428091	-28.9080583155704	-46.0686892626126	-1.51560962756466	-33.8818935237085	-7.62569554253741	-35.6694193359796	22.7209320958756	47.8536967559444	-38.2499193021213	-12.3270912573363	32.0501989643896	-15.9101848726044	-30.3782356970692	133.662365141967	-52.4920520858357	98.2233406292918	-71.1051438585084	23.2468874752065	-57.8014322495589	26.2453418867203	15.3490208029191	-33.5931045838694	-38.9522983531611	-9.75375614467256	-19.3951007588071	6.46263336783901	-30.2744000925179	-7.84195763752011	-4.92297634738813	177.337703051731	-13.0704149964342	-71.6266092691878	6.37711485944212	1.36233827842442	-149.473642600626	29.0724529287286	17.7891595591101	-12.2551660764572	23.7869284211557	-29.284031766328
437	437	-17.8873063533564	-3.66592625750315	38.3066672333992	3.21704861089937	-32.4636340718729	-0.0584911967348001	23.4895090421705	-9.59405005058573	-28.3349263525028	-45.1079581074021	-1.28631561113591	-33.4976940794176	-7.88305213954248	-35.720843492464	23.6563481855444	48.2903838332415	-38.192316932633	-12.6194256999736	32.9696508312344	-17.3862905064524	-31.9802873481976	134.309689737445	-54.048023802831	99.1176908052823	-70.8448646665804	21.1241092578141	-57.3853725040782	21.9448440054023	15.5111878983451	-33.6485348306348	-38.8038431417406	-10.5456287349823	-18.9174207043575	8.90292917821097	-30.7650826148118	-8.84874119850246	-5.62711104257187	178.884105476203	-14.9864253982385	-71.2512629785968	5.88306955692076	1.18233388397622	-149.837326543454	28.6848678488383	19.9540811677012	-13.1542597964436	24.2036290725148	-29.20475755087
438	438	-17.0923385715297	-4.08424155752071	37.5482730647085	1.67191617624565	-32.0080575796711	-0.719058283058236	23.5890665270193	-8.93066938816863	-27.7630634389667	-44.153897324334	-1.04875526926862	-33.1197580842639	-8.12100619463276	-35.7659200657292	24.601180605796	48.7030103273478	-38.1382502429113	-12.9127453185745	33.8896341490674	-18.7628671862714	-33.4197594176014	134.937272061598	-55.5553054974581	99.8859176063939	-70.5728759042488	18.9743391652408	-57.3137212396092	17.7132539207323	15.6400695537411	-33.800457715866	-38.6668091895906	-11.3410510749475	-18.3900881373747	11.3190025189604	-31.2058783517228	-9.87148528873541	-6.42863993447552	180.361607208368	-16.9450746704234	-70.8500815526511	5.38788022640777	1.00308708978078	-149.99385767377	28.3065	22.1876792047089	-14.1041515217852	24.6138363051964	-29.1188768035379
439	439	-16.2334946278674	-4.47723889194656	36.7698354628841	0.154389187203917	-31.544380608145	-1.3778145824138	23.6712105407347	-8.25374072680255	-27.2012678953239	-43.2125447905049	-0.802833061819446	-32.7349702544285	-8.3396082982599	-35.8061318590851	25.5597887466589	49.0942987911076	-38.2064986101243	-13.2093093502639	34.8021898234987	-20.0833206811503	-34.5688708979562	135.541707143481	-57.0277559270726	100.53373709261	-70.2826252830275	16.7999194725028	-57.6691310159107	13.4929508080068	15.7297587629835	-34.0616551120038	-38.5431234491571	-12.1390417908538	-17.825605470558	13.7122460206913	-31.6323731271284	-10.9108809103138	-7.33909477751967	181.77181365	-18.947078560099	-70.4218798359453	4.89140607970928	0.824799177501269	-149.935447526221	27.9309909086555	24.399332632782	-15.1020603650914	25.0096119941952	-29.0264949322331
440	440	-15.3196991919053	-4.8503321728379	35.976534354808	-1.32769516326986	-31.0728862033341	-2.03550748463837	23.7368173367595	-7.56608956776287	-26.6579754080318	-42.2899336677473	-0.548453448644978	-32.3330208023219	-8.53890904087557	-35.8429616758417	26.5336765009617	49.4669717773647	-38.488841381462	-13.5113770321664	35.6990837437526	-21.3910658008378	-35.4516149574241	136.111708154997	-58.4802559599864	101.066865323913	-69.9675605144307	14.6032643758218	-58.3818408460568	9.22631384112822	15.7694851120012	-34.4180695655192	-38.4344180275663	-12.9385959308322	-17.2364751166069	16.0836873379114	-32.0801527649066	-11.9674277616438	-8.33014630568819	183.116329161203	-20.9931528143754	-69.9654726730739	4.39350632863139	0.647671428800827	-149.654307635454	27.5532950952516	26.4984204145695	-16.1452054389719	25.3830310850363	-28.927717344857
441	441	-14.3601970233614	-5.20893531225189	35.1735243660732	-2.7664996822197	-30.5938594462345	-2.69288437956883	23.7863570805109	-6.8730794752091	-26.1320648471415	-41.3891979426915	-0.285520889601899	-31.9141057616577	-8.71895901293138	-35.8778923193088	27.5177374999735	49.8237518389635	-38.9644016501715	-13.8212076014069	36.5720817990527	-22.7295173550833	-36.1179449450926	136.633613212081	-59.9276866423084	101.491018360287	-69.6211293099722	12.3867880714189	-59.3542529559439	4.85572219399979	15.7463037357207	-34.8422714236837	-38.3418965976477	-13.738708543014	-16.6351994882207	18.4250208909449	-32.584803088935	-13.0369100483043	-9.36698424266319	184.396757788193	-23.0840131803625	-69.4792320123208	3.89404012983647	0.471908429062355	-149.142649536117	27.1686953287361	28.3943215127204	-17.2308058560361	25.7282597852586	-28.8226494786101
442	442	-13.3642328819534	-5.55846222224583	34.3658768242857	-4.15415209847225	-30.1075854234528	-3.35069265704204	23.8200584342508	-6.18011687047773	-25.612129369293	-40.5056438586069	-0.0139398445468013	-31.4808798697203	-8.87980880487905	-35.9124065927964	28.5059326655723	50.1673607368254	-39.5829246639512	-14.1405350032101	37.4129498786228	-24.1420901536355	-36.6178142100489	137.093759946854	-61.385249297315	101.811912261715	-69.2371331610931	10.1529047555161	-60.4887695714679	0.323555040522614	15.6472596262037	-35.306733192144	-38.2667291263813	-14.5383751541719	-16.0342809980988	20.7180544607574	-33.1796097306008	-14.1102142409604	-10.4147983121269	185.614703577122	-25.2203754051705	-68.9580883728433	3.39286621150419	0.297858359998645	-148.39953423907	26.772474378057	29.998933082102	-18.3563902891566	26.0438337870365	-28.7113984439853
443	443	-12.3410457466198	-5.90432681487688	33.5586459398678	-5.47994788687569	-29.6143492212572	-4.00967970689489	23.8381468631044	-5.49260817490523	-25.0862534708913	-39.6332696933898	0.266385226663633	-31.0359978637946	-9.0215090071702	-35.9479872996143	29.4922229196362	50.499213826336	-40.2941555920631	-14.4678108279573	38.213453871687	-25.6690362815422	-37.0011593223833	137.478485991436	-62.8691267439981	102.03526308818	-68.8146018534065	7.90402862433513	-61.6877929185253	-4.42780844540018	15.459397775512	-35.7839273765468	-38.2100855807476	-15.336595120552	-15.4462220589407	22.9441200560454	-33.865079070228	-15.1779990417422	-11.4387782377616	186.771770574143	-27.4029552359091	-68.3953614697476	2.88984310125752	0.126065220070818	-147.456890100317	26.3599150121623	31.2899085287113	-19.5229614308812	26.328836635765	-28.5940738975385
444	444	-11.2990243234876	-6.25194300220224	32.7568859232417	-6.72831350623356	-29.1144309001071	-4.67059291896425	23.8408478321968	-4.81595980982834	-24.5425216483413	-38.7660737249358	0.555549864172815	-30.582114481165	-9.14411021025648	-35.9861172430725	30.4705691840432	50.8167569307929	-41.0478396037687	-14.800221305409	38.9657310510244	-27.2996131640441	-37.3028139243346	137.774128977945	-64.3956891784661	102.166786899664	-68.3565567845596	5.64257414064329	-62.8537252230121	-9.45598908986611	15.1701269212865	-36.2463264825388	-38.1731359277267	-16.1323696361009	-14.8835250834456	25.0845496855043	-34.6172965302591	-16.230923152779	-12.4041137432493	187.869562825406	-29.6324684196887	-67.7843618348584	2.38482932557605	-0.0429129284568347	-146.356492106676	25.9263	32.3153311915282	-20.7337054879567	26.5823518768391	-28.4707857093778
445	445	-10.2448179119645	-6.60598969679757	31.9656509848294	-7.88319510967343	-28.6080928139966	-5.33417869694816	23.8283868066528	-4.15557819658348	-23.9690183980482	-37.898054231141	0.853649608124059	-30.1218844591161	-9.24766300458955	-36.0277473239222	31.4349323806711	51.1166847126931	-41.7937218683297	-15.1349499856867	39.6694737141761	-28.981855930471	-37.5147002477081	137.967026538502	-65.9813067968274	102.211966035231	-67.8661201342911	3.37095725656091	-63.8907756172632	-14.8102289320928	14.7882846950448	-36.6664030157666	-38.1570501342989	-16.9246999063753	-14.3574132848707	27.1206753578305	-35.4117645351807	-17.2596452762005	-13.2781289372297	188.909684377065	-31.909630703619	-67.1184000000001	1.87768341093939	-0.208518023320025	-145.140117078184	25.4693298132511	33.1267387198465	-21.9918425486426	26.8034630556535	-28.3416437496112
446	446	-9.18486310180324	-6.96500576308582	31.1899953350532	-8.92853885032271	-28.0955934195459	-6.00074924261109	23.8009892515975	-3.51686975650736	-23.3538282164167	-37.0232094899013	1.16077999866078	-29.6579625349327	-9.33221798062106	-36.0697321222066	32.3792734313981	51.3956918345336	-42.481547555008	-15.4691804189125	40.3314185126635	-30.6626192294828	-37.6211708319525	138.043516305227	-67.6423497951906	102.172557264554	-67.3464140823394	1.09159444126066	-64.7580823630674	-20.4697751933478	14.3556978828823	-37.016629481877	-38.1629981674446	-17.7125871338834	-13.8680465878538	29.0338290817196	-36.2239855094798	-18.2548241141364	-14.0594318533949	189.893739275272	-34.2351573565457	-66.3950749632031	1.36826388382711	-0.370192002254464	-143.849541834875	24.9963757345297	33.7756687629597	-23.3005927011986	26.9912537176033	-28.2067636159705
447	447	-8.12559648275663	-7.32447438641415	30.435018965256	-9.8483207853173	-27.5771911733749	-6.66950312510613	23.7588806321561	-2.90524091093641	-22.6852877777613	-36.1355377791126	1.47703657592629	-29.1930034458992	-9.39782572880265	-36.1070235267106	33.2975532581019	51.6504729588115	-43.0699317334595	-15.8000961552084	40.9585711905591	-32.2887577097395	-37.6065782165164	137.989935910238	-69.3904616605879	102.047327903952	-66.8006026661183	-1.19309783557164	-65.4783614378695	-26.3790412148862	13.917004839407	-37.2697468433214	-38.1921499941439	-18.4950321328781	-13.4099182398528	30.8121910217826	-37.0294618776427	-19.207155301175	-14.7703833871196	190.823331566181	-36.6088314497706	-65.6291395873215	0.856429270718824	-0.527376802995862	-142.52155877808	24.5172267491826	34.3136589701616	-24.6631760338847	27.1447342248038	-28.0665593397892
448	448	-7.07346957106278	-7.6798564910415	29.7066534070648	-10.6345672296229	-27.0531445475927	-7.33946287447943	23.7022864134534	-2.32609808120735	-21.959708066977	-35.2290373766709	1.80249455437538	-28.7296222916066	-9.44453683958601	-36.13456292531	34.1837327826609	51.8777227480237	-43.5576214288287	-16.124880744696	41.5579374919348	-33.8075400709432	-37.4552749408487	137.792622985657	-71.2056887666583	101.834961011979	-66.2337729105568	-3.48070310425069	-66.0778770439366	-32.4821865678327	13.5168439192271	-37.4143527410289	-38.2456755813771	-19.2710349529119	-12.977475536558	32.4720913553756	-37.8054334688022	-20.1131282386438	-15.4339367034764	191.700065752931	-39.027558097197	-64.8396352014153	0.342038098094116	-0.679514358190637	-141.14583564996	24.041671842557	34.7922469907458	-26.0826918530447	27.2621436683711	-27.9218832406932
449	449	-6.03769425297834	-8.02661300122673	29.0115546484915	-11.2981887924934	-26.5237139415783	-8.00965102077716	23.6314320606145	-1.78328755862238	-21.182809916954	-34.2977065604721	2.13683428193433	-28.2647272230556	-9.47240190342277	-36.1472917058807	35.0318421269853	52.0741358646673	-43.954708322706	-16.4407177374975	42.1365231608631	-35.1979439877049	-37.1516231338429	137.44152062423	-73.0551232350258	101.53413964719	-65.6536958707373	-5.76880489509121	-66.5828933835358	-38.7233708233109	13.1998534769505	-37.4634795718478	-38.3247448961245	-20.039595554173	-12.5651657736594	34.0370923163795	-38.5470023622223	-20.9812788141141	-16.0730449675382	192.525548071289	-41.4876887616373	-64.0456031345444	-0.175051264943212	-0.826033629760988	-139.686093023671	23.5795	35.2625025034436	-27.5538311427331	27.3412588592252	-27.7736226385244
450	450	-5.03345366233927	-8.36020484122886	28.3564029140152	-11.8528007248636	-25.989163526667	-8.67909009404547	23.5465545583179	-1.27079109916527	-20.3608559143404	-33.3355436084122	2.47937781226574	-27.7836154903669	-9.48147151076459	-36.1401512562985	35.8393505857206	52.2364069712394	-44.2712847914872	-16.7447906837346	42.7013339414161	-36.4925124549314	-36.6916270241857	136.948157193263	-74.9058179194265	101.143546868138	-65.0683419927524	-8.05497999971642	-67.0196746589344	-45.0467535524475	12.9872034671566	-37.4322450110175	-38.4305279053664	-20.7997138968497	-12.1674362468472	35.5307561439632	-39.2597748084914	-21.8216446551767	-16.7106412366442	193.301385167579	-43.9855749059044	-63.2660089708363	-0.695029303771853	-0.966322579338183	-138.105781370649	23.1382011491293	35.7533873298599	-29.0575363056867	27.3798503453803	-27.6226648531245
451	451	-4.07671059905366	-8.67609293530677	27.7478784281149	-12.3120182776686	-25.4497579116304	-9.3468026243305	23.4479837613862	-0.778746071175352	-19.5001086457844	-32.336546798387	2.82943420946377	-27.2701736845721	-9.47179625206312	-36.1080829644392	36.6086843022817	52.3612430822507	-44.5174432115678	-17.0343772080983	43.2593755776662	-37.7289541020992	-36.1055505005023	136.332058326261	-76.7254016849417	100.661865733378	-64.4856817226944	-10.3366591298102	-67.4144850723995	-51.3964943263664	12.7612716123327	-37.335766733777	-38.5641945760829	-21.5503898697047	-11.7787342518114	36.9766450772962	-39.9494915265443	-22.6442633894222	-17.3618388976904	194.029183688123	-46.517567992811	-62.5065321678471	-1.21820432284394	-1.09976108694389	-136.368351162332	22.7160689866453	36.2626484271721	-30.5734792791075	27.3756886748505	-27.469884076271
452	452	-3.1834278630293	-8.97042424095334	27.1926614152695	-12.6894567018434	-24.90576170524	-10.0118111416784	23.3360943805613	-0.297281136178226	-18.6068306979343	-31.2951058294503	3.18631253762241	-26.7082883967033	-9.44342671777002	-36.0460282181786	37.3426549269151	52.4462802392416	-44.7032737558041	-17.3087580746949	43.8175898889477	-38.9449775586843	-35.4299278385833	135.612762694018	-78.4984700518331	100.088152026023	-63.9136661095446	-12.6111317020525	-67.7910274831271	-57.7236357998267	12.3535987771018	-37.1891624153656	-38.7269148752545	-22.290622659815	-11.3935092878514	38.3983213555474	-40.6218932353155	-23.4591726444412	-18.0221104314382	194.710550279247	-49.08001948517	-61.7444668168729	-1.74490203111544	-1.2257290325998	-134.437252870154	22.3090981515193	36.7856751632514	-32.0813320001978	27.32654439565	-27.3155281247969
453	453	-2.36953668722413	-9.24304389700224	26.6974320298909	-12.9987307509517	-24.3574433999696	-10.6731381761354	23.2112614174207	0.183475044300748	-17.6870454504247	-30.2118597678825	3.5493218608358	-26.0818462177921	-9.39644025952468	-35.9506652988063	38.0440741098667	52.4907143771792	-44.8361811376733	-17.5691318421654	44.3771674284397	-40.1782914541627	-34.7012933142192	134.809808967325	-80.2289508717694	99.4276640976716	-63.3503100905917	-14.8756813517516	-68.1530711733537	-64.0163250858032	11.5956493738318	-37.0075497310225	-38.9198587698613	-23.0194110559887	-11.0074175815758	39.8193472178855	-41.2827206537395	-24.2764100478245	-18.6838936518364	195.347091587274	-51.6692808457939	-60.9534539413898	-2.27544813754229	-1.34360629632758	-132.277104776775	21.9132832827223	37.317856905969	-33.5607664061597	27.2301871038931	-27.1589568181641
454	454	-1.64343636947877	-9.49503765248059	26.2676755127035	-13.2479865783937	-23.8051846985165	-11.3298062577475	23.0738598735415	0.673393808735975	-16.7427998548022	-29.0924674749705	3.91777124319793	-25.3747337388704	-9.33111846719114	-35.827650496593	38.7157535013828	52.4938906787018	-44.9156641235426	-17.8167740645993	44.9290628172558	-41.4666044180107	-33.9561571368403	133.942735816976	-81.9218236714549	98.6907766565172	-62.7675224355517	-17.1275917142157	-68.4950427137058	-70.2751565422401	10.3188878148903	-36.8060463559869	-39.1441962268836	-23.7357538424622	-10.6193184012494	41.2632185543141	-41.9370219706642	-25.1060132271627	-19.3396263728342	195.940414258528	-54.2817035374956	-60.1071345648748	-2.81016835108046	-1.4527727581489	-129.883788776363	21.5246190192255	37.8545830231962	-34.9914544341952	27.0840536043206	-26.9994625169893
455	455	-0.996289062890887	-9.72749216346515	25.9046423143621	-13.4263709979061	-23.2494956261478	-11.980837916561	22.9242647505009	1.18234649560203	-15.7728630279703	-27.9427296124694	4.29096974880295	-24.5708375509701	-9.24783705967237	-35.68553237549	39.3605047517095	52.4551543264475	-44.939773851292	-18.0529602960862	45.4631752721562	-42.8367443945016	-33.1923785158204	133.031081913763	-83.5820673989276	97.888017365716	-62.1329757572556	-19.3641464247528	-68.8113151098462	-76.5007336276576	8.35962915755209	-36.599769965498	-39.4010972133017	-24.4386500961243	-10.2285965068658	42.7404626482082	-42.5845585393995	-25.9580198100463	-19.9817464083805	196.492124939334	-56.913639023088	-59.179149710804	-3.34938838068588	-1.55260829808546	-127.28711236394	21.1391	38.3912428828041	-36.3588132191396	26.8847603567828	-26.8363375818896
456	456	-0.416856101336076	-9.94149408603275	25.6086451871599	-13.518907415491	-22.6908931291857	-12.625255682622	22.7628510498762	1.72020444337351	-14.7759062353955	-26.7684468421345	4.66822644174485	-23.6602075109903	-9.1469722582656	-35.5328608975793	39.9811395110932	52.3738505030547	-44.9065614588019	-18.2789660907158	45.9694040099013	-44.2672114508093	-32.2906863703941	132.094385928478	-85.212459950157	97.0299138884241	-61.4143426685345	-21.5826291180463	-69.0962613674376	-82.6936598005767	5.73633789117936	-36.4038382347951	-39.6917316960958	-25.1271760496461	-9.83463665841854	44.2331933255365	-43.2226545155834	-26.842031116922	-20.6032949941666	197.003830275555	-59.5614387653835	-58.1439362734724	-3.89343393531452	-1.64255318986552	-124.518584358294	20.751863753847	38.9232258526641	-37.6749399454461	26.628799660974	-26.6689288810159
457	457	0.10610118131008	-10.1381300762602	25.3799968833897	-13.5106192371509	-22.1298941539525	-13.2620820859767	22.5899937732446	2.29683899052479	-13.7506007425443	-25.5754198257211	5.04885038611777	-22.6653184175588	-9.02890028426811	-35.3781860249428	40.5804694297798	52.2493243911615	-44.8140780839527	-18.4960670025776	46.4376482472514	-45.7230926687604	-31.1097058241824	131.152186531915	-86.808601871826	96.1269938877978	-60.5792957822195	-23.7803230681922	-69.3442544921427	-88.8545385195178	2.70044890944841	-36.2304621316572	-40.0172696422463	-25.8005881712625	-9.43682361590099	45.7197593884566	-43.8486210327873	-27.7582039464774	-21.2033087301389	197.477136272316	-62.2214542271953	-56.996666654248	-4.44263072392232	-1.72252962975884	-121.609713578213	20.3546193688873	39.4459213006474	-38.9596708163485	26.3126638165886	-26.4989728891446
458	458	0.583821451171993	-10.3184867911949	25.2190101553446	-13.3865298688881	-21.5670157453375	-13.8903396566712	22.4060782355014	2.92212147553054	-12.6956178148832	-24.3694492249844	5.43215064601572	-21.6192705396589	-8.89399735897718	-35.2300577196625	41.1613061580155	52.0809211734064	-44.6603708885832	-18.7055385857613	46.8578072009669	-47.1694746163918	-29.5080620008061	130.224022394865	-88.36463315374	95.1897850269931	-59.6070782242164	-25.9545105847103	-69.54966998149	-94.9839732302657	-0.481394714000524	-36.0792376145567	-40.3788810187333	-26.4581686215752	-9.03454213930672	47.178509639126	-44.4597692245826	-28.6975674516794	-21.7842574186973	197.913647020886	-64.8900368713358	-55.7546962682167	-4.99730438933877	-1.7926905642265	-118.591936783557	19.9382188230719	39.9550376850064	-40.2328428559649	25.9328451233209	-26.3314765851075
459	459	1.02752509907522	-10.4836681484881	25.1259977553176	-13.1344564552017	-21.002776136093	-14.5091217530514	22.2117233099614	3.60592323686512	-11.6093549655849	-23.1563357016795	5.81743628553283	-20.5551703095395	-8.74263970369002	-35.0970259438204	41.7264613460466	51.8677801592005	-44.4429931051546	-18.9086563943564	47.2199252500342	-48.5714438617401	-27.3444176088513	129.326830195403	-89.8746937857052	94.2288149691659	-58.537261688863	-28.102473817545	-69.7087292825697	-101.082340862444	-3.54254990552835	-35.9463392034151	-40.7777357925372	-27.0991995611853	-8.62717698862913	48.5877928797027	-45.053410224541	-29.6507778766974	-22.3486513772369	198.31496625676	-67.563538160618	-54.436466315913	-5.55777941108724	-1.85319038444537	-115.488364437271	19.4935140943516	40.4483471903812	-41.5142930884139	25.4858358808653	-26.1716830916495
460	460	1.44225335915688	-10.634839343966	25.1012927690026	-12.755824469379	-20.4376943457716	-15.1186823188324	22.0077794195481	4.35465090286146	-10.4874921940507	-21.9418799175615	6.20401636876309	-19.5061241594497	-8.57520353970392	-34.9876404797836	42.2786707603977	51.6081648440835	-44.158531703444	-19.1066959824525	47.5193313152366	-49.8959080108559	-24.5600889833021	128.458090587631	-91.3333509677457	93.2546113774726	-57.4290165061231	-30.2214949166416	-69.8227685517226	-107.149214173527	-6.21637359149559	-35.8279413547665	-41.2150039306382	-27.7229629991146	-8.21411292386179	49.9259579123444	-45.6271002097583	-30.6084914657008	-22.8990009231526	198.682697715436	-70.2383095578545	-53.0604179978721	-6.12437927499193	-1.90418348159233	-112.306143189715	19.0113571606773	40.9244430982423	-42.8238585378139	24.9686063738103	-26.0248355315154
461	461	1.81790754372915	-10.7731791658987	25.1456396998024	-12.256196729788	-19.8722894079889	-15.7202232441089	21.7951068987317	5.15827391488549	-9.32415440243673	-20.7318825343859	6.59142248440279	-18.5052385216384	-8.39206508831614	-34.9078089198814	42.81834642861	51.3001058694011	-43.8034616556569	-19.3009329041393	47.7580185647063	-51.1295961127577	-21.3543669354871	127.60647488262	-92.7397914630457	92.2741819231879	-56.3415233844941	-32.3088560319444	-69.8940025063299	-113.183987543208	-8.29384468340506	-35.7202185251452	-41.6918554000165	-28.3287390923355	-7.79495653310056	51.1731162880017	-46.1798101255519	-31.561364462859	-23.4377907981766	199.018445132407	-72.9107025258581	-51.6434308639388	-6.69742743493621	-1.94582424684424	-109.050614126979	18.4826	41.3819207934393	-44.1813762282831	24.3843671934816	-25.8959510418747
462	462	2.14211279971488	-10.8998664025564	25.260165451173	-11.6411370171031	-19.3070803563603	-16.3149741726952	21.5745660819824	6.00189223669327	-8.11344818050168	-19.5312918367304	6.98049925037186	-17.5856198283548	-8.19360057082393	-34.8541343901893	43.3432010605049	50.9416338746036	-43.3742579339991	-19.4923919288398	47.9384059329525	-52.2714129080483	-17.976732422901	126.760610892476	-94.096025601974	91.2693809462094	-55.3339630324737	-34.3618393133979	-69.9246458637725	-119.186055351181	-9.8412249016135	-35.6193451710852	-42.2094601676525	-28.9158067588129	-7.37177285316553	52.3263901948283	-46.7110175422859	-32.5000531123414	-23.964798533296	199.323812243169	-75.5770685274412	-50.1856652364668	-7.27724734480349	-1.97826707137797	-105.727118335151	17.9033999501117	41.8193756608215	-45.6064757029935	23.740705335446	-25.7809151394488
463	463	2.40249427403703	-11.0160798422092	25.4460114467058	-10.9162091119984	-18.7425334907883	-16.9041647484055	21.3470173037704	6.87060507671224	-6.84948011800415	-18.3412061189898	7.3725711999242	-16.7786011266412	-7.98018620852461	-34.8211729524365	43.8507958374886	50.5307794991415	-42.8673955106761	-19.6804978113347	48.0629123544846	-53.3204402472095	-14.6766664030382	125.909126429306	-95.4041042061314	90.211117528688	-54.4602846066342	-36.3778885237012	-69.9169133414318	-125.15481197714	-11.006889974673	-35.5214957491208	-42.7689882005263	-29.483444893785	-6.94815770017309	53.3924217485205	-47.220200674976	-33.4152426147433	-24.4747403372267	199.600402783217	-78.2337590254172	-48.6771392974037	-7.86416245847715	-2.00165476580286	-102.340996790622	17.2911357881693	42.2354030852383	-47.1044833793866	23.0452982264042	-25.663546642938
464	464	2.5866874624051	-11.1229982731273	25.7043191099922	-10.0854531277275	-18.1787941455358	-17.489024615054	21.1133208985657	7.74951164337026	-5.52635680470234	-17.1616371926909	7.76896357710991	-16.0873425761872	-7.75219822271535	-34.8034806683523	44.3386919409673	50.0655733824651	-42.2795475385754	-19.8640465844203	48.1339567638118	-54.2757599807232	-11.7036251869177	125.040649305216	-96.6659823809014	89.0702557864902	-53.7168174488018	-38.3558100095782	-69.8730196566886	-131.089651800778	-11.9392298962132	-35.4228447157861	-43.3714839949612	-30.0309323926921	-6.52773002927915	54.3779575421821	-47.7068377386382	-34.3010229638217	-24.9617774197902	199.849820488047	-80.8771494941228	-47.1077289232787	-8.45849622984058	-2.01582774335718	-98.8957581992636	16.6684916511711	42.6285984515393	-48.6574182943061	22.3058232930561	-25.5268370389296
465	465	2.68722602004793	-11.2217998965877	26.0362298646235	-9.14240784239501	-17.6158868948566	-18.070783416455	20.8743372008386	8.62371114509475	-4.14104772498567	-15.9925968054458	8.17100162597891	-15.4924473870362	-7.51001283469345	-34.7956135996659	44.8044505523469	49.5440461640248	-41.6154900238566	-20.0418327842208	48.1539580954434	-55.1364539590711	-9.22955011578186	124.143807332315	-97.8765154265568	87.8176598354828	-53.0641806383308	-40.295093461545	-69.7951795269242	-136.989927349697	-12.7866346598639	-35.319675806464	-44.0162187089603	-30.5575483058381	-6.11410879563974	55.2897441689165	-48.1704069482884	-35.1580442129562	-25.4200709908083	200.073667733636	-83.5042284143481	-45.4673099906207	-9.06057211277717	-2.02030252675604	-95.3884233439056	16.0581516761153	42.9977027369871	-50.2451554381543	21.5299579621026	-25.3537778140114
466	466	2.70935416126615	-11.3134965037086	26.4428851341913	-8.07618690368101	-17.05383609444	-18.6506707964225	20.6309231836668	9.47830279031356	-2.70866672528852	-14.8340967048667	8.58001059058131	-14.9738860024077	-7.25400626575617	-34.7921278081067	45.2456328530336	48.9642284832711	-40.8907614362171	-20.2126509468603	48.1251789496382	-55.9017985662699	-7.17717910161283	123.207228322708	-99.0186935175202	86.4241937915326	-52.4624605231383	-42.1952336952649	-69.6856063987798	-142.843126250622	-13.6974942592549	-35.2103129621139	-44.7011497257204	-31.0625721145517	-5.71091295441073	56.1345282218272	-48.6102987590815	-35.9877028412053	-25.8437822601024	200.273161478078	-86.1126330470798	-43.7519950348503	-9.67071356117031	-2.01457975316239	-91.8145776678485	15.4828	43.342781311056	-51.8475698013332	20.7253774355715	-25.1278663111928
467	467	2.66035105125425	-11.3987055061633	26.9254263422869	-6.87588845713859	-16.4926660997734	-19.2299163987709	20.3834534380964	10.2983857874541	-1.2514141119804	-13.6861486385653	8.99731571496704	-14.5116288655216	-6.98455473720078	-34.7875793554038	45.6598000244335	48.3241580090906	-40.1216438190036	-20.375295608463	48.0468887471949	-56.5815382231635	-5.41926937637639	122.219540088503	-100.074378531451	84.8607217705063	-51.8717434511417	-44.0557255264014	-69.5457173560549	-148.608617215862	-14.8182092776465	-35.0948876394676	-45.4242034707376	-31.5452833745544	-5.32176146074815	56.9190406813077	-49.0255165615374	-36.7913953276271	-26.2282252680755	200.448605268338	-88.7000318267944	-41.9911014549509	-10.289203138636	-1.99816005973916	-88.1698066143913	14.958866797356	43.6646064941365	-53.4445363742455	19.8972311406949	-24.8514949947006
468	468	2.54749585520671	-11.4779871800772	27.4846230490443	-5.53061064832057	-15.9324004307139	-19.8097498673144	20.1313219688782	11.0690593449442	0.208493547106654	-12.5487643541538	9.42424224318619	-14.0856464195974	-6.70203447032454	-34.7765297127175	46.0445132479528	47.6235572972489	-39.3244192155634	-20.5285613051529	47.9156645144269	-57.2009859702423	-3.82857817203859	121.169370441805	-101.025432346008	83.0981078882705	-51.2521157702584	-45.876063770618	-69.3747734180292	-154.241695242429	-16.2094332200371	-34.9735938221045	-46.1833063695084	-32.0049616415673	-4.95027300046018	57.6477483993805	-49.4149570682526	-37.5705181512796	-26.5767893263658	200.600170321348	-91.2640931879676	-40.2249535494454	-10.916132346604	-1.97054408364931	-84.4496956268332	14.4777663928445	43.9639572389268	-55.0159301472931	19.0432914526731	-24.5511653404132
469	469	2.37806232753831	-11.5519018015758	28.1175775182828	-4.03282166233536	-15.3730598658748	-20.3914008458672	19.8738037648992	11.775431132354	1.64883968414059	-11.4219555992442	9.8621154192887	-13.6759091078549	-6.40682168642475	-34.7552765143669	46.3973337049975	46.8660085167306	-38.5153696692431	-20.6712425730543	47.7279873119808	-57.7867201517457	-2.27786787764638	120.046728541693	-101.858902234418	81.1072177670602	-50.5643371518348	-47.6557432651611	-69.1716742822754	-159.697655327334	-17.8153065993168	-34.8466254936036	-46.9763848475286	-32.4408864928515	-4.59897452929289	58.3205032677574	-49.7775169884831	-38.3264677912212	-26.8963160744572	200.728027854041	-93.8024855650748	-38.4938827875653	-11.5515369275401	-1.93123246205577	-80.6562687047054	14.0246591486594	44.2416124981249	-56.5446864306971	18.1599911340632	-24.2549469080519
470	470	2.15553551414902	-11.6210096467847	28.8193041804919	-2.4086707109703	-14.8146646226203	-20.9760989782435	19.6101738150461	12.4083983178751	3.04740773128935	-10.3057341214486	10.3122604873247	-13.2624670154566	-6.09929260679858	-34.7243306228358	46.7159616945808	46.0556319918934	-37.7099144268599	-20.8021339482912	47.4803382005034	-58.3653191119127	-0.664444300643769	118.854668358929	-102.587933433274	78.8751950711366	-49.7945508233172	-49.3942597772864	-68.9353196463664	-164.931792467591	-19.5716454399044	-34.7141766375443	-47.8013653302946	-32.8523378386233	-4.26681685840077	58.9365952488882	-50.1120930314845	-39.06064072651	-27.1936601609522	200.832349083349	-96.3128773925926	-36.8381965656622	-12.1954526172742	-1.87972583212149	-76.8352543935595	13.5847054269944	44.4983512244288	-58.0278978803112	17.2437629474225	-23.9909092573377
471	471	1.87298255389903	-11.6858709918293	29.58479327317	-0.703683165578738	-14.2572349183143	-21.5650739082575	19.3397071082057	12.9747271858689	4.38970455547191	-9.20011767597145	10.776002691344	-12.8340337454807	-5.77982345274334	-34.684829623316	47.0000497486322	45.1965480470953	-36.9066015830581	-20.9200683093149	47.1691982406412	-58.963359269448	1.03310342312051	117.603419849987	-103.233863572049	76.445689527102	-48.9614232044521	-51.0911103377899	-68.6646092078751	-169.899401660212	-21.4142657662186	-34.5764412375056	-48.6561742433029	-33.2385958509695	-3.95201969891712	59.495314305222	-50.4175819112183	-39.7740103500232	-27.4756762344535	200.913305226203	-98.7929371049964	-35.2790244754055	-12.8479151516365	-1.81552483100942	-73.0505480885825	13.1430655900433	44.7349523705367	-59.4667481896876	16.2910396553079	-23.7865529207959
472	472	1.52169554808765	-11.7470535373785	30.4090350338155	1.03638365465515	-13.7007913673648	-22.1595552797234	19.0616786332649	13.483878728989	5.69346425978149	-8.10547952316567	11.2546672753968	-12.3956491807456	-5.44879044555628	-34.6379111009993	47.2506896935021	44.2928770066941	-36.0886111341236	-21.0247202869622	46.7910484930411	-59.6001793052179	2.81938176023451	116.303287446597	-103.818033204738	73.8746037756709	-48.085749519775	-52.7457920677272	-68.3584426643742	-174.556272824087	-23.2789836026783	-34.4336132770667	-49.5387380120492	-33.5989407090422	-3.65280276197536	59.9959503992085	-50.6929115362087	-40.4658204065442	-27.7492189435638	200.971067499535	-101.240333136762	-33.783846218644	-13.5089602664566	-1.73816953069161	-69.3661044689241	12.6849	44.9521640760901	-60.8624214552408	15.2982540202771	-23.6496779929179
473	473	1.0929665980142	-11.8056265245375	31.2870196999268	2.76577243054717	-13.1453938854404	-22.7607727364555	18.7753633791104	13.9453139398893	6.98482539535854	-7.02274112857688	11.7495794835331	-11.954161100093	-5.10656980653468	-34.5847126410774	47.4690068880566	43.3487391950477	-35.2385617113218	-21.1165845604593	46.3430708149259	-60.2715367693672	4.69899717728629	114.964575580486	-104.361782885333	71.2178404575573	-47.1883249938214	-54.3578020881536	-68.0157997835396	-178.891628686278	-25.1115124729628	-34.2858867398069	-50.4469830620303	-33.9326526242008	-3.36738575870876	60.4377934932971	-50.9371152879203	-41.1348726983434	-28.0210935175734	201.005807120278	-103.652733922365	-32.3108316087028	-14.1786236975648	-1.64759247395576	-65.8458782137328	12.1969970518006	45.1503265108692	-62.2161017733847	14.2618388048868	-23.5638113696911
[truncated: 527 more rows]
[truncated: 18 more columns]
